# Supplementary material for: The Variability of the 16S rRNA Gene in Bacterial Genomes and Its Consequences for Bacterial Community Analyses
Source: PLoS One. 2013 Feb 27;8(2):e57923. doi: 10.1371/journal.pone.0057923 (PMC3583900; doi:10.1371/journal.pone.0057923)
Supplement: Table S1 — Top ten most abundant bacterial OTUs in Picea abies forest soil according to the 16S rRNA amplicon sequence copy numbers and estimated genome counts. (XLS) [file pone.0057923.s003.xls]

## Sheet: List1
Most abundant OTUs based on 16S amplicon abundance
Rank	OTU	Best BLAST hit	E	Similarity	Abundance
				(%)	(%)
1	OTU01	Steroidobacter denitrificans strain FS (Gammaproteobacteria)	2.94 E-129	94.6667	1.98353
2	OTU04	Bacterium Ellin7505 (Acidobacteria)	4.08 E-140	97.3333	1.58072
3	OTU05	Bacterium Ellin6528 (Acidobacteria)	4.08 E-140	97.3333	1.29543
4	OTU03	Bacterium Ellin7505 (Acidobacteria)	4.09 E-140	97.3333	1.13836
5	OTU02	Actinoallomurus sp. K10-0528 (Actinobacteria)	1.63 E-132	96	1.03329
6	OTU08	Actinoallomurus sp. K10-0528 (Actinobacteria)	3.83 E-134	96.3333	0.885871
7	OTU16	Actinobacterium SCGC AAA043-G10 (Actinobacteria)	7.90 E-124	93.3333	0.751825
8	OTU32	Bradyrhizobium japonicum strain NR-16 (Alphaproteobacteria)	2.41 E-149	99.6667	0.731317
9	OTU30	Bacterium Ellin6528 (Acidobacteria)	7.89 E-143	98	0.728585
10	OTU14	Actinobacterium BGR 105 (Actinobacteria)	1.25 E-127	94.3333	0.716707
Most abundant OTUs based on genome abundance
	OTU	Best BLAST hit	E	Similarity	Abundance
				(%)	Genomes
1	OTU04	Bacterium Ellin7505 (Acidobacteria)	4.08 E-140	97.3333	2.34203
2	OTU05	Bacterium Ellin6528 (Acidobacteria)	4.08 E-140	97.3333	1.89054
3	OTU01	Steroidobacter denitrificans strain FS (Gammaproteobacteria)	2.94 E-129	94.6667	1.59314
4	OTU03	Bacterium Ellin7505 (Acidobacteria)	4.09 E-140	97.3333	1.58888
5	OTU30	Bacterium Ellin6528 (Acidobacteria)	7.89 E-143	98	1.0955
6	OTU32	Bradyrhizobium japonicum strain NR-16 (Alphaproteobacteria)	2.41 E-149	99.6667	1.0373
7	OTU19	Acidobacteriaceae bacterium K5 (Acidobacteria)	3.35 E-141	97.6667	0.990907
8	OTU29	Bacterium Ellin6527 (Acidobacteria)	7.89 E-143	98	0.919284
9	OTU58	Bradyrhizobium japonicum strain NR-16 (Alphaproteobacteria)	2.41 E-149	99.6667	0.806758
10	OTU24	Bacterium Ellin6547 (Acidobacteria)	6.48 E-144	98.3333	0.684873
OTUs that rank among top 10 in both datasets are underlined
