# Supplementary material for: The Variability of the 16S rRNA Gene in Bacterial Genomes and Its Consequences for Bacterial Community Analyses
Source: PLoS One. 2013 Feb 27;8(2):e57923. doi: 10.1371/journal.pone.0057923 (PMC3583900; doi:10.1371/journal.pone.0057923)
Supplement: Dataset S1 — Overview of bacterial genome sequences used in this study. (XLS) [file pone.0057923.s004.xls]

## Sheet: List1
Strain	BioProject	Genes	Proteins	Size-Mb	GC	16S count	Mean 16S similarity	Bioproject	species	genus	family	order	class	phylum
Acaryochloris marina MBIC11017	PRJNA58167	8571	8383	8.36159	46.9889	2	99.67	bio58167	Acaryochloris marina	Acaryochloris	other Chroococcales	Chroococcales	other Cyanobacteria	Cyanobacteria
Acetobacter pasteurianus IFO 3283-01	PRJNA59279	3121	3049	3.34024	53.0701	5	100	bio59279	Acetobacter pasteurianus	Acetobacter	Acetobacteraceae	Rhodobacterales	Alphaproteobacteria	Proteobacteria
Acetobacter pasteurianus IFO 3283-01-42C	PRJNA158377	3050	2984	3.24799	53.1587	4	100	bio15837	Acetobacter pasteurianus	Acetobacter	Acetobacteraceae	Rhodobacterales	Alphaproteobacteria	Proteobacteria
Acetobacter pasteurianus IFO 3283-03	PRJNA158373	3120	3048	3.33967	53.07	5	100	bio15837	Acetobacter pasteurianus	Acetobacter	Acetobacteraceae	Rhodobacterales	Alphaproteobacteria	Proteobacteria
Acetobacter pasteurianus IFO 3283-07	PRJNA158381	3119	3047	3.33842	53.0701	5	100	bio15838	Acetobacter pasteurianus	Acetobacter	Acetobacteraceae	Rhodobacterales	Alphaproteobacteria	Proteobacteria
Acetobacter pasteurianus IFO 3283-12	PRJNA158379	3118	3046	3.33699	53.0701	5	100	bio15837	Acetobacter pasteurianus	Acetobacter	Acetobacteraceae	Rhodobacterales	Alphaproteobacteria	Proteobacteria
Acetobacter pasteurianus IFO 3283-22	PRJNA158383	3120	3048	3.33965	53.07	5	100	bio15838	Acetobacter pasteurianus	Acetobacter	Acetobacteraceae	Rhodobacterales	Alphaproteobacteria	Proteobacteria
Acetobacter pasteurianus IFO 3283-26	PRJNA158531	3120	3048	3.33968	53.07	5	100	bio15853	Acetobacter pasteurianus	Acetobacter	Acetobacteraceae	Rhodobacterales	Alphaproteobacteria	Proteobacteria
Acetobacter pasteurianus IFO 3283-32	PRJNA158375	3118	3046	3.33704	53.0701	5	100	bio15837	Acetobacter pasteurianus	Acetobacter	Acetobacteraceae	Rhodobacterales	Alphaproteobacteria	Proteobacteria
Acetobacterium woodii DSM 1030	PRJNA88073	3561	3473	4.04478	39.3	5	99.576	bio88073	Acetobacterium woodii	Acetobacterium	Eubacteriaceae	Clostridiales	Clostridia	Firmicutes
Acetohalobium arabaticum DSM 5501	PRJNA51423	2437	2282	2.4696	36.6	5	99.844	bio51423	Acetohalobium arabaticum	Acetohalobium	Halobacteroidaceae	Halanaerobiales	Clostridia	Firmicutes
Acidaminococcus fermentans DSM 20731	PRJNA43471	2174	2026	2.32977	55.8	6	99.684	bio43471	Acidaminococcus fermentans	Acidaminococcus	Acidaminococcaceae	Selenomonadales	Negativicutes	Firmicutes
Acidaminococcus intestini RyC-MR95	PRJNA74445	2469	2401	2.48777	50	3	99.96	bio74445	Acidaminococcus intestini	Acidaminococcus	Acidaminococcaceae	Selenomonadales	Negativicutes	Firmicutes
Acidimicrobium ferrooxidans DSM 10331	PRJNA59215	2089	1964	2.15816	68.3	2	100	bio59215	Acidimicrobium ferrooxidans	Acidimicrobium	Acidimicrobiaceae	Acidimicrobiales	Actinobacteria	Actinobacteria
Acidiphilium cryptum JF-5	PRJNA58447	3691	3559	3.96308	67.0985	2	100	bio58447	Acidiphilium cryptum	Acidiphilium	Acetobacteraceae	Rhodobacterales	Alphaproteobacteria	Proteobacteria
Acidiphilium multivorum AIU301	PRJNA63345	4005	3948	4.21474	66.9853	2	99.93	bio63345	Acidiphilium multivorum	Acidiphilium	Acetobacteraceae	Rhodobacterales	Alphaproteobacteria	Proteobacteria
Acidithiobacillus caldus SM-1	PRJNA70791	3240	3187	3.23759	60.938	2	100	bio70791	Acidithiobacillus caldus	Acidithiobacillus	Acidithiobacillaceae	Acidithiobacillales	Gammaproteobacteria	Proteobacteria
Acidithiobacillus ferrivorans SS3	PRJNA67387	3335	3093	3.20755	56.6	2	100	bio67387	Acidithiobacillus ferrivorans	Acidithiobacillus	Acidithiobacillaceae	Acidithiobacillales	Gammaproteobacteria	Proteobacteria
Acidithiobacillus ferrooxidans ATCC 23270	PRJNA57649	3303	3147	2.9824	58.8	2	99.67	bio57649	Acidithiobacillus ferrooxidans	Acidithiobacillus	Acidithiobacillaceae	Acidithiobacillales	Gammaproteobacteria	Proteobacteria
Acidithiobacillus ferrooxidans ATCC 53993	PRJNA58613	2959	2826	2.88504	58.9	2	99.67	bio58613	Acidithiobacillus ferrooxidans	Acidithiobacillus	Acidithiobacillaceae	Acidithiobacillales	Gammaproteobacteria	Proteobacteria
Acidobacterium capsulatum ATCC 51196	PRJNA59127	3492	3377	4.12736	60.5	1	n.d.	bio59127	Acidobacterium capsulatum	Acidobacterium	Acidobacteriaceae	Acidobacteriales	Acidobacteriia	Acidobacteria
Acidothermus cellulolyticus 11B	PRJNA58501	2217	2157	2.44354	66.9	1	n.d.	bio58501	Acidothermus cellulolyticus	Acidothermus	Acidothermaceae	Actinomycetales	Actinobacteria	Actinobacteria
Acidovorax avenae subsp. avenae ATCC 19860	PRJNA42497	4851	4737	5.48217	68.8	3	99.74	bio42497	Acidovorax avenae	Acidovorax	Comamonadaceae	Burkholderiales	Betaproteobacteria	Proteobacteria
Acidovorax citrulli AAC00-1	PRJNA58429	4858	4709	5.35277	68.5	3	99.78	bio58429	Acidovorax citrulli	Acidovorax	Comamonadaceae	Burkholderiales	Betaproteobacteria	Proteobacteria
Acidovorax ebreus TPSY	PRJNA59233	3609	3479	3.79657	66.8	3	99.78	bio59233	Acidovorax ebreus	Acidovorax	Comamonadaceae	Burkholderiales	Betaproteobacteria	Proteobacteria
Acinetobacter baumannii 1656-2	PRJNA158677	3913	3824	4.0231	39.0831	6	99.74	bio15867	Acinetobacter baumannii	Acinetobacter	Moraxellaceae	Pseudomonadales	Gammaproteobacteria	Proteobacteria
Acinetobacter baumannii AB0057	PRJNA59083	3923	3801	4.05924	39.1897	6	99.802	bio59083	Acinetobacter baumannii	Acinetobacter	Moraxellaceae	Pseudomonadales	Gammaproteobacteria	Proteobacteria
Acinetobacter baumannii AB307-0294	PRJNA59271	3542	3451	3.76098	39	6	99.782	bio59271	Acinetobacter baumannii	Acinetobacter	Moraxellaceae	Pseudomonadales	Gammaproteobacteria	Proteobacteria
Acinetobacter baumannii ACICU	PRJNA58765	3845	3759	3.99676	38.9013	6	99.782	bio58765	Acinetobacter baumannii	Acinetobacter	Moraxellaceae	Pseudomonadales	Gammaproteobacteria	Proteobacteria
Acinetobacter baumannii ATCC 17978	PRJNA58731	3469	3367	4.00146	38.8805	5	99.868	bio58731	Acinetobacter baumannii	Acinetobacter	Moraxellaceae	Pseudomonadales	Gammaproteobacteria	Proteobacteria
Acinetobacter baumannii AYE	PRJNA61637	3890	3712	4.04873	39.3357	6	99.802	bio61637	Acinetobacter baumannii	Acinetobacter	Moraxellaceae	Pseudomonadales	Gammaproteobacteria	Proteobacteria
Acinetobacter baumannii MDR-ZJ06	PRJNA158685	3975	3888	4.01143	39.0425	6	99.802	bio15868	Acinetobacter baumannii	Acinetobacter	Moraxellaceae	Pseudomonadales	Gammaproteobacteria	Proteobacteria
Acinetobacter baumannii SDF	PRJNA61601	3664	2975	3.47799	39.1264	5	99.802	bio61601	Acinetobacter baumannii	Acinetobacter	Moraxellaceae	Pseudomonadales	Gammaproteobacteria	Proteobacteria
Acinetobacter baumannii TCDC-AB0715	PRJNA158679	4003	3949	4.21042	38.8945	4	99.78	bio15867	Acinetobacter baumannii	Acinetobacter	Moraxellaceae	Pseudomonadales	Gammaproteobacteria	Proteobacteria
Acinetobacter calcoaceticus PHEA-2	PRJNA83123	3674	3599	3.86253	38.8	2	99.15	bio83123	Acinetobacter calcoaceticus	Acinetobacter	Moraxellaceae	Pseudomonadales	Gammaproteobacteria	Proteobacteria
Acinetobacter lwoffii WJ10621	PRJNA85143	-	-	3.18003	-	4	99.805	bio85143	Acinetobacter lwoffii	Acinetobacter	Moraxellaceae	Pseudomonadales	Gammaproteobacteria	Proteobacteria
Acinetobacter oleivorans DR1	PRJNA50119	3963	3874	4.15254	38.7	6	99.5887	bio50119	Acinetobacter oleivorans	Acinetobacter	Moraxellaceae	Pseudomonadales	Gammaproteobacteria	Proteobacteria
Actinobacillus pleuropneumoniae serovar 3 str. JL03	PRJNA58891	2147	2036	2.24206	41.2	6	99.7647	bio58891	Actinobacillus pleuropneumoniae	Actinobacillus	Pasteurellaceae	Pasteurellales	Gammaproteobacteria	Proteobacteria
Actinobacillus pleuropneumoniae serovar 5b str. L20	PRJNA58789	2110	2013	2.27448	41.3	5	82.521	bio58789	Actinobacillus pleuropneumoniae	Actinobacillus	Pasteurellaceae	Pasteurellales	Gammaproteobacteria	Proteobacteria
Actinobacillus pleuropneumoniae serovar 7 str. AP76	PRJNA59231	2220	2142	2.34543	41.2139	6	99.786	bio59231	Actinobacillus pleuropneumoniae	Actinobacillus	Pasteurellaceae	Pasteurellales	Gammaproteobacteria	Proteobacteria
Actinobacillus succinogenes 130Z	PRJNA58247	2199	2079	2.31966	44.9	6	99.7893	bio58247	Actinobacillus succinogenes	Actinobacillus	Pasteurellaceae	Pasteurellales	Gammaproteobacteria	Proteobacteria
Actinoplanes missouriensis 431	PRJNA158169	8203	8124	8.77347	70.8	6	99.7373	bio15816	Actinoplanes missouriensis	Actinoplanes	Micromonosporaceae	Actinomycetales	Actinobacteria	Actinobacteria
Actinosynnema mirum DSM 43827	PRJNA58951	7175	6916	8.24814	73.7	5	99.738	bio58951	Actinosynnema mirum	Actinosynnema	Pseudonocardiaceae	Actinomycetales	Actinobacteria	Actinobacteria
Aerococcus urinae ACS-120-V-Col10a	PRJNA64757	2024	1726	2.08097	41.9	4	99.7117	bio64757	Aerococcus urinae	Aerococcus	Aerococcaceae	Lactobacillales	Bacilli	Firmicutes
Aeromonas hydrophila subsp. hydrophila ATCC 7966	PRJNA58617	4286	4121	4.74445	61.5	10	99.8033	bio58617	Aeromonas hydrophila	Aeromonas	Aeromonadaceae	Aeromonadales	Gammaproteobacteria	Proteobacteria
Aeromonas salmonicida subsp. salmonicida A449	PRJNA58631	4739	4436	5.04053	58.1696	9	99.7258	bio58631	Aeromonas salmonicida	Aeromonas	Aeromonadaceae	Aeromonadales	Gammaproteobacteria	Proteobacteria
Aeromonas veronii B565	PRJNA66323	4170	4028	4.55178	58.7	10	99.7504	bio66323	Aeromonas veronii	Aeromonas	Aeromonadaceae	Aeromonadales	Gammaproteobacteria	Proteobacteria
Aggregatibacter actinomycetemcomitans ANH9381	PRJNA80743	2142	2058	2.13681	44.4	6	99.8933	bio80743	Aggregatibacter actinomycetemcomitans	Aggregatibacter	Pasteurellaceae	Pasteurellales	Gammaproteobacteria	Proteobacteria
Aggregatibacter actinomycetemcomitans D11S-1	PRJNA41333	2353	2280	2.20466	44.3298	6	99.8293	bio41333	Aggregatibacter actinomycetemcomitans	Aggregatibacter	Pasteurellaceae	Pasteurellales	Gammaproteobacteria	Proteobacteria
Aggregatibacter aphrophilus NJ8700	PRJNA59407	2336	2219	2.31304	42.2	6	99.808	bio59407	Aggregatibacter aphrophilus	Aggregatibacter	Pasteurellaceae	Pasteurellales	Gammaproteobacteria	Proteobacteria
Agrobacterium radiobacter K84	PRJNA58269	6820	6684	7.2733	59.8671	3	99.78	bio58269	Agrobacterium radiobacter	Agrobacterium	Rhizobiaceae	Rhizobiales	Alphaproteobacteria	Proteobacteria
Agrobacterium tumefaciens str. C58	PRJNA57865	5459	5355	5.67426	59.0606	4	99.835	bio57865	Agrobacterium tumefaciens	Agrobacterium	Rhizobiaceae	Rhizobiales	Alphaproteobacteria	Proteobacteria
Agrobacterium vitis S4	PRJNA58249	5559	5389	6.32094	57.4965	4	99.835	bio58249	Agrobacterium vitis	Agrobacterium	Rhizobiaceae	Rhizobiales	Alphaproteobacteria	Proteobacteria
Acholeplasma laidlawii PG-8A	PRJNA58901	1433	1380	1.49699	31.9	2	99.67	bio58901	Acholeplasma laidlawii	Acholeplasma	Acholeplasmataceae	Acholeplasmatales	Mollicutes	Tenericutes
Achromobacter xylosoxidans A8	PRJNA59899	6894	6815	7.35914	65.791	3	99.78	bio59899	Achromobacter xylosoxidans	Achromobacter	Alcaligenaceae	Burkholderiales	Betaproteobacteria	Proteobacteria
Akkermansia muciniphila ATCC BAA-835	PRJNA58985	2240	2138	2.6641	55.8	3	99.78	bio58985	Akkermansia muciniphila	Akkermansia	Verrucomicrobiaceae	Verrucomicrobiales	Verrucomicrobiae	Verrucomicrobia
Alcanivorax borkumensis SK2	PRJNA58169	2806	2755	3.12014	54.7	3	99.7867	bio58169	Alcanivorax borkumensis	Alcanivorax	Alcanivoracaceae	Oceanospirillales	Gammaproteobacteria	Proteobacteria
Alicycliphilus denitrificans BC	PRJNA49953	4709	4542	4.83571	67.9887	3	100	bio49953	Alicycliphilus denitrificans	Alicycliphilus	Comamonadaceae	Burkholderiales	Betaproteobacteria	Proteobacteria
Alicycliphilus denitrificans K601	PRJNA66307	4899	4696	5.07075	67.9137	3	99.78	bio66307	Alicycliphilus denitrificans	Alicycliphilus	Comamonadaceae	Burkholderiales	Betaproteobacteria	Proteobacteria
Alicyclobacillus acidocaldarius subsp. acidocaldarius DSM 446	PRJNA59199	3235	3084	3.20569	61.8577	6	99.624	bio59199	Alicyclobacillus acidocaldarius	Alicyclobacillus	Alicyclobacillaceae	Bacillales	Bacilli	Firmicutes
Alicyclobacillus acidocaldarius subsp. acidocaldarius Tc-4-1	PRJNA158681	3297	3208	3.12405	61.5	6	99.1573	bio15868	Alicyclobacillus acidocaldarius	Alicyclobacillus	Alicyclobacillaceae	Bacillales	Bacilli	Firmicutes
Aliivibrio salmonicida LFI1238	PRJNA59251	4421	3911	4.65566	38.9398	12	99.6003	bio59251	Aliivibrio salmonicida	Aliivibrio	Vibrionaceae	Vibrionales	Gammaproteobacteria	Proteobacteria
Alkalilimnicola ehrlichii MLHE-1	PRJNA58467	2940	2865	3.27594	67.5	2	99.94	bio58467	Alkalilimnicola ehrlichii	Alkalilimnicola	Ectothiorhodospiraceae	Chromatiales	Gammaproteobacteria	Proteobacteria
Alkaliphilus metalliredigens QYMF	PRJNA58171	4940	4625	4.92957	36.8	10	99.8167	bio58171	Alkaliphilus metalliredigens	Alkaliphilus	Clostridiaceae	Clostridiales	Clostridia	Firmicutes
Alkaliphilus oremlandii OhILAs	PRJNA58495	2990	2836	3.12356	36.3	8	99.7954	bio58495	Alkaliphilus oremlandii	Alkaliphilus	Clostridiaceae	Clostridiales	Clostridia	Firmicutes
Allochromatium vinosum DSM 180	PRJNA46083	3366	3220	3.66907	64.2117	3	99.74	bio46083	Allochromatium vinosum	Allochromatium	Chromatiaceae	Chromatiales	Gammaproteobacteria	Proteobacteria
Alteromonas macleodii str. 'Deep ecotype'	PRJNA58251	4141	4084	4.44898	44.9	3	99.2167	bio58251	Alteromonas macleodii	Alteromonas	Alteromonadaceae	Alteromonadales	Gammaproteobacteria	Proteobacteria
Aminobacterium colombiense DSM 12261	PRJNA47083	1972	1876	1.98059	45.3	3	100	bio47083	Aminobacterium colombiense	Aminobacterium	Synergistaceae	Synergistales	Synergistia	Synergistetes
Ammonifex degensii KC4	PRJNA41053	2239	2080	2.15707	59.4168	2	99.69	bio41053	Ammonifex degensii	Ammonifex	Thermoanaerobacteraceae	Thermoanaerobacterales	Clostridia	Firmicutes
Amycolatopsis mediterranei S699	PRJNA158689	9639	9575	10.2368	71.3	4	99.705	bio15868	Amycolatopsis mediterranei	Amycolatopsis	Pseudonocardiaceae	Actinomycetales	Actinobacteria	Actinobacteria
Amycolatopsis mediterranei U32	PRJNA50565	9292	9228	10.2367	71.3	4	99.6717	bio50565	Amycolatopsis mediterranei	Amycolatopsis	Pseudonocardiaceae	Actinomycetales	Actinobacteria	Actinobacteria
Amycolicicoccus subflavus DQS3-9A1	PRJNA67253	4772	4705	4.86349	62.1997	3	99.6067	bio67253	Amycolicicoccus subflavus	Amycolicicoccus	Mycobacteriaceae	Actinomycetales	Actinobacteria	Actinobacteria
Anabaena variabilis ATCC 29413	PRJNA58043	5813	5710	7.10576	41.3911	4	99.78	bio58043	Anabaena variabilis	Anabaena	Nostocaceae	Nostocales	other Cyanobacteria	Cyanobacteria
Anaerococcus prevotii DSM 20548	PRJNA59219	1916	1806	1.99864	35.6663	4	98.9183	bio59219	Anaerococcus prevotii	Anaerococcus	Clostridiales Family XI. Incertae Sedis	Clostridiales	Clostridia	Firmicutes
Anaerolinea thermophila UNI-1	PRJNA62245	3235	3166	3.53238	53.8	2	99.53	bio62245	Anaerolinea thermophila	Anaerolinea	Anaerolineaceae	Anaerolineales	Anaerolineae	Chloroflexi
Anaeromyxobacter dehalogenans 2CP-1	PRJNA58989	4573	4473	5.02933	74.7	2	99.61	bio58989	Anaeromyxobacter dehalogenans	Anaeromyxobacter	Myxococcaceae	Myxococcales	Deltaproteobacteria	Proteobacteria
Anaeromyxobacter dehalogenans 2CP-C	PRJNA58135	4419	4346	5.01348	74.9	2	99.68	bio58135	Anaeromyxobacter dehalogenans	Anaeromyxobacter	Myxococcaceae	Myxococcales	Deltaproteobacteria	Proteobacteria
Anaplasma centrale str. Israel	PRJNA42155	982	923	1.20681	50	1	n.d.	bio42155	Anaplasma centrale	Anaplasma	Anaplasmataceae	Rickettsiales	Alphaproteobacteria	Proteobacteria
Anaplasma marginale str. Florida	PRJNA58577	995	940	1.20243	49.8	1	n.d.	bio58577	Anaplasma marginale	Anaplasma	Anaplasmataceae	Rickettsiales	Alphaproteobacteria	Proteobacteria
Anaplasma marginale str. St. Maries	PRJNA57629	1004	948	1.19769	49.8	1	n.d.	bio57629	Anaplasma marginale	Anaplasma	Anaplasmataceae	Rickettsiales	Alphaproteobacteria	Proteobacteria
Anaplasma phagocytophilum HZ	PRJNA57951	1411	1264	1.47128	41.6	1	n.d.	bio57951	Anaplasma phagocytophilum	Anaplasma	Anaplasmataceae	Rickettsiales	Alphaproteobacteria	Proteobacteria
Anoxybacillus flavithermus WK1	PRJNA59135	2954	2831	2.84675	41.8	8	99.6489	bio59135	Anoxybacillus flavithermus	Anoxybacillus	Bacillaceae	Bacillales	Bacilli	Firmicutes
Aquifex aeolicus VF5	PRJNA57765	1611	1560	1.59079	43.3239	2	99.69	bio57765	Aquifex aeolicus	Aquifex	Aquificaceae	Aquificales	Aquificae	Aquificae
Arcanobacterium haemolyticum DSM 20595	PRJNA49489	1885	1731	1.98615	53.1	4	99.6533	bio49489	Arcanobacterium haemolyticum	Arcanobacterium	Actinomycetaceae	Actinomycetales	Actinobacteria	Actinobacteria
Arcobacter butzleri ED-1	PRJNA158699	2226	2158	2.25667	27.1	5	99.868	bio15869	Arcobacter butzleri	Arcobacter	Campylobacteraceae	Campylobacterales	Epsilonproteobacteria	Proteobacteria
Arcobacter butzleri RM4018	PRJNA58557	2333	2259	2.34125	27	5	99.868	bio58557	Arcobacter butzleri	Arcobacter	Campylobacteraceae	Campylobacterales	Epsilonproteobacteria	Proteobacteria
Arcobacter nitrofigilis DSM 7299	PRJNA49001	3220	3126	3.19224	28.4	4	99.7483	bio49001	Arcobacter nitrofigilis	Arcobacter	Campylobacteraceae	Campylobacterales	Epsilonproteobacteria	Proteobacteria
Aromatoleum aromaticum EbN1	PRJNA58231	4653	4579	4.72726	64.6764	4	99.835	bio58231	Aromatoleum aromaticum	Aromatoleum	Rhodocyclaceae	Rhodocyclales	Betaproteobacteria	Proteobacteria
Arthrobacter arilaitensis Re117	PRJNA53509	3771	3436	3.91819	59.2853	6	99.98	bio53509	Arthrobacter arilaitensis	Arthrobacter	Micrococcaceae	Actinomycetales	Actinobacteria	Actinobacteria
Arthrobacter aurescens TC1	PRJNA58109	4780	4588	5.22665	62.3869	6	99.824	bio58109	Arthrobacter aurescens	Arthrobacter	Micrococcaceae	Actinomycetales	Actinobacteria	Actinobacteria
Arthrobacter chlorophenolicus A6	PRJNA58969	4745	4590	4.98087	65.9781	5	99.802	bio58969	Arthrobacter chlorophenolicus	Arthrobacter	Micrococcaceae	Actinomycetales	Actinobacteria	Actinobacteria
Arthrobacter phenanthrenivorans Sphe3	PRJNA63629	4274	4131	4.53532	65.3822	4	99.78	bio63629	Arthrobacter phenanthrenivorans	Arthrobacter	Micrococcaceae	Actinomycetales	Actinobacteria	Actinobacteria
Arthrospira platensis NIES-39	PRJDA42161	6676	6630	6.78843	44.3	2	100	bio42161	Arthrospira platensis	Arthrospira	other Oscillatoriales	Oscillatoriales	other Cyanobacteria	Cyanobacteria
Asticcacaulis excentricus CB 48	PRJNA55641	3921	3763	4.30878	59.5298	3	99.7733	bio55641	Asticcacaulis excentricus	Asticcacaulis	Caulobacteraceae	Caulobacterales	Alphaproteobacteria	Proteobacteria
Atopobium parvulum DSM 20469	PRJNA59195	1422	1353	1.54381	45.7	1	n.d.	bio59195	Atopobium parvulum	Atopobium	Coriobacteriaceae	Coriobacteriales	Actinobacteria	Actinobacteria
Azorhizobium caulinodans ORS 571	PRJNA58905	4782	4717	5.36977	67.3	3	99.78	bio58905	Azorhizobium caulinodans	Azorhizobium	Xanthobacteraceae	Rhizobiales	Alphaproteobacteria	Proteobacteria
Azospirillum lipoferum 4B	PRJNA82343	6349	6094	6.84639	67.6703	2	98.85	bio82343	Azospirillum lipoferum	Azospirillum	Rhodospirillaceae	Rhodospirillales	Alphaproteobacteria	Proteobacteria
Azotobacter vinelandii DJ	PRJNA57597	5223	5050	5.36532	65.7	6	99.802	bio57597	Azotobacter vinelandii	Azotobacter	Pseudomonadaceae	Pseudomonadales	Gammaproteobacteria	Proteobacteria
Bacillus amyloliquefaciens	PRJNA84215	3948	3823	4.01986	46.5	10	99.8096	bio84215	Bacillus amyloliquefaciens	Bacillus	Bacillaceae	Bacillales	Bacilli	Firmicutes
Bacillus amyloliquefaciens DSM 7	PRJNA53535	4044	3893	3.9802	46.1	10	99.8547	bio53535	Bacillus amyloliquefaciens	Bacillus	Bacillaceae	Bacillales	Bacilli	Firmicutes
Bacillus amyloliquefaciens FZB42	PRJNA58271	3813	3693	3.91859	46.5	9	99.7125	bio58271	Bacillus amyloliquefaciens	Bacillus	Bacillaceae	Bacillales	Bacilli	Firmicutes
Bacillus amyloliquefaciens IT-45	PRJNA73591	4023	3907	3.93241	46.6	8	99.8214	bio73591	Bacillus amyloliquefaciens	Bacillus	Bacillaceae	Bacillales	Bacilli	Firmicutes
Bacillus amyloliquefaciens LL3	PRJNA158133	4355	4228	4.00199	45.6938	7	99.781	bio15813	Bacillus amyloliquefaciens	Bacillus	Bacillaceae	Bacillales	Bacilli	Firmicutes
Bacillus amyloliquefaciens TA208	PRJNA158701	4177	4089	3.93751	45.8	6	99.7273	bio15870	Bacillus amyloliquefaciens	Bacillus	Bacillaceae	Bacillales	Bacilli	Firmicutes
Bacillus amyloliquefaciens XH7	PRJNA158881	4286	4190	3.9392	45.8	7	99.6571	bio15888	Bacillus amyloliquefaciens	Bacillus	Bacillaceae	Bacillales	Bacilli	Firmicutes
Bacillus anthracis str. A0248	PRJNA59385	6043	5292	5.50393	35.2629	11	99.7824	bio59385	Bacillus anthracis	Bacillus	Bacillaceae	Bacillales	Bacilli	Firmicutes
Bacillus anthracis str. Ames	PRJNA57909	5636	5328	5.22729	35.4	11	99.7824	bio57909	Bacillus anthracis	Bacillus	Bacillaceae	Bacillales	Bacilli	Firmicutes
Bacillus anthracis str. 'Ames Ancestor'	PRJNA58083	5901	5484	5.50393	35.2629	11	99.7824	bio58083	Bacillus anthracis	Bacillus	Bacillaceae	Bacillales	Bacilli	Firmicutes
Bacillus anthracis str. CDC 684	PRJNA59303	6042	5902	5.50676	35.2646	11	99.6507	bio59303	Bacillus anthracis	Bacillus	Bacillaceae	Bacillales	Bacilli	Firmicutes
Bacillus anthracis str. H9401	PRJNA49361	5917	5791	5.49547	35.2644	10	99.7771	bio49361	Bacillus anthracis	Bacillus	Bacillaceae	Bacillales	Bacilli	Firmicutes
Bacillus anthracis str. Sterne	PRJNA58091	5417	5289	5.22866	35.4	11	99.7824	bio58091	Bacillus anthracis	Bacillus	Bacillaceae	Bacillales	Bacilli	Firmicutes
Bacillus atrophaeus 1942	PRJNA59887	4282	4186	4.16827	43.2	7	99.8233	bio59887	Bacillus atrophaeus	Bacillus	Bacillaceae	Bacillales	Bacilli	Firmicutes
Bacillus cellulosilyticus DSM 2522	PRJNA43329	4444	4266	4.68167	36.5	10	99.6491	bio43329	Bacillus cellulosilyticus	Bacillus	Bacillaceae	Bacillales	Bacilli	Firmicutes
Bacillus cereus 03BB102	PRJNA59299	5775	5606	5.44931	35.2945	14	99.8691	bio59299	Bacillus cereus	Bacillus	Bacillaceae	Bacillales	Bacilli	Firmicutes
Bacillus cereus AH187	PRJNA58753	5961	5783	5.59986	35.5213	14	99.7346	bio58753	Bacillus cereus	Bacillus	Bacillaceae	Bacillales	Bacilli	Firmicutes
Bacillus cereus AH820	PRJNA58751	5949	5810	5.58883	35.3086	12	99.7561	bio58751	Bacillus cereus	Bacillus	Bacillaceae	Bacillales	Bacilli	Firmicutes
Bacillus cereus ATCC 10987	PRJNA57673	6013	5843	5.43265	35.5156	12	99.8691	bio57673	Bacillus cereus	Bacillus	Bacillaceae	Bacillales	Bacilli	Firmicutes
Bacillus cereus ATCC 14579	PRJNA57975	5502	5255	5.42708	35.3076	13	99.8827	bio57975	Bacillus cereus	Bacillus	Bacillaceae	Bacillales	Bacilli	Firmicutes
Bacillus cereus B4264	PRJNA58757	5564	5398	5.41904	35.3	14	99.8899	bio58757	Bacillus cereus	Bacillus	Bacillaceae	Bacillales	Bacilli	Firmicutes
Bacillus cereus biovar anthracis str. CI	PRJNA50615	5733	5558	5.48664	35.2707	11	99.7495	bio50615	Bacillus cereus	Bacillus	Bacillaceae	Bacillales	Bacilli	Firmicutes
Bacillus cereus E33L	PRJNA58103	5796	5641	5.84323	35.1687	13	99.8008	bio58103	Bacillus cereus	Bacillus	Bacillaceae	Bacillales	Bacilli	Firmicutes
Bacillus cereus F837/76	PRJNA83611	5609	5468	5.2885	35.4	12	99.7712	bio83611	Bacillus cereus	Bacillus	Bacillaceae	Bacillales	Bacilli	Firmicutes
Bacillus cereus G9842	PRJNA58759	6001	5857	5.73682	35.0479	13	99.7958	bio58759	Bacillus cereus	Bacillus	Bacillaceae	Bacillales	Bacilli	Firmicutes
Bacillus cereus NC7401	PRJNA82815	5900	5754	5.55203	35.5372	14	99.7002	bio82815	Bacillus cereus	Bacillus	Bacillaceae	Bacillales	Bacilli	Firmicutes
Bacillus cereus Q1	PRJNA58529	5622	5489	5.50621	35.504	13	99.83	bio58529	Bacillus cereus	Bacillus	Bacillaceae	Bacillales	Bacilli	Firmicutes
Bacillus clausii KSM-K16	PRJNA58237	4204	4096	4.30387	44.8	7	99.4443	bio58237	Bacillus clausii	Bacillus	Bacillaceae	Bacillales	Bacilli	Firmicutes
Bacillus coagulans 2-6	PRJNA68053	3052	2971	3.07308	47.3	7	99.5671	bio68053	Bacillus coagulans	Bacillus	Bacillaceae	Bacillales	Bacilli	Firmicutes
Bacillus coagulans 36D1	PRJNA54335	3420	3290	3.55223	46.5	10	99.2389	bio54335	Bacillus coagulans	Bacillus	Bacillaceae	Bacillales	Bacilli	Firmicutes
Bacillus cytotoxicus NVH 391-98	PRJNA58317	4176	3844	4.09415	35.8902	13	99.7921	bio58317	Bacillus cytotoxicus	Bacillus	Bacillaceae	Bacillales	Bacilli	Firmicutes
Bacillus halodurans C-125	PRJNA57791	4170	4065	4.20235	43.7	8	99.7754	bio57791	Bacillus halodurans	Bacillus	Bacillaceae	Bacillales	Bacilli	Firmicutes
Bacillus licheniformis ATCC 14580	PRJNA58097	4332	4173	4.2226	46.2	7	99.6767	bio58097	Bacillus licheniformis	Bacillus	Bacillaceae	Bacillales	Bacilli	Firmicutes
Bacillus licheniformis ATCC 14580	PRJNA58199	4285	4192	4.22264	46.2	7	99.6767	bio58199	Bacillus licheniformis	Bacillus	Bacillaceae	Bacillales	Bacilli	Firmicutes
Bacillus megaterium DSM 319	PRJNA48371	5272	5100	5.09745	38.1	11	99.8284	bio48371	Bacillus megaterium	Bacillus	Bacillaceae	Bacillales	Bacilli	Firmicutes
Bacillus megaterium QM B1551	PRJNA15862	5805	5612	5.52319	37.9674	11	99.7016	bio15862	Bacillus megaterium	Bacillus	Bacillaceae	Bacillales	Bacilli	Firmicutes
Bacillus megaterium WSH-002	PRJNA74443	2214	2143	1.93286	54.1684	10	99.5496	bio74443	Bacillus megaterium	Bacillus	Bacillaceae	Bacillales	Bacilli	Firmicutes
Bacillus pseudofirmus OF4	PRJNA45847	4434	4335	4.24925	39.8927	7	99.9281	bio45847	Bacillus pseudofirmus	Bacillus	Bacillaceae	Bacillales	Bacilli	Firmicutes
Bacillus pumilus SAFR-032	PRJNA59017	3822	3679	3.70446	41.3	7	99.8886	bio59017	Bacillus pumilus	Bacillus	Bacillaceae	Bacillales	Bacilli	Firmicutes
Bacillus selenitireducens MLS10	PRJNA49513	3420	3255	3.59249	48.7	7	99.8062	bio49513	Bacillus selenitireducens	Bacillus	Bacillaceae	Bacillales	Bacilli	Firmicutes
Bacillus subtilis BSn5	PRJNA62463	4258	4145	4.0936	43.8	9	99.6544	bio62463	Bacillus subtilis	Bacillus	Bacillaceae	Bacillales	Bacilli	Firmicutes
Bacillus subtilis subsp. natto BEST195	PRJNA158137	4508	4381	4.09743	43.6959	9	99.8	bio15813	Bacillus subtilis	Bacillus	Bacillaceae	Bacillales	Bacilli	Firmicutes
Bacillus subtilis subsp. spizizenii str. W23	PRJNA51879	4170	4062	4.02768	43.9	8	99.8007	bio51879	Bacillus subtilis	Bacillus	Bacillaceae	Bacillales	Bacilli	Firmicutes
Bacillus subtilis subsp. spizizenii TU-B-10	PRJNA73967	4475	4297	4.20722	43.8	10	99.8624	bio73967	Bacillus subtilis	Bacillus	Bacillaceae	Bacillales	Bacilli	Firmicutes
Bacillus subtilis subsp. subtilis RO-NN-1	PRJNA158879	4257	4101	4.01195	43.9	10	99.7962	bio15887	Bacillus subtilis	Bacillus	Bacillaceae	Bacillales	Bacilli	Firmicutes
Bacillus subtilis subsp. subtilis str. 168	PRJNA57675	4422	4176	4.21561	43.5	10	99.4622	bio57675	Bacillus subtilis	Bacillus	Bacillaceae	Bacillales	Bacilli	Firmicutes
Bacillus subtilis subsp. subtilis str. 168	PRJNA55263	4397	4280	4.21439	43.5	9	99.6064	bio55263	Bacillus subtilis	Bacillus	Bacillaceae	Bacillales	Bacilli	Firmicutes
Bacillus subtilis subsp. subtilis str. JH642	PRJNA55255	4381	4263	4.18733	43.5	9	99.6083	bio55255	Bacillus subtilis	Bacillus	Bacillaceae	Bacillales	Bacilli	Firmicutes
Bacillus subtilis subsp. subtilis str. SMY	PRJNA55257	4399	4283	4.21437	43.5	9	99.6075	bio55257	Bacillus subtilis	Bacillus	Bacillaceae	Bacillales	Bacilli	Firmicutes
Bacillus thuringiensis BMB171	PRJNA49135	5513	5352	5.64305	35.1891	14	99.8782	bio49135	Bacillus thuringiensis	Bacillus	Bacillaceae	Bacillales	Bacilli	Firmicutes
Bacillus thuringiensis serovar finitimus YBT-020	PRJNA158875	5931	5782	5.68238	35.3815	14	99.8148	bio15887	Bacillus thuringiensis	Bacillus	Bacillaceae	Bacillales	Bacilli	Firmicutes
Bacillus thuringiensis serovar chinensis CT-43	PRJNA158151	6380	6206	6.15115	35.1212	13	99.9508	bio15815	Bacillus thuringiensis	Bacillus	Bacillaceae	Bacillales	Bacilli	Firmicutes
Bacillus thuringiensis serovar konkukian str. 97-27	PRJNA58089	5343	5197	5.31479	35.3594	14	99.8115	bio58089	Bacillus thuringiensis	Bacillus	Bacillaceae	Bacillales	Bacilli	Firmicutes
Bacillus thuringiensis str. Al Hakam	PRJNA58795	4945	4798	5.31303	35.4084	14	99.8265	bio58795	Bacillus thuringiensis	Bacillus	Bacillaceae	Bacillales	Bacilli	Firmicutes
Bacillus weihenstephanensis KBAB4	PRJNA58315	5983	5653	5.87275	35.5202	14	99.8669	bio58315	Bacillus weihenstephanensis	Bacillus	Bacillaceae	Bacillales	Bacilli	Firmicutes
Bacteriovorax marinus SJ	PRJNA82341	3291	3230	3.43593	36.7	2	99.68	bio82341	Bacteriovorax marinus	Bacteriovorax	Bacteriovoracaceae	Bdellovibrionales	Deltaproteobacteria	Proteobacteria
Bacteroides coprosuis DSM 18011	PRJNA66921	2539	2393	2.9917	35	2	99.54	bio66921	Bacteroides coprosuis	Bacteroides	Bacteroidaceae	Bacteroidales	Bacteroidia	Bacteroidetes
Bacteroides fragilis 638R	PRJNA84217	4416	4290	5.37312	43.4	6	99.63	bio84217	Bacteroides fragilis	Bacteroides	Bacteroidaceae	Bacteroidales	Bacteroidia	Bacteroidetes
Bacteroides fragilis NCTC 9343	PRJNA57639	4395	4231	5.2417	43.1233	6	100	bio57639	Bacteroides fragilis	Bacteroides	Bacteroidaceae	Bacteroidales	Bacteroidia	Bacteroidetes
Bacteroides fragilis YCH46	PRJNA58195	4716	4624	5.31099	43.2378	6	99.8427	bio58195	Bacteroides fragilis	Bacteroides	Bacteroidaceae	Bacteroidales	Bacteroidia	Bacteroidetes
Bacteroides helcogenes P 36-108	PRJNA62135	3436	3244	3.99891	44.7	5	99.013	bio62135	Bacteroides helcogenes	Bacteroides	Bacteroidaceae	Bacteroidales	Bacteroidia	Bacteroidetes
Bacteroides salanitronis DSM 18170	PRJNA63269	3836	3641	4.30866	46.4428	6	98.838	bio63269	Bacteroides salanitronis	Bacteroides	Bacteroidaceae	Bacteroidales	Bacteroidia	Bacteroidetes
Bacteroides thetaiotaomicron VPI-5482	PRJNA62913	4902	4816	6.2934	42.8231	5	98.939	bio62913	Bacteroides thetaiotaomicron	Bacteroides	Bacteroidaceae	Bacteroidales	Bacteroidia	Bacteroidetes
Bacteroides vulgatus ATCC 8482	PRJNA58253	4184	4066	5.16319	42.2	7	99.439	bio58253	Bacteroides vulgatus	Bacteroides	Bacteroidaceae	Bacteroidales	Bacteroidia	Bacteroidetes
Bartonella bacilliformis KC583	PRJNA58533	1375	1283	1.44502	38.2	2	99.67	bio58533	Bartonella bacilliformis	Bartonella	Bartonellaceae	Rhizobiales	Alphaproteobacteria	Proteobacteria
Bartonella clarridgeiae 73	PRJNA62131	1448	1326	1.52274	35.7	2	100	bio62131	Bartonella clarridgeiae	Bartonella	Bartonellaceae	Rhizobiales	Alphaproteobacteria	Proteobacteria
Bartonella grahamii as4aup	PRJNA59405	2053	1768	2.36952	38.0798	2	100	bio59405	Bartonella grahamii	Bartonella	Bartonellaceae	Rhizobiales	Alphaproteobacteria	Proteobacteria
Bartonella henselae str. Houston-1	PRJNA57745	1665	1488	1.93105	38.2	2	100	bio57745	Bartonella henselae	Bartonella	Bartonellaceae	Rhizobiales	Alphaproteobacteria	Proteobacteria
Bartonella quintana str. Toulouse	PRJNA57635	1356	1142	1.58138	38.8	2	100	bio57635	Bartonella quintana	Bartonella	Bartonellaceae	Rhizobiales	Alphaproteobacteria	Proteobacteria
Bartonella tribocorum CIP 105476	PRJNA59129	2166	2087	2.6424	38.8655	2	100	bio59129	Bartonella tribocorum	Bartonella	Bartonellaceae	Rhizobiales	Alphaproteobacteria	Proteobacteria
Baumannia cicadellinicola str. Hc (Homalodisca coagulata)	PRJNA58111	651	595	0.686194	33.2	2	99.68	bio58111	Baumannia cicadellinicola	Baumannia	Bartonellaceae	Rhizobiales	Alphaproteobacteria	Proteobacteria
Bdellovibrio bacteriovorus HD100	PRJNA61595	3628	3586	3.78295	50.6	2	100	bio61595	Bdellovibrio bacteriovorus	Bdellovibrio	Bdellovibrionaceae	Bdellovibrionales	Deltaproteobacteria	Proteobacteria
Beijerinckia indica subsp. indica ATCC 9039	PRJNA59057	3982	3784	4.41861	57.0207	3	99.7333	bio59057	Beijerinckia indica	Beijerinckia	Beijerinckiaceae	Rhizobiales	Alphaproteobacteria	Proteobacteria
Beutenbergia cavernae DSM 12333	PRJNA59047	4278	4197	4.66918	73.1	2	99.67	bio59047	Beutenbergia cavernae	Beutenbergia	Beutenbergiaceae	Actinomycetales	Actinobacteria	Actinobacteria
Bifidobacterium adolescentis ATCC 15703	PRJNA58559	1702	1632	2.08964	59.2	5	99.476	bio58559	Bifidobacterium adolescentis	Bifidobacterium	Bifidobacteriaceae	Bifidobacteriales	Actinobacteria	Actinobacteria
Bifidobacterium animalis subsp. lactis AD011	PRJNA58911	1603	1527	1.93369	60.5	2	99.48	bio58911	Bifidobacterium animalis	Bifidobacterium	Bifidobacteriaceae	Bifidobacteriales	Actinobacteria	Actinobacteria
Bifidobacterium animalis subsp. lactis BB-12	PRJNA158871	1706	1642	1.9422	60.5	4	100	bio15887	Bifidobacterium animalis	Bifidobacterium	Bifidobacteriaceae	Bifidobacteriales	Actinobacteria	Actinobacteria
Bifidobacterium animalis subsp. lactis Bl-04	PRJNA59359	1631	1567	1.93871	60.5	3	100	bio59359	Bifidobacterium animalis	Bifidobacterium	Bifidobacteriaceae	Bifidobacteriales	Actinobacteria	Actinobacteria
Bifidobacterium animalis subsp. lactis BLC1	PRJNA158867	1622	1549	1.94399	60.5	4	100	bio15886	Bifidobacterium animalis	Bifidobacterium	Bifidobacteriaceae	Bifidobacteriales	Actinobacteria	Actinobacteria
Bifidobacterium animalis subsp. lactis CNCM I-2494	PRJNA158869	1724	1660	1.94311	60.5	4	100	bio15886	Bifidobacterium animalis	Bifidobacterium	Bifidobacteriaceae	Bifidobacteriales	Actinobacteria	Actinobacteria
Bifidobacterium animalis subsp. lactis DSM 10140	PRJNA59357	1629	1566	1.93848	60.5	3	100	bio59357	Bifidobacterium animalis	Bifidobacterium	Bifidobacteriaceae	Bifidobacteriales	Actinobacteria	Actinobacteria
Bifidobacterium animalis subsp. lactis V9	PRJNA158865	1636	1572	1.94405	60.5	4	100	bio15886	Bifidobacterium animalis	Bifidobacterium	Bifidobacteriaceae	Bifidobacteriales	Actinobacteria	Actinobacteria
Bifidobacterium bifidum PRL2010	PRJNA59883	1791	1706	2.21466	62.7	3	100	bio59883	Bifidobacterium bifidum	Bifidobacterium	Bifidobacteriaceae	Bifidobacteriales	Actinobacteria	Actinobacteria
Bifidobacterium bifidum S17	PRJNA59545	1845	1783	2.18688	62.8	3	100	bio59545	Bifidobacterium bifidum	Bifidobacterium	Bifidobacteriaceae	Bifidobacteriales	Actinobacteria	Actinobacteria
Bifidobacterium breve ACS-071-V-Sch8b	PRJNA158863	2011	1826	2.32749	58.7	3	99.74	bio15886	Bifidobacterium breve	Bifidobacterium	Bifidobacteriaceae	Bifidobacteriales	Actinobacteria	Actinobacteria
Bifidobacterium breve UCC2003	PRJNA13487	1985	1854	2.42268	58.7	2	100	bio13487	Bifidobacterium breve	Bifidobacterium	Bifidobacteriaceae	Bifidobacteriales	Actinobacteria	Actinobacteria
Bifidobacterium dentium Bd1	PRJNA43091	2197	2129	2.63637	58.5	4	100	bio43091	Bifidobacterium dentium	Bifidobacterium	Bifidobacteriaceae	Bifidobacteriales	Actinobacteria	Actinobacteria
Bifidobacterium longum DJO10A	PRJNA58833	2074	2002	2.38952	60.1182	4	99.9383	bio58833	Bifidobacterium longum	Bifidobacterium	Bifidobacteriaceae	Bifidobacteriales	Actinobacteria	Actinobacteria
Bifidobacterium longum NCC2705	PRJNA57939	1800	1729	2.26027	60.1075	4	100	bio57939	Bifidobacterium longum	Bifidobacterium	Bifidobacteriaceae	Bifidobacteriales	Actinobacteria	Actinobacteria
Bifidobacterium longum subsp. infantis 157F	PRJNA62693	2070	1999	2.40883	60.111	4	99.97	bio62693	Bifidobacterium longum	Bifidobacterium	Bifidobacteriaceae	Bifidobacteriales	Actinobacteria	Actinobacteria
Bifidobacterium longum subsp. infantis ATCC 15697	PRJNA58677	2588	2416	2.83275	59.9	4	99.835	bio15986	Bifidobacterium longum	Bifidobacterium	Bifidobacteriaceae	Bifidobacteriales	Actinobacteria	Actinobacteria
Bifidobacterium longum subsp. infantis ATCC 15697	PRJNA159865	2641	2552	2.82896	59.9	4	99.835	bio58677	Bifidobacterium longum	Bifidobacterium	Bifidobacteriaceae	Bifidobacteriales	Actinobacteria	Actinobacteria
Bifidobacterium longum subsp. longum BBMN68	PRJNA60163	1878	1806	2.26594	59.9	3	100	bio60163	Bifidobacterium longum	Bifidobacterium	Bifidobacteriaceae	Bifidobacteriales	Actinobacteria	Actinobacteria
Bifidobacterium longum subsp. longum F8	PRJNA45963	1744	1682	2.38499	59.9	1	n.d.	bio45963	Bifidobacterium longum	Bifidobacterium	Bifidobacteriaceae	Bifidobacteriales	Actinobacteria	Actinobacteria
Bifidobacterium longum subsp. longum JCM 1217	PRJNA62695	2009	1924	2.38516	60.3	4	99.965	bio62695	Bifidobacterium longum	Bifidobacterium	Bifidobacteriaceae	Bifidobacteriales	Actinobacteria	Actinobacteria
Bifidobacterium longum subsp. longum JDM301	PRJNA49131	2035	1958	2.47784	59.8	3	99.83	bio49131	Bifidobacterium longum	Bifidobacterium	Bifidobacteriaceae	Bifidobacteriales	Actinobacteria	Actinobacteria
Bifidobacterium longum subsp. longum KACC 91563	PRJNA158861	2050	1985	2.39576	59.8115	3	99.9167	bio15886	Bifidobacterium longum	Bifidobacterium	Bifidobacteriaceae	Bifidobacteriales	Actinobacteria	Actinobacteria
Blastococcus saxobsidens	PRJNA89391	4910	4820	4.87534	72.9	3	99.7367	bio89391	Blastococcus saxobsidens	Blastococcus	Geodermatophilaceae	Actinomycetales	Actinobacteria	Actinobacteria
Bordetella avium 197N	PRJNA61563	3502	3381	3.73225	61.6	3	100	bio61563	Bordetella avium	Bordetella	Alcaligenaceae	Burkholderiales	Betaproteobacteria	Proteobacteria
Bordetella bronchiseptica RB50	PRJNA57613	5072	4994	5.33918	68.1	3	99.78	bio57613	Bordetella bronchiseptica	Bordetella	Alcaligenaceae	Burkholderiales	Betaproteobacteria	Proteobacteria
Bordetella parapertussis 12822	PRJNA57615	4467	4185	4.77355	68.1	3	99.78	bio57615	Bordetella parapertussis	Bordetella	Alcaligenaceae	Burkholderiales	Betaproteobacteria	Proteobacteria
Bordetella pertussis CS	PRJNA158859	3873	3456	4.12424	67.7	3	99.78	bio15885	Bordetella pertussis	Bordetella	Alcaligenaceae	Burkholderiales	Betaproteobacteria	Proteobacteria
Bordetella pertussis Tohama I	PRJNA57617	3867	3436	4.08619	67.7	3	99.78	bio57617	Bordetella pertussis	Bordetella	Alcaligenaceae	Burkholderiales	Betaproteobacteria	Proteobacteria
Bordetella petrii DSM 12804	PRJNA61631	5089	5027	5.28795	65.5	3	99.78	bio61631	Bordetella petrii	Bordetella	Alcaligenaceae	Burkholderiales	Betaproteobacteria	Proteobacteria
Bradyrhizobiaceae bacterium SG-6C	PRJNA68635	4293	4236	4.32592	-	1	n.d.	bio68635	Bradyrhizobiaceae bacterium	Bradyrhizobiaceae	Bradyrhizobiaceae	Rhizobiales	Alphaproteobacteria	Proteobacteria
Bradyrhizobium japonicum USDA 110	PRJNA57599	8373	8317	9.10583	64.1	1	n.d.	bio57599	Bradyrhizobium japonicum	Bradyrhizobium	Bradyrhizobiaceae	Rhizobiales	Alphaproteobacteria	Proteobacteria
Bradyrhizobium japonicum USDA 6	PRJNA158851	8885	8826	9.20738	63.7	2	99.67	bio15885	Bradyrhizobium japonicum	Bradyrhizobium	Bradyrhizobiaceae	Rhizobiales	Alphaproteobacteria	Proteobacteria
Brachybacterium faecium DSM 4810	PRJNA58649	3191	3068	3.61499	72	3	99.6933	bio58649	Brachybacterium faecium	Brachybacterium	Dermabacteraceae	Actinomycetales	Actinobacteria	Actinobacteria
Brachyspira hyodysenteriae WA1	PRJNA59291	2680	2642	3.03663	27.0373	1	n.d.	bio59291	Brachyspira hyodysenteriae	Brachyspira	Brachyspiraceae	Spirochaetales	Spirochaetia	Spirochaetes
Brachyspira murdochii DSM 12563	PRJNA48819	2894	2809	3.2418	27.8	1	n.d.	bio48819	Brachyspira murdochii	Brachyspira	Brachyspiraceae	Spirochaetales	Spirochaetia	Spirochaetes
Brachyspira pilosicoli 95/1000	PRJNA50609	2336	2299	2.58644	27.9	1	n.d.	bio50609	Brachyspira pilosicoli	Brachyspira	Brachyspiraceae	Spirochaetales	Spirochaetia	Spirochaetes
Brevibacillus brevis NBRC 100599	PRJNA59175	6121	5947	6.29644	47.3	15	99.4889	bio59175	Brevibacillus brevis	Brevibacillus	Paenibacillaceae	Bacillales	Bacilli	Firmicutes
Brevundimonas subvibrioides ATCC 15264	PRJNA42117	3393	3327	3.44526	68.4	2	100	bio42117	Brevundimonas subvibrioides	Brevundimonas	Caulobacteraceae	Caulobacterales	Alphaproteobacteria	Proteobacteria
Brucella abortus A13334	PRJNA83615	3401	3338	3.28603	57.2354	3	99.78	bio83615	Brucella abortus	Brucella	Brucellaceae	Rhizobiales	Alphaproteobacteria	Proteobacteria
Brucella abortus bv. 1 str. 9-941	PRJNA58019	3355	3084	3.28644	57.2354	3	100	bio58019	Brucella abortus	Brucella	Brucellaceae	Rhizobiales	Alphaproteobacteria	Proteobacteria
Brucella abortus S19	PRJNA58873	3133	3000	3.28394	57.2354	3	100	bio58873	Brucella abortus	Brucella	Brucellaceae	Rhizobiales	Alphaproteobacteria	Proteobacteria
Brucella canis ATCC 23365	PRJNA59009	3418	3251	3.31277	57.2364	3	100	bio59009	Brucella canis	Brucella	Brucellaceae	Rhizobiales	Alphaproteobacteria	Proteobacteria
Brucella canis HSK A52141	PRJNA83613	3342	3280	3.27751	57.2357	3	100	bio83613	Brucella canis	Brucella	Brucellaceae	Rhizobiales	Alphaproteobacteria	Proteobacteria
Brucella melitensis ATCC 23457	PRJNA59241	3347	3135	3.31122	57.2358	3	100	bio59241	Brucella melitensis	Brucella	Brucellaceae	Rhizobiales	Alphaproteobacteria	Proteobacteria
Brucella melitensis biovar Abortus 2308	PRJNA62937	3418	3034	3.27831	57.2353	3	99.9133	bio62937	Brucella melitensis	Brucella	Brucellaceae	Rhizobiales	Alphaproteobacteria	Proteobacteria
Brucella melitensis bv. 1 str. 16M	PRJNA57735	3264	3198	3.29493	57.2357	3	100	bio57735	Brucella melitensis	Brucella	Brucellaceae	Rhizobiales	Alphaproteobacteria	Proteobacteria
Brucella melitensis M28	PRJNA158857	3427	3363	3.31175	57.2358	3	100	bio15885	Brucella melitensis	Brucella	Brucellaceae	Rhizobiales	Alphaproteobacteria	Proteobacteria
Brucella melitensis M5-90	PRJNA158855	3422	3358	3.31223	57.2358	3	100	bio15885	Brucella melitensis	Brucella	Brucellaceae	Rhizobiales	Alphaproteobacteria	Proteobacteria
Brucella melitensis NI	PRJNA158853	3290	3229	3.29448	57.2357	3	100	bio15885	Brucella melitensis	Brucella	Brucellaceae	Rhizobiales	Alphaproteobacteria	Proteobacteria
Brucella microti CCM 4915	PRJNA59319	3410	3282	3.33737	57.2366	3	100	bio59319	Brucella microti	Brucella	Brucellaceae	Rhizobiales	Alphaproteobacteria	Proteobacteria
Brucella ovis ATCC 25840	PRJNA58113	3198	2890	3.27559	57.2	3	100	bio58113	Brucella ovis	Brucella	Brucellaceae	Rhizobiales	Alphaproteobacteria	Proteobacteria
Brucella suis 1330	PRJNA57927	3447	3271	3.31517	57.2364	6	100	bio57927	Brucella suis	Brucella	Brucellaceae	Rhizobiales	Alphaproteobacteria	Proteobacteria
Brucella suis ATCC 23445	PRJNA59015	3426	3241	3.3246	57.1843	3	100	bio59015	Brucella suis	Brucella	Brucellaceae	Rhizobiales	Alphaproteobacteria	Proteobacteria
Brucella suis VBI22	PRJNA83617	3438	3270	3.31609	57.2364	3	100	bio83617	Brucella suis	Brucella	Brucellaceae	Rhizobiales	Alphaproteobacteria	Proteobacteria
Buchnera aphidicola (Cinara tujafilina)	PRJNA68101	405	360	0.444925	23	1	n.d.	bio68101	Buchnera aphidicola	Buchnera	Enterobacteriaceae	Enterobacteriales	Gammaproteobacteria	Proteobacteria
Buchnera aphidicola BCc	PRJNA58579	402	362	0.422434	20.2032	1	n.d.	bio58579	Buchnera aphidicola	Buchnera	Enterobacteriaceae	Enterobacteriales	Gammaproteobacteria	Proteobacteria
Buchnera aphidicola str. 5A (Acyrthosiphon pisum)	PRJNA59285	599	555	0.642122	26.3	1	n.d.	bio59285	Buchnera aphidicola	Buchnera	Enterobacteriaceae	Enterobacteriales	Gammaproteobacteria	Proteobacteria
Buchnera aphidicola str. Ak (Acyrthosiphon kondoi)	PRJNA158533	625	569	0.653223	25.7113	1	n.d.	bio15853	Buchnera aphidicola	Buchnera	Enterobacteriaceae	Enterobacteriales	Gammaproteobacteria	Proteobacteria
Buchnera aphidicola str. APS (Acyrthosiphon pisum)	PRJNA57805	618	574	0.655725	26.3523	1	n.d.	bio57805	Buchnera aphidicola	Buchnera	Enterobacteriaceae	Enterobacteriales	Gammaproteobacteria	Proteobacteria
Buchnera aphidicola str. Bp (Baizongia pistaciae)	PRJNA57827	553	507	0.618379	25.3004	1	n.d.	bio57827	Buchnera aphidicola	Buchnera	Enterobacteriaceae	Enterobacteriales	Gammaproteobacteria	Proteobacteria
Buchnera aphidicola str. JF98 (Acyrthosiphon pisum)	PRJNA158845	512	477	0.641771	26.3	1	n.d.	bio15884	Buchnera aphidicola	Buchnera	Enterobacteriaceae	Enterobacteriales	Gammaproteobacteria	Proteobacteria
Buchnera aphidicola str. JF99 (Acyrthosiphon pisum)	PRJNA158847	-	-	0.641716	26.3	1	n.d.	bio15884	Buchnera aphidicola	Buchnera	Enterobacteriaceae	Enterobacteriales	Gammaproteobacteria	Proteobacteria
Buchnera aphidicola str. LL01 (Acyrthosiphon pisum)	PRJNA158843	612	577	0.641799	26.3	1	n.d.	bio15884	Buchnera aphidicola	Buchnera	Enterobacteriaceae	Enterobacteriales	Gammaproteobacteria	Proteobacteria
Buchnera aphidicola str. Sg (Schizaphis graminum)	PRJNA57913	619	546	0.641454	25.3	1	n.d.	bio57913	Buchnera aphidicola	Buchnera	Enterobacteriaceae	Enterobacteriales	Gammaproteobacteria	Proteobacteria
Buchnera aphidicola str. TLW03 (Acyrthosiphon pisum)	PRJNA158849	608	573	0.64177	26.3	1	n.d.	bio15884	Buchnera aphidicola	Buchnera	Enterobacteriaceae	Enterobacteriales	Gammaproteobacteria	Proteobacteria
Buchnera aphidicola str. Tuc7 (Acyrthosiphon pisum)	PRJNA59283	598	553	0.641895	26.3	1	n.d.	bio59283	Buchnera aphidicola	Buchnera	Enterobacteriaceae	Enterobacteriales	Gammaproteobacteria	Proteobacteria
Buchnera aphidicola str. Ua (Uroleucon ambrosiae)	PRJNA158535	591	538	0.627953	24.1448	1	n.d.	bio15853	Buchnera aphidicola	Buchnera	Enterobacteriaceae	Enterobacteriales	Gammaproteobacteria	Proteobacteria
Burkholderia ambifaria AMMD	PRJNA58303	6717	6610	7.52856	66.7904	6	99.5887	bio58303	Burkholderia ambifaria	Burkholderia	Burkholderiaceae	Burkholderiales	Betaproteobacteria	Proteobacteria
Burkholderia ambifaria MC40-6	PRJNA58701	6886	6697	7.64253	66.3825	6	99.7487	bio58701	Burkholderia ambifaria	Burkholderia	Burkholderiaceae	Burkholderiales	Betaproteobacteria	Proteobacteria
Burkholderia cenocepacia AU 1054	PRJNA58371	6632	6477	7.27911	66.9164	6	99.5667	bio58371	Burkholderia cenocepacia	Burkholderia	Burkholderiaceae	Burkholderiales	Betaproteobacteria	Proteobacteria
Burkholderia cenocepacia HI2424	PRJNA58369	7032	6919	7.70284	66.8004	6	99.5967	bio58369	Burkholderia cenocepacia	Burkholderia	Burkholderiaceae	Burkholderiales	Betaproteobacteria	Proteobacteria
Burkholderia cenocepacia J2315	PRJNA57953	7365	7116	8.05578	66.9165	6	99.75	bio57953	Burkholderia cenocepacia	Burkholderia	Burkholderiaceae	Burkholderiales	Betaproteobacteria	Proteobacteria
Burkholderia cenocepacia MC0-3	PRJNA58769	7176	7008	7.97139	66.5829	6	99.7547	bio58769	Burkholderia cenocepacia	Burkholderia	Burkholderiaceae	Burkholderiales	Betaproteobacteria	Proteobacteria
Burkholderia gladioli BSR3	PRJNA66301	7757	7411	9.0523	67.4147	5	99.868	bio66301	Burkholderia gladioli	Burkholderia	Burkholderiaceae	Burkholderiales	Betaproteobacteria	Proteobacteria
Burkholderia glumae BGR1	PRJNA59397	6302	5773	7.28464	67.9346	5	99.792	bio59397	Burkholderia glumae	Burkholderia	Burkholderiaceae	Burkholderiales	Betaproteobacteria	Proteobacteria
Burkholderia mallei ATCC 23344	PRJNA57725	5507	5023	5.83553	68.5188	4	99.75	bio57725	Burkholderia mallei	Burkholderia	Burkholderiaceae	Burkholderiales	Betaproteobacteria	Proteobacteria
Burkholderia mallei NCTC 10229	PRJNA58383	5623	5509	5.74231	68.4784	4	99.78	bio58383	Burkholderia mallei	Burkholderia	Burkholderiaceae	Burkholderiales	Betaproteobacteria	Proteobacteria
Burkholderia mallei NCTC 10247	PRJNA58385	5925	5415	5.84838	68.5218	4	99.835	bio58385	Burkholderia mallei	Burkholderia	Burkholderiaceae	Burkholderiales	Betaproteobacteria	Proteobacteria
Burkholderia mallei SAVP1	PRJNA58387	5290	5184	5.2324	68.3653	5	99.802	bio58387	Burkholderia mallei	Burkholderia	Burkholderiaceae	Burkholderiales	Betaproteobacteria	Proteobacteria
Burkholderia multivorans ATCC 17616	PRJNA58697	6372	6258	7.00863	66.6924	5	99.637	bio58697	Burkholderia multivorans	Burkholderia	Burkholderiaceae	Burkholderiales	Betaproteobacteria	Proteobacteria
Burkholderia multivorans ATCC 17616	PRJNA58909	6306	6111	7.00881	66.6924	5	99.637	bio58909	Burkholderia multivorans	Burkholderia	Burkholderiaceae	Burkholderiales	Betaproteobacteria	Proteobacteria
Burkholderia phymatum STM815	PRJNA58699	7899	7496	8.67656	62.2803	6	99.824	bio58699	Burkholderia phymatum	Burkholderia	Burkholderiaceae	Burkholderiales	Betaproteobacteria	Proteobacteria
Burkholderia phytofirmans PsJN	PRJNA58729	7484	7241	8.21466	62.3159	6	99.608	bio58729	Burkholderia phytofirmans	Burkholderia	Burkholderiaceae	Burkholderiales	Betaproteobacteria	Proteobacteria
Burkholderia pseudomallei 1106a	PRJNA58515	7255	7174	7.08925	68.2624	4	99.78	bio58515	Burkholderia pseudomallei	Burkholderia	Burkholderiaceae	Burkholderiales	Betaproteobacteria	Proteobacteria
Burkholderia pseudomallei 1710b	PRJNA58391	6419	6344	7.30805	67.9918	4	99.75	bio58391	Burkholderia pseudomallei	Burkholderia	Burkholderiaceae	Burkholderiales	Betaproteobacteria	Proteobacteria
Burkholderia pseudomallei 668	PRJNA58389	7194	7116	7.04041	68.2665	4	99.74	bio58389	Burkholderia pseudomallei	Burkholderia	Burkholderiaceae	Burkholderiales	Betaproteobacteria	Proteobacteria
Burkholderia pseudomallei Bp22	PRJNA49645	-	-	6.9226	68.1	4	99.78	bio49645	Burkholderia pseudomallei	Burkholderia	Burkholderiaceae	Burkholderiales	Betaproteobacteria	Proteobacteria
Burkholderia pseudomallei K96243	PRJNA57733	5935	5728	7.24754	68.0502	4	99.75	bio57733	Burkholderia pseudomallei	Burkholderia	Burkholderiaceae	Burkholderiales	Betaproteobacteria	Proteobacteria
Burkholderia rhizoxinica HKI 454	PRJNA60487	3936	3870	3.75014	60.6963	3	99.96	bio60487	Burkholderia rhizoxinica	Burkholderia	Burkholderiaceae	Burkholderiales	Betaproteobacteria	Proteobacteria
Burkholderia thailandensis E264	PRJNA58081	5712	5632	6.72397	67.6468	4	99.805	bio58081	Burkholderia thailandensis	Burkholderia	Burkholderiaceae	Burkholderiales	Betaproteobacteria	Proteobacteria
Burkholderia vietnamiensis G4	PRJNA58075	7861	7617	8.39107	65.7274	6	99.7353	bio58075	Burkholderia vietnamiensis	Burkholderia	Burkholderiaceae	Burkholderiales	Betaproteobacteria	Proteobacteria
Burkholderia xenovorans LB400	PRJNA57823	9043	8702	9.73114	62.6336	6	99.824	bio57823	Burkholderia xenovorans	Burkholderia	Burkholderiaceae	Burkholderiales	Betaproteobacteria	Proteobacteria
Burkholderiales bacterium JOSHI_001	PRJNA83013	5022	4908	5.60043	68.8	1	n.d.	bio83013	Burkholderiales bacterium	Burkholderiales	other Burkholderiales	Burkholderiales	Betaproteobacteria	Proteobacteria
Butyrivibrio proteoclasticus B316	PRJNA51489	3881	3811	4.40488	39.999	6	99.8813	bio51489	Butyrivibrio proteoclasticus	Butyrivibrio	Lachnospiraceae	Clostridiales	Clostridia	Firmicutes
Caldicellulosiruptor bescii DSM 6725	PRJNA59201	2836	2666	2.93166	35.2189	3	99.57	bio59201	Caldicellulosiruptor bescii	Caldicellulosiruptor	Thermoanaerobacterales Family III. Incertae Sedis	Thermoanaerobacterales	Clostridia	Firmicutes
Caldicellulosiruptor hydrothermalis 108	PRJNA60157	2686	2546	2.77068	36.1	3	99.7867	bio60157	Caldicellulosiruptor hydrothermalis	Caldicellulosiruptor	Thermoanaerobacterales Family III. Incertae Sedis	Thermoanaerobacterales	Clostridia	Firmicutes
Caldicellulosiruptor kristjanssonii 177R1B	PRJNA60393	2708	2482	2.80244	36.0983	3	99.66	bio60393	Caldicellulosiruptor kristjanssonii	Caldicellulosiruptor	Thermoanaerobacterales Family III. Incertae Sedis	Thermoanaerobacterales	Clostridia	Firmicutes
Caldicellulosiruptor kronotskyensis 2002	PRJNA60491	2643	2466	2.84379	35.1	3	99.2867	bio60491	Caldicellulosiruptor kronotskyensis	Caldicellulosiruptor	Thermoanaerobacterales Family III. Incertae Sedis	Thermoanaerobacterales	Clostridia	Firmicutes
Caldicellulosiruptor lactoaceticus 6A	PRJNA60575	2545	2318	2.67481	36.1	3	99.3067	bio60575	Caldicellulosiruptor lactoaceticus	Caldicellulosiruptor	Thermoanaerobacterales Family III. Incertae Sedis	Thermoanaerobacterales	Clostridia	Firmicutes
Caldicellulosiruptor obsidiansis OB47	PRJNA51501	2390	2188	2.53234	35.2	3	98.4467	bio51501	Caldicellulosiruptor obsidiansis	Caldicellulosiruptor	Thermoanaerobacterales Family III. Incertae Sedis	Thermoanaerobacterales	Clostridia	Firmicutes
Caldicellulosiruptor owensensis OL	PRJNA60165	2323	2147	2.4289	35.4	3	99.7433	bio60165	Caldicellulosiruptor owensensis	Caldicellulosiruptor	Thermoanaerobacterales Family III. Incertae Sedis	Thermoanaerobacterales	Clostridia	Firmicutes
Caldicellulosiruptor saccharolyticus DSM 8903	PRJNA58289	2844	2682	2.97027	35.3	3	98.7733	bio58289	Caldicellulosiruptor saccharolyticus	Caldicellulosiruptor	Thermoanaerobacterales Family III. Incertae Sedis	Thermoanaerobacterales	Clostridia	Firmicutes
Caldilinea aerophila DSM 14535 = NBRC 104270	PRJNA158165	4174	4119	5.14487	58.8	2	99.67	bio15816	Caldilinea aerophila	Caldilinea	Caldilineaceae	Caldilineales	Caldilineae	Chloroflexi
Caldisericum exile AZM16c01	PRJNA158173	1633	1581	1.5581	35.4	1	n.d.	bio15817	Caldisericum exile	Caldisericum	Caldisericaceae	Caldisericales	Caldisericia	Caldiserica
Calditerrivibrio nitroreducens DSM 19672	PRJNA60821	2177	2100	2.21655	35.6755	2	99.94	bio60821	Calditerrivibrio nitroreducens	Calditerrivibrio	Deferribacteraceae	Deferribacterales	Deferribacteres	Deferribacteres
Campylobacter concisus 13826	PRJNA58667	2194	1989	2.09942	39.2388	3	99.78	bio58667	Campylobacter concisus	Campylobacter	Campylobacteraceae	Campylobacterales	Epsilonproteobacteria	Proteobacteria
Campylobacter curvus 525.92	PRJNA58669	2110	1934	1.97126	44.5	2	100	bio58669	Campylobacter curvus	Campylobacter	Campylobacteraceae	Campylobacterales	Epsilonproteobacteria	Proteobacteria
Campylobacter fetus subsp. fetus 82-40	PRJNA58545	1820	1719	1.77361	33.3	3	100	bio58545	Campylobacter fetus	Campylobacter	Campylobacteraceae	Campylobacterales	Epsilonproteobacteria	Proteobacteria
Campylobacter hominis ATCC BAA-381	PRJNA58981	1804	1687	1.71495	31.7051	3	99.78	bio58981	Campylobacter hominis	Campylobacter	Campylobacteraceae	Campylobacterales	Epsilonproteobacteria	Proteobacteria
Campylobacter jejuni RM1221	PRJNA57899	1940	1838	1.77783	30.3	6	100	bio57899	Campylobacter jejuni	Campylobacter	Campylobacteraceae	Campylobacterales	Epsilonproteobacteria	Proteobacteria
Campylobacter jejuni subsp. doylei 269.97	PRJNA58671	2037	1731	1.84511	30.6	4	99.78	bio58671	Campylobacter jejuni	Campylobacter	Campylobacteraceae	Campylobacterales	Epsilonproteobacteria	Proteobacteria
Campylobacter jejuni subsp. jejuni 1336	PRJNA43391	1801	1756	1.67454	30.2	1	n.d.	bio43391	Campylobacter jejuni	Campylobacter	Campylobacteraceae	Campylobacterales	Epsilonproteobacteria	Proteobacteria
Campylobacter jejuni subsp. jejuni 414	PRJNA43389	1840	1800	1.68645	29.8	2	100	bio43389	Campylobacter jejuni	Campylobacter	Campylobacteraceae	Campylobacterales	Epsilonproteobacteria	Proteobacteria
Campylobacter jejuni subsp. jejuni 81116	PRJNA58771	1681	1626	1.62811	30.5	6	100	bio58771	Campylobacter jejuni	Campylobacter	Campylobacteraceae	Campylobacterales	Epsilonproteobacteria	Proteobacteria
Campylobacter jejuni subsp. jejuni 81-176	PRJNA58503	1812	1758	1.69905	30.4566	6	99.9307	bio58503	Campylobacter jejuni	Campylobacter	Campylobacteraceae	Campylobacterales	Epsilonproteobacteria	Proteobacteria
Campylobacter jejuni subsp. jejuni IA3902	PRJNA159531	1740	1666	1.67222	30.4955	6	100	bio15953	Campylobacter jejuni	Campylobacter	Campylobacteraceae	Campylobacterales	Epsilonproteobacteria	Proteobacteria
Campylobacter jejuni subsp. jejuni ICDCCJ07001	PRJNA61249	1671	1534	1.70892	30.551	6	99.9627	bio61249	Campylobacter jejuni	Campylobacter	Campylobacteraceae	Campylobacterales	Epsilonproteobacteria	Proteobacteria
Campylobacter jejuni subsp. jejuni M1	PRJNA159535	1675	1622	1.61665	30.6	6	99.8987	bio15953	Campylobacter jejuni	Campylobacter	Campylobacteraceae	Campylobacterales	Epsilonproteobacteria	Proteobacteria
Campylobacter jejuni subsp. jejuni NCTC 11168 = ATCC 700819	PRJNA57587	1699	1623	1.64148	30.5	6	100	bio57587	Campylobacter jejuni	Campylobacter	Campylobacteraceae	Campylobacterales	Epsilonproteobacteria	Proteobacteria
Campylobacter jejuni subsp. jejuni S3	PRJNA159533	1866	1783	1.72458	30.4624	6	100	bio15953	Campylobacter jejuni	Campylobacter	Campylobacteraceae	Campylobacterales	Epsilonproteobacteria	Proteobacteria
Campylobacter lari RM2100	PRJNA58115	1613	1545	1.57166	29.6177	5	99.868	bio58115	Campylobacter lari	Campylobacter	Campylobacteraceae	Campylobacterales	Epsilonproteobacteria	Proteobacteria
Capnocytophaga canimorsus Cc5	PRJNA70727	2471	2404	2.57141	36.1	3	99.1033	bio70727	Capnocytophaga canimorsus	Capnocytophaga	Flavobacteriaceae	Flavobacteriales	Flavobacteriia	Bacteroidetes
Capnocytophaga ochracea DSM 7271	PRJNA59197	2255	2171	2.61293	39.6	4	99.78	bio59197	Capnocytophaga ochracea	Capnocytophaga	Flavobacteriaceae	Flavobacteriales	Flavobacteriia	Bacteroidetes
Carboxydothermus hydrogenoformans Z-2901	PRJNA57821	2707	2620	2.40152	42	4	99.395	bio57821	Carboxydothermus hydrogenoformans	Carboxydothermus	Thermoanaerobacteraceae	Thermoanaerobacterales	Clostridia	Firmicutes
Catenulispora acidiphila DSM 44928	PRJNA59077	9126	8913	10.4678	69.8	3	100	bio59077	Catenulispora acidiphila	Catenulispora	Catenulisporaceae	Actinomycetales	Actinobacteria	Actinobacteria
Caulobacter crescentus CB15	PRJNA57891	3819	3737	4.01695	67.2	2	100	bio57891	Caulobacter crescentus	Caulobacter	Caulobacteraceae	Caulobacterales	Alphaproteobacteria	Proteobacteria
Caulobacter crescentus NA1000	PRJNA59307	3971	3877	4.04293	67.2	2	100	bio59307	Caulobacter crescentus	Caulobacter	Caulobacteraceae	Caulobacterales	Alphaproteobacteria	Proteobacteria
Caulobacter segnis ATCC 21756	PRJNA41709	4325	4139	4.65562	67.7	2	100	bio41709	Caulobacter segnis	Caulobacter	Caulobacteraceae	Caulobacterales	Alphaproteobacteria	Proteobacteria
Cellulomonas fimi ATCC 484	PRJNA66779	3863	3761	4.26634	74.7	2	99.67	bio66779	Cellulomonas fimi	Cellulomonas	Cellulomonadaceae	Actinomycetales	Actinobacteria	Actinobacteria
Cellulomonas flavigena DSM 20109	PRJNA48821	3784	3678	4.12318	74.3	2	99.87	bio48821	Cellulomonas flavigena	Cellulomonas	Cellulomonadaceae	Actinomycetales	Actinobacteria	Actinobacteria
Cellulophaga algicola DSM 14237	PRJNA62159	4344	4163	4.88835	33.8	5	99.685	bio62159	Cellulophaga algicola	Cellulophaga	Flavobacteriaceae	Flavobacteriales	Flavobacteriia	Bacteroidetes
Cellulophaga lytica DSM 7489	PRJNA63401	3358	3284	3.76594	32.1	4	99.7083	bio63401	Cellulophaga lytica	Cellulophaga	Flavobacteriaceae	Flavobacteriales	Flavobacteriia	Bacteroidetes
Cellvibrio japonicus Ueda107	PRJNA59139	3812	3750	4.57657	52	3	100	bio59139	Cellvibrio japonicus	Cellvibrio	Pseudomonadaceae	Pseudomonadales	Gammaproteobacteria	Proteobacteria
Citrobacter koseri ATCC BAA-895	PRJNA58143	5151	5006	4.73536	53.7998	7	99.5248	bio58143	Citrobacter koseri	Citrobacter	Enterobacteriaceae	Enterobacteriales	Gammaproteobacteria	Proteobacteria
Citrobacter rodentium ICC168	PRJNA43089	5170	4913	5.44428	54.5286	7	99.0105	bio43089	Citrobacter rodentium	Citrobacter	Enterobacteriaceae	Enterobacteriales	Gammaproteobacteria	Proteobacteria
Clavibacter michiganensis subsp. michiganensis NCPPB 382	PRJNA61625	3167	3078	3.39524	72.5311	2	100	bio61625	Clavibacter michiganensis	Clavibacter	Microbacteriaceae	Actinomycetales	Actinobacteria	Actinobacteria
Clavibacter michiganensis subsp. sepedonicus	PRJNA61577	3281	3116	3.40379	72.4187	2	99.54	bio61577	Clavibacter michiganensis	Clavibacter	Microbacteriaceae	Actinomycetales	Actinobacteria	Actinobacteria
Clostridiales genomosp. BVAB3 str. UPII9-5	PRJNA46219	1621	1567	1.80975	44.2	2	100	bio46219	Clostridiales genomosp.	Clostridiales	other Clostridiales	Clostridiales	Clostridia	Firmicutes
Clostridium acetobutylicum ATCC 824	PRJNA57677	4021	3847	4.13288	30.9	11	99.762	bio57677	Clostridium acetobutylicum	Clostridium	Clostridiaceae	Clostridiales	Clostridia	Firmicutes
Clostridium acetobutylicum DSM 1731	PRJNA68293	4057	3922	4.14558	30.8866	11	99.7733	bio68293	Clostridium acetobutylicum	Clostridium	Clostridiaceae	Clostridiales	Clostridia	Firmicutes
Clostridium acetobutylicum EA 2018	PRJNA159515	4024	3916	4.13223	30.9	11	99.9273	bio15951	Clostridium acetobutylicum	Clostridium	Clostridiaceae	Clostridiales	Clostridia	Firmicutes
Clostridium beijerinckii NCIMB 8052	PRJNA58137	5243	5020	6.00063	29.9	14	99.4702	bio58137	Clostridium beijerinckii	Clostridium	Clostridiaceae	Clostridiales	Clostridia	Firmicutes
Clostridium botulinum A str. ATCC 19397	PRJNA58927	3699	3550	3.86345	28.2	8	99.5671	bio58927	Clostridium botulinum	Clostridium	Clostridiaceae	Clostridiales	Clostridia	Firmicutes
Clostridium botulinum A str. ATCC 3502	PRJNA61579	3786	3590	3.90326	28.1941	9	99.5975	bio61579	Clostridium botulinum	Clostridium	Clostridiaceae	Clostridiales	Clostridia	Firmicutes
Clostridium botulinum A str. Hall	PRJNA58931	3569	3401	3.76056	28.2	8	99.5671	bio58931	Clostridium botulinum	Clostridium	Clostridiaceae	Clostridiales	Clostridia	Firmicutes
Clostridium botulinum A2 str. Kyoto	PRJNA59229	4034	3877	4.15528	28.2	9	99.6858	bio59229	Clostridium botulinum	Clostridium	Clostridiaceae	Clostridiales	Clostridia	Firmicutes
Clostridium botulinum A3 str. Loch Maree	PRJNA59149	4108	3983	4.25969	28.1309	9	99.6739	bio59149	Clostridium botulinum	Clostridium	Clostridiaceae	Clostridiales	Clostridia	Firmicutes
Clostridium botulinum B str. Eklund 17B	PRJNA59159	3639	3475	3.84797	27.469	11	99.6838	bio59159	Clostridium botulinum	Clostridium	Clostridiaceae	Clostridiales	Clostridia	Firmicutes
Clostridium botulinum B1 str. Okra	PRJNA59147	3971	3846	4.10701	28.1949	9	99.7214	bio59147	Clostridium botulinum	Clostridium	Clostridiaceae	Clostridiales	Clostridia	Firmicutes
Clostridium botulinum Ba4 str. 657	PRJNA59173	4254	4002	4.25777	28.0255	9	99.6703	bio59173	Clostridium botulinum	Clostridium	Clostridiaceae	Clostridiales	Clostridia	Firmicutes
Clostridium botulinum BKT015925	PRJNA66203	3116	2994	3.20759	28.2433	10	99.5182	bio66203	Clostridium botulinum	Clostridium	Clostridiaceae	Clostridiales	Clostridia	Firmicutes
Clostridium botulinum E3 str. Alaska E43	PRJNA59157	3380	3257	3.65964	27.4	11	99.7125	bio59157	Clostridium botulinum	Clostridium	Clostridiaceae	Clostridiales	Clostridia	Firmicutes
Clostridium botulinum F str. 230613	PRJNA159513	3866	3527	4.01061	28.2904	9	99.7622	bio15951	Clostridium botulinum	Clostridium	Clostridiaceae	Clostridiales	Clostridia	Firmicutes
Clostridium botulinum F str. Langeland	PRJNA58929	3862	3655	4.01292	28.2904	9	99.6733	bio58929	Clostridium botulinum	Clostridium	Clostridiaceae	Clostridiales	Clostridia	Firmicutes
Clostridium botulinum H04402 065	PRJEA61511	3721	3694	3.91974	28.2	9	99.6094	bio61511	Clostridium botulinum	Clostridium	Clostridiaceae	Clostridiales	Clostridia	Firmicutes
Clostridium cellulolyticum H10	PRJNA58709	3569	3390	4.06872	37.4	8	99.1571	bio58709	Clostridium cellulolyticum	Clostridium	Clostridiaceae	Clostridiales	Clostridia	Firmicutes
Clostridium cellulovorans 743B	PRJNA51503	4501	4254	5.26222	31.2	9	99.8167	bio51503	Clostridium cellulovorans	Clostridium	Clostridiaceae	Clostridiales	Clostridia	Firmicutes
Clostridium clariflavum DSM 19732	PRJNA82345	4220	3892	4.89768	35.7	6	99.98	bio82345	Clostridium clariflavum	Clostridium	Clostridiaceae	Clostridiales	Clostridia	Firmicutes
Clostridium difficile 2007855	PRJNA158365	-	-	4.17987	28.7	9	99.2831	bio15836	Clostridium difficile	Clostridium	Clostridiaceae	Clostridiales	Clostridia	Firmicutes
Clostridium difficile 630	PRJNA57679	3954	3739	4.29813	29.0978	11	99.7669	bio57679	Clostridium difficile	Clostridium	Clostridiaceae	Clostridiales	Clostridia	Firmicutes
Clostridium difficile BI1	PRJNA158363	4035	3934	4.4647	28.3513	12	99.6802	bio15836	Clostridium difficile	Clostridium	Clostridiaceae	Clostridiales	Clostridia	Firmicutes
Clostridium difficile CD196	PRJNA41017	3595	3454	4.11055	28.6	10	98.3116	bio41017	Clostridium difficile	Clostridium	Clostridiaceae	Clostridiales	Clostridia	Firmicutes
Clostridium difficile CF5	PRJNA158359	-	-	4.15952	28.5	9	99.5894	bio15835	Clostridium difficile	Clostridium	Clostridiaceae	Clostridiales	Clostridia	Firmicutes
Clostridium difficile M120	PRJNA158361	-	-	4.04773	28.7	11	99.5013	bio15836	Clostridium difficile	Clostridium	Clostridiaceae	Clostridiales	Clostridia	Firmicutes
Clostridium difficile M68	PRJNA42463	-	-	4.30832	28.9	10	99.6993	bio42463	Clostridium difficile	Clostridium	Clostridiaceae	Clostridiales	Clostridia	Firmicutes
Clostridium difficile R20291	PRJNA40921	3632	3507	4.19134	28.8	9	99.6481	bio40921	Clostridium difficile	Clostridium	Clostridiaceae	Clostridiales	Clostridia	Firmicutes
Clostridium kluyveri DSM 555	PRJNA58885	3994	3913	4.0238	32.0206	7	99.731	bio58885	Clostridium kluyveri	Clostridium	Clostridiaceae	Clostridiales	Clostridia	Firmicutes
Clostridium kluyveri NBRC 12016	PRJNA59369	3604	3523	3.9553	32.0209	7	99.731	bio59369	Clostridium kluyveri	Clostridium	Clostridiaceae	Clostridiales	Clostridia	Firmicutes
Clostridium lentocellum DSM 5427	PRJNA49117	4417	4182	4.71424	34.3	11	98.3842	bio49117	Clostridium lentocellum	Clostridium	Clostridiaceae	Clostridiales	Clostridia	Firmicutes
Clostridium ljungdahlii DSM 13528	PRJNA50583	4296	4184	4.63007	31.1	9	99.8292	bio50583	Clostridium ljungdahlii	Clostridium	Clostridiaceae	Clostridiales	Clostridia	Firmicutes
Clostridium novyi NT	PRJNA58643	2427	2315	2.54772	28.9	10	99.8662	bio58643	Clostridium novyi	Clostridium	Clostridiaceae	Clostridiales	Clostridia	Firmicutes
Clostridium perfringens ATCC 13124	PRJNA57901	3016	2876	3.25668	28.4	8	99.6961	bio57901	Clostridium perfringens	Clostridium	Clostridiaceae	Clostridiales	Clostridia	Firmicutes
Clostridium perfringens SM101	PRJNA58117	2765	2619	2.96008	28.1825	10	99.5942	bio58117	Clostridium perfringens	Clostridium	Clostridiaceae	Clostridiales	Clostridia	Firmicutes
Clostridium perfringens str. 13	PRJNA57681	2849	2723	3.08574	28.5454	10	99.5316	bio57681	Clostridium perfringens	Clostridium	Clostridiaceae	Clostridiales	Clostridia	Firmicutes
Clostridium phytofermentans ISDg	PRJNA58519	4023	3902	4.84759	35.3	8	99.4454	bio58519	Clostridium phytofermentans	Clostridium	Clostridiaceae	Clostridiales	Clostridia	Firmicutes
Clostridium saccharolyticum WM1	PRJNA51419	4387	4154	4.66287	45	6	99.7587	bio51419	Clostridium saccharolyticum	Clostridium	Clostridiaceae	Clostridiales	Clostridia	Firmicutes
Clostridium sticklandii DSM 519	PRJNA59585	2688	2573	2.71546	33.3	6	95.018	bio59585	Clostridium sticklandii	Clostridium	Clostridiaceae	Clostridiales	Clostridia	Firmicutes
Clostridium tetani E88	PRJNA57683	2513	2439	2.87333	28.5917	6	99.654	bio57683	Clostridium tetani	Clostridium	Clostridiaceae	Clostridiales	Clostridia	Firmicutes
Clostridium thermocellum ATCC 27405	PRJNA57917	3363	3173	3.8433	39	4	99.7183	bio57917	Clostridium thermocellum	Clostridium	Clostridiaceae	Clostridiales	Clostridia	Firmicutes
Clostridium thermocellum DSM 1313	PRJNA41553	3103	2911	3.56162	39.1	4	99.7083	bio41553	Clostridium thermocellum	Clostridium	Clostridiaceae	Clostridiales	Clostridia	Firmicutes
Collimonas fungivorans Ter331	PRJNA70793	4493	4432	5.1869	59.6	3	99.78	bio70793	Collimonas fungivorans	Collimonas	Oxalobacteraceae	Burkholderiales	Betaproteobacteria	Proteobacteria
Colwellia psychrerythraea 34H	PRJNA57855	5054	4910	5.37318	38	9	99.7978	bio57855	Colwellia psychrerythraea	Colwellia	Colwelliaceae	Alteromonadales	Gammaproteobacteria	Proteobacteria
Comamonas testosteroni CNB-2	PRJNA62961	4979	4891	5.46482	61.4334	3	99.78	bio62961	Comamonas testosteroni	Comamonas	Comamonadaceae	Burkholderiales	Betaproteobacteria	Proteobacteria
Conexibacter woesei DSM 14684	PRJNA43467	6001	5914	6.35937	72.7	1	n.d.	bio43467	Conexibacter woesei	Conexibacter	Conexibacteraceae	Solirubrobacterales	Actinobacteria	Actinobacteria
Coprothermobacter proteolyticus DSM 5265	PRJNA59253	1541	1482	1.42491	44.8	2	99.48	bio59253	Coprothermobacter proteolyticus	Coprothermobacter	Thermodesulfobiaceae	Thermoanaerobacterales	Clostridia	Firmicutes
Coraliomargarita akajimensis DSM 45221	PRJNA47079	3192	3120	3.75077	53.6	2	100	bio47079	Coraliomargarita akajimensis	Coraliomargarita	Puniceicoccaceae	Puniceicoccales	Opitutae	Verrucomicrobia
Corallococcus coralloides DSM 2259	PRJNA157997	8107	8033	10.0806	69.9	3	99.4967	bio15799	Corallococcus coralloides	Corallococcus	Myxococcaceae	Myxococcales	Deltaproteobacteria	Proteobacteria
Coriobacterium glomerans PW2	PRJNA65787	1858	1768	2.11568	60.4	2	99.74	bio65787	Coriobacterium glomerans	Coriobacterium	Coriobacteriaceae	Coriobacteriales	Actinobacteria	Actinobacteria
Corynebacterium aurimucosum ATCC 700975	PRJNA59409	2630	2551	2.81923	60.5248	3	99.78	bio59409	Corynebacterium aurimucosum	Corynebacterium	Corynebacteriaceae	Actinomycetales	Actinobacteria	Actinobacteria
Corynebacterium diphtheriae 241	PRJNA83607	2318	2245	2.42655	53.4	5	99.802	bio83607	Corynebacterium diphtheriae	Corynebacterium	Corynebacteriaceae	Actinomycetales	Actinobacteria	Actinobacteria
Corynebacterium diphtheriae 31A	PRJNA84309	2458	2381	2.53535	53.6	5	99.802	bio84309	Corynebacterium diphtheriae	Corynebacterium	Corynebacteriaceae	Actinomycetales	Actinobacteria	Actinobacteria
Corynebacterium diphtheriae BH8	PRJNA84311	2436	2361	2.48552	53.6	5	99.802	bio84311	Corynebacterium diphtheriae	Corynebacterium	Corynebacteriaceae	Actinomycetales	Actinobacteria	Actinobacteria
Corynebacterium diphtheriae C7 (beta)	PRJNA84313	2415	2337	2.49919	53.5	5	99.802	bio84313	Corynebacterium diphtheriae	Corynebacterium	Corynebacteriaceae	Actinomycetales	Actinobacteria	Actinobacteria
Corynebacterium diphtheriae CDCE 8392	PRJNA84295	2331	2249	2.43333	53.6	4	99.22	bio84295	Corynebacterium diphtheriae	Corynebacterium	Corynebacteriaceae	Actinomycetales	Actinobacteria	Actinobacteria
Corynebacterium diphtheriae HC01	PRJNA84297	2322	2248	2.42715	53.4	5	99.802	bio84297	Corynebacterium diphtheriae	Corynebacterium	Corynebacteriaceae	Actinomycetales	Actinobacteria	Actinobacteria
Corynebacterium diphtheriae HC02	PRJNA84317	2306	2230	2.46861	53.7	5	99.802	bio84317	Corynebacterium diphtheriae	Corynebacterium	Corynebacteriaceae	Actinomycetales	Actinobacteria	Actinobacteria
Corynebacterium diphtheriae HC03	PRJNA84299	2330	2262	2.47836	53.5	5	99.46	bio84299	Corynebacterium diphtheriae	Corynebacterium	Corynebacteriaceae	Actinomycetales	Actinobacteria	Actinobacteria
Corynebacterium diphtheriae HC04	PRJNA84301	2344	2276	2.48433	53.5	5	99.802	bio84301	Corynebacterium diphtheriae	Corynebacterium	Corynebacteriaceae	Actinomycetales	Actinobacteria	Actinobacteria
Corynebacterium diphtheriae INCA 402	PRJNA83605	2292	2214	2.44907	53.7	5	99.802	bio83605	Corynebacterium diphtheriae	Corynebacterium	Corynebacteriaceae	Actinomycetales	Actinobacteria	Actinobacteria
Corynebacterium diphtheriae NCTC 13129	PRJNA57691	2388	2272	2.48863	53.5	5	99.776	bio57691	Corynebacterium diphtheriae	Corynebacterium	Corynebacteriaceae	Actinomycetales	Actinobacteria	Actinobacteria
Corynebacterium diphtheriae PW8	PRJNA84303	2414	2322	2.53068	53.7	5	99.802	bio84303	Corynebacterium diphtheriae	Corynebacterium	Corynebacteriaceae	Actinomycetales	Actinobacteria	Actinobacteria
Corynebacterium diphtheriae VA01	PRJNA84305	2259	2191	2.39544	53.4	5	99.776	bio84305	Corynebacterium diphtheriae	Corynebacterium	Corynebacteriaceae	Actinomycetales	Actinobacteria	Actinobacteria
Corynebacterium efficiens YS-314	PRJNA62905	3064	2994	3.2195	62.9346	5	99.567	bio62905	Corynebacterium efficiens	Corynebacterium	Corynebacteriaceae	Actinomycetales	Actinobacteria	Actinobacteria
Corynebacterium glutamicum ATCC 13032	PRJNA57905	3073	2993	3.3094	53.8	6	99.62	bio57905	Corynebacterium glutamicum	Corynebacterium	Corynebacteriaceae	Actinomycetales	Actinobacteria	Actinobacteria
Corynebacterium glutamicum ATCC 13032	PRJNA61611	3138	3057	3.28271	53.8	6	99.626	bio61611	Corynebacterium glutamicum	Corynebacterium	Corynebacteriaceae	Actinomycetales	Actinobacteria	Actinobacteria
Corynebacterium glutamicum R	PRJNA58897	3156	3080	3.3633	54.0971	6	99.5853	bio58897	Corynebacterium glutamicum	Corynebacterium	Corynebacteriaceae	Actinomycetales	Actinobacteria	Actinobacteria
Corynebacterium jeikeium K411	PRJNA58399	2181	2120	2.47682	61.3561	3	100	bio58399	Corynebacterium jeikeium	Corynebacterium	Corynebacteriaceae	Actinomycetales	Actinobacteria	Actinobacteria
Corynebacterium kroppenstedtii DSM 44385	PRJNA59411	2083	2018	2.4468	57.5	3	100	bio59411	Corynebacterium kroppenstedtii	Corynebacterium	Corynebacteriaceae	Actinomycetales	Actinobacteria	Actinobacteria
Corynebacterium pseudotuberculosis 1/06-A	PRJNA159665	2127	1963	2.27912	52.2	4	99.78	bio15966	Corynebacterium pseudotuberculosis	Corynebacterium	Corynebacteriaceae	Actinomycetales	Actinobacteria	Actinobacteria
Corynebacterium pseudotuberculosis 1002	PRJNA159677	2203	2090	2.33511	52.2	4	99.78	bio15967	Corynebacterium pseudotuberculosis	Corynebacterium	Corynebacteriaceae	Actinomycetales	Actinobacteria	Actinobacteria
Corynebacterium pseudotuberculosis 267	PRJNA73515	2249	2148	2.33763	52.2	4	99.78	bio73515	Corynebacterium pseudotuberculosis	Corynebacterium	Corynebacteriaceae	Actinomycetales	Actinobacteria	Actinobacteria
Corynebacterium pseudotuberculosis 3/99-5	PRJNA83609	2239	2142	2.33794	52.2	4	99.78	bio83609	Corynebacterium pseudotuberculosis	Corynebacterium	Corynebacteriaceae	Actinomycetales	Actinobacteria	Actinobacteria
Corynebacterium pseudotuberculosis 31	PRJNA73223	2170	2063	2.29701	52.2	4	99.67	bio73223	Corynebacterium pseudotuberculosis	Corynebacterium	Corynebacteriaceae	Actinomycetales	Actinobacteria	Actinobacteria
Corynebacterium pseudotuberculosis 316	PRJNA89381	2234	2106	2.31041	52.1	4	99.715	bio89381	Corynebacterium pseudotuberculosis	Corynebacterium	Corynebacteriaceae	Actinomycetales	Actinobacteria	Actinobacteria
Corynebacterium pseudotuberculosis 42/02-A	PRJNA159669	2164	2051	2.33761	52.2	4	99.78	bio15966	Corynebacterium pseudotuberculosis	Corynebacterium	Corynebacteriaceae	Actinomycetales	Actinobacteria	Actinobacteria
Corynebacterium pseudotuberculosis C231	PRJNA159675	2204	2091	2.32821	52.2	4	99.78	bio15967	Corynebacterium pseudotuberculosis	Corynebacterium	Corynebacteriaceae	Actinomycetales	Actinobacteria	Actinobacteria
Corynebacterium pseudotuberculosis CIP 52.97	PRJNA159667	2194	2060	2.32059	52.1	4	99.7267	bio15966	Corynebacterium pseudotuberculosis	Corynebacterium	Corynebacteriaceae	Actinomycetales	Actinobacteria	Actinobacteria
Corynebacterium pseudotuberculosis FRC41	PRJNA50585	2171	2110	2.33791	52.2	4	99.78	bio50585	Corynebacterium pseudotuberculosis	Corynebacterium	Corynebacteriaceae	Actinomycetales	Actinobacteria	Actinobacteria
Corynebacterium pseudotuberculosis I19	PRJNA159673	2213	2095	2.33773	52.2	4	99.78	bio15967	Corynebacterium pseudotuberculosis	Corynebacterium	Corynebacteriaceae	Actinomycetales	Actinobacteria	Actinobacteria
Corynebacterium pseudotuberculosis P54B96	PRJNA157909	2205	2084	2.33766	52.2	4	99.7483	bio15790	Corynebacterium pseudotuberculosis	Corynebacterium	Corynebacteriaceae	Actinomycetales	Actinobacteria	Actinobacteria
Corynebacterium pseudotuberculosis PAT10	PRJNA159671	2200	2079	2.33532	52.2	4	99.78	bio15967	Corynebacterium pseudotuberculosis	Corynebacterium	Corynebacteriaceae	Actinomycetales	Actinobacteria	Actinobacteria
Corynebacterium resistens DSM 45100	PRJNA50555	2230	2171	2.60131	57.1	2	98.19	bio50555	Corynebacterium resistens	Corynebacterium	Corynebacteriaceae	Actinomycetales	Actinobacteria	Actinobacteria
Corynebacterium ulcerans 809	PRJNA159659	2246	2180	2.5021	53.3	4	99.78	bio15965	Corynebacterium ulcerans	Corynebacterium	Corynebacteriaceae	Actinomycetales	Actinobacteria	Actinobacteria
Corynebacterium ulcerans BR-AD22	PRJNA68291	2402	2334	2.60637	53.4	4	99.78	bio68291	Corynebacterium ulcerans	Corynebacterium	Corynebacteriaceae	Actinomycetales	Actinobacteria	Actinobacteria
Corynebacterium urealyticum DSM 7109	PRJNA61639	2082	2022	2.36922	64.2	3	99.6933	bio61639	Corynebacterium urealyticum	Corynebacterium	Corynebacteriaceae	Actinomycetales	Actinobacteria	Actinobacteria
Corynebacterium variabile DSM 44702	PRJNA62003	3131	3039	3.43301	67.1	6	99.89	bio62003	Corynebacterium variabile	Corynebacterium	Corynebacteriaceae	Actinomycetales	Actinobacteria	Actinobacteria
Coxiella burnetii CbuG_Q212	PRJNA58893	2091	1866	2.00887	42.6	1	n.d.	bio58893	Coxiella burnetii	Coxiella	Coxiellaceae	Legionellales	Gammaproteobacteria	Proteobacteria
Coxiella burnetii CbuK_Q154	PRJNA58895	2183	1942	2.10238	42.6439	1	n.d.	bio58895	Coxiella burnetii	Coxiella	Coxiellaceae	Legionellales	Gammaproteobacteria	Proteobacteria
Coxiella burnetii Dugway 5J108-111	PRJNA58629	2362	2045	2.21294	42.3363	1	n.d.	bio58629	Coxiella burnetii	Coxiella	Coxiellaceae	Legionellales	Gammaproteobacteria	Proteobacteria
Coxiella burnetii RSA 331	PRJNA58637	2277	1975	2.05375	42.7364	1	n.d.	bio58637	Coxiella burnetii	Coxiella	Coxiellaceae	Legionellales	Gammaproteobacteria	Proteobacteria
Coxiella burnetii RSA 493	PRJNA57631	2095	1847	2.03267	42.6375	1	n.d.	bio57631	Coxiella burnetii	Coxiella	Coxiellaceae	Legionellales	Gammaproteobacteria	Proteobacteria
Croceibacter atlanticus HTCC2559	PRJNA49661	2747	2702	2.95296	33.9	2	100	bio49661	Croceibacter atlanticus	Croceibacter	Flavobacteriaceae	Flavobacteriales	Flavobacteriia	Bacteroidetes
Cronobacter sakazakii ATCC BAA-894	PRJNA58145	4562	4422	4.53077	56.7642	7	99.6181	bio58145	Cronobacter sakazakii	Cronobacter	Enterobacteriaceae	Enterobacteriales	Gammaproteobacteria	Proteobacteria
Cronobacter turicensis z3032	PRJNA40821	4562	4452	4.59909	57.2342	7	99.7486	bio40821	Cronobacter turicensis	Cronobacter	Enterobacteriaceae	Enterobacteriales	Gammaproteobacteria	Proteobacteria
Cryptobacterium curtum DSM 15641	PRJNA59041	1422	1357	1.6178	50.9	3	99.74	bio59041	Cryptobacterium curtum	Cryptobacterium	Coriobacteriaceae	Coriobacteriales	Actinobacteria	Actinobacteria
Cupriavidus metallidurans CH34	PRJNA57815	6820	6477	6.91335	63.5184	2	100	bio57815	Cupriavidus metallidurans	Cupriavidus	Burkholderiaceae	Burkholderiales	Betaproteobacteria	Proteobacteria
Cupriavidus necator N-1	PRJNA68689	12234	12042	13.0888	65.1804	5	99.74	bio68689	Cupriavidus necator	Cupriavidus	Burkholderiaceae	Burkholderiales	Betaproteobacteria	Proteobacteria
Cupriavidus taiwanensis LMG 19424	PRJNA61615	6064	5896	6.47652	66.9835	5	99.561	bio61615	Cupriavidus taiwanensis	Cupriavidus	Burkholderiaceae	Burkholderiales	Betaproteobacteria	Proteobacteria
Cyclobacterium marinum DSM 745	PRJNA71485	5149	5000	6.22127	38.1	3	99.96	bio71485	Cyclobacterium marinum	Cyclobacterium	Cyclobacteriaceae	Cytophagales	Cytophagia	Bacteroidetes
Cytophaga hutchinsonii ATCC 33406	PRJNA57651	3837	3785	4.43322	38.8	3	99.78	bio57651	Cytophaga hutchinsonii	Cytophaga	Cytophagaceae	Cytophagales	Cytophagia	Bacteroidetes
Deferribacter desulfuricans SSM1	PRJNA46653	2442	2374	2.54293	30.2992	2	99.62	bio46653	Deferribacter desulfuricans	Deferribacter	Deferribacteraceae	Deferribacterales	Deferribacteres	Deferribacteres
Dehalococcoides ethenogenes 195	PRJNA57763	1642	1580	1.46972	48.9	1	n.d.	bio57763	Dehalococcoides ethenogenes	Dehalococcoides	Dehalococcoidaceae	Dehalococcoidales	Dehalococcoidetes	Chloroflexi
Dehalogenimonas lykanthroporepellens BL-DC-9	PRJNA48131	1772	1659	1.68651	55	1	n.d.	bio48131	Dehalogenimonas lykanthroporepellens	Dehalogenimonas	other Dehalococcoidetes	other Dehalococcoidetes	Dehalococcoidetes	Chloroflexi
Dechloromonas aromatica RCB	PRJNA58025	4283	4171	4.5011	59.2	4	100	bio58025	Dechloromonas aromatica	Dechloromonas	Rhodocyclaceae	Rhodocyclales	Betaproteobacteria	Proteobacteria
Dechlorosoma suillum PS	PRJNA81439	3538	3443	3.80698	65.4	2	100	bio81439	Dechlorosoma suillum	Dechlorosoma	Rhodocyclaceae	Rhodocyclales	Betaproteobacteria	Proteobacteria
Deinococcus deserti VCD115	PRJNA58615	3519	3459	3.85533	62.9751	3	100	bio58615	Deinococcus deserti	Deinococcus	Deinococcaceae	Deinococcales	Deinococci	Deinococcus-Thermus
Deinococcus geothermalis DSM 11300	PRJNA58275	3142	3054	3.24701	66.4409	3	99.03	bio58275	Deinococcus geothermalis	Deinococcus	Deinococcaceae	Deinococcales	Deinococci	Deinococcus-Thermus
Deinococcus gobiensis I-0	PRJNA46605	4465	4340	4.40604	69.1514	5	99.802	bio46605	Deinococcus gobiensis	Deinococcus	Deinococcaceae	Deinococcales	Deinococci	Deinococcus-Thermus
Deinococcus maricopensis DSM 21211	PRJNA62225	3367	3264	3.49853	69.8	4	99.78	bio62225	Deinococcus maricopensis	Deinococcus	Deinococcaceae	Deinococcales	Deinococci	Deinococcus-Thermus
Deinococcus proteolyticus MRP	PRJNA63399	2797	2656	2.88684	65.6669	3	99.78	bio63399	Deinococcus proteolyticus	Deinococcus	Deinococcaceae	Deinococcales	Deinococci	Deinococcus-Thermus
Deinococcus radiodurans R1	PRJNA57665	3238	3167	3.28416	66.6067	3	99.6867	bio57665	Deinococcus radiodurans	Deinococcus	Deinococcaceae	Deinococcales	Deinococci	Deinococcus-Thermus
Delftia acidovorans SPH-1	PRJNA58703	6153	6040	6.76751	66.5	5	99.802	bio58703	Delftia acidovorans	Delftia	Comamonadaceae	Burkholderiales	Betaproteobacteria	Proteobacteria
Denitrovibrio acetiphilus DSM 12809	PRJNA46657	3068	2964	3.22208	42.5	2	99.94	bio46657	Denitrovibrio acetiphilus	Denitrovibrio	Deferribacteraceae	Deferribacterales	Deferribacteres	Deferribacteres
Desulfarculus baarsii DSM 2075	PRJNA51371	3355	3277	3.65573	65.7	1	n.d.	bio51371	Desulfarculus baarsii	Desulfarculus	Desulfarculaceae	Desulfarculales	Deltaproteobacteria	Proteobacteria
Desulfatibacillum alkenivorans AK-01	PRJNA58913	5359	5252	6.51707	54.5	2	100	bio58913	Desulfatibacillum alkenivorans	Desulfatibacillum	Desulfobacteraceae	Desulfobacterales	Deltaproteobacteria	Proteobacteria
Desulfitobacterium hafniense DCB-2	PRJNA57749	5049	4883	5.27913	47.5	5	94.989	bio57749	Desulfitobacterium hafniense	Desulfitobacterium	Peptococcaceae	Clostridiales	Clostridia	Firmicutes
Desulfitobacterium hafniense Y51	PRJNA58605	5137	5060	5.72753	47.4	6	96.3907	bio58605	Desulfitobacterium hafniense	Desulfitobacterium	Peptococcaceae	Clostridiales	Clostridia	Firmicutes
Desulfobacca acetoxidans DSM 11109	PRJNA65785	3022	2866	3.28254	52.9	1	n.d.	bio65785	Desulfobacca acetoxidans	Desulfobacca	Syntrophaceae	Syntrophobacterales	Deltaproteobacteria	Proteobacteria
Desulfobacterium autotrophicum HRM2	PRJNA59061	5017	4943	5.65778	48.7174	6	99.4627	bio59061	Desulfobacterium autotrophicum	Desulfobacterium	Desulfobacteraceae	Desulfobacterales	Deltaproteobacteria	Proteobacteria
Desulfobulbus propionicus DSM 2032	PRJNA62265	3408	3283	3.85187	58.9	2	99.68	bio62265	Desulfobulbus propionicus	Desulfobulbus	Desulfobulbaceae	Desulfobacterales	Deltaproteobacteria	Proteobacteria
Desulfococcus oleovorans Hxd3	PRJNA58777	3323	3265	3.94417	56.2	1	n.d.	bio58777	Desulfococcus oleovorans	Desulfococcus	Desulfobacteraceae	Desulfobacterales	Deltaproteobacteria	Proteobacteria
Desulfohalobium retbaense DSM 5692	PRJNA59183	2611	2526	2.90956	57.2915	2	100	bio59183	Desulfohalobium retbaense	Desulfohalobium	Desulfohalobiaceae	Desulfovibrionales	Deltaproteobacteria	Proteobacteria
Desulfomicrobium baculatum DSM 4028	PRJNA59217	3568	3436	3.94266	58.6	2	99.94	bio59217	Desulfomicrobium baculatum	Desulfomicrobium	Desulfomicrobiaceae	Desulfovibrionales	Deltaproteobacteria	Proteobacteria
Desulfosporosinus orientis DSM 765	PRJNA82939	5627	5242	5.86308	42.9	8	98.9918	bio82939	Desulfosporosinus orientis	Desulfosporosinus	Peptococcaceae	Clostridiales	Clostridia	Firmicutes
Desulfosporosinus youngiae DSM 17734	PRJNA82713	5452	5138	5.66068	44.2	9	96.5758	bio82713	Desulfosporosinus youngiae	Desulfosporosinus	Peptococcaceae	Clostridiales	Clostridia	Firmicutes
Desulfotalea psychrophila LSv54	PRJNA58153	3322	3234	3.65963	46.6208	7	99.441	bio58153	Desulfotalea psychrophila	Desulfotalea	Desulfobulbaceae	Desulfobacterales	Deltaproteobacteria	Proteobacteria
Desulfotomaculum acetoxidans DSM 771	PRJNA59109	4470	4068	4.54562	41.6	10	98.4498	bio59109	Desulfotomaculum acetoxidans	Desulfotomaculum	Peptococcaceae	Clostridiales	Clostridia	Firmicutes
Desulfotomaculum carboxydivorans CO-1-SRB	PRJNA67317	2836	2657	2.89226	46.6	8	99.2382	bio67317	Desulfotomaculum carboxydivorans	Desulfotomaculum	Peptococcaceae	Clostridiales	Clostridia	Firmicutes
Desulfotomaculum kuznetsovii DSM 6115	PRJNA67357	3626	3398	3.60139	54.9	3	92.8533	bio67357	Desulfotomaculum kuznetsovii	Desulfotomaculum	Peptococcaceae	Clostridiales	Clostridia	Firmicutes
Desulfotomaculum reducens MI-1	PRJNA58277	3423	3276	3.6081	42.3	8	99.6075	bio58277	Desulfotomaculum reducens	Desulfotomaculum	Peptococcaceae	Clostridiales	Clostridia	Firmicutes
Desulfotomaculum ruminis DSM 2154	PRJNA67507	3987	3796	3.96901	47.2	5	99.726	bio67507	Desulfotomaculum ruminis	Desulfotomaculum	Peptococcaceae	Clostridiales	Clostridia	Firmicutes
Desulfovibrio aespoeensis Aspo-2	PRJNA42613	3406	3304	3.62911	62.6	2	99.61	bio42613	Desulfovibrio aespoeensis	Desulfovibrio	Desulfovibrionaceae	Desulfovibrionales	Deltaproteobacteria	Proteobacteria
Desulfovibrio africanus str. Walvis Bay	PRJNA66847	3884	3725	4.20053	61.4	3	100	bio66847	Desulfovibrio africanus	Desulfovibrio	Desulfovibrionaceae	Desulfovibrionales	Deltaproteobacteria	Proteobacteria
Desulfovibrio alaskensis G20	PRJNA57941	3364	3258	3.73023	57.8	4	99.6567	bio57941	Desulfovibrio alaskensis	Desulfovibrio	Desulfovibrionaceae	Desulfovibrionales	Deltaproteobacteria	Proteobacteria
Desulfovibrio desulfuricans ND132	PRJNA63159	3533	3454	3.85858	65.2	2	100	bio63159	Desulfovibrio desulfuricans	Desulfovibrio	Desulfovibrionaceae	Desulfovibrionales	Deltaproteobacteria	Proteobacteria
Desulfovibrio desulfuricans subsp. desulfuricans str. ATCC 27774	PRJNA59213	2450	2356	2.87344	58.1	3	99.7867	bio59213	Desulfovibrio desulfuricans	Desulfovibrio	Desulfovibrionaceae	Desulfovibrionales	Deltaproteobacteria	Proteobacteria
Desulfovibrio magneticus RS-1	PRJNA59309	4760	4700	5.31562	62.7043	3	99.7867	bio59309	Desulfovibrio magneticus	Desulfovibrio	Desulfovibrionaceae	Desulfovibrionales	Deltaproteobacteria	Proteobacteria
Desulfovibrio salexigens DSM 2638	PRJNA59223	3941	3807	4.28985	47.1	5	99.872	bio59223	Desulfovibrio salexigens	Desulfovibrio	Desulfovibrionaceae	Desulfovibrionales	Deltaproteobacteria	Proteobacteria
Desulfovibrio vulgaris DP4	PRJNA58679	3190	3091	3.66139	63.1464	5	99.782	bio58679	Desulfovibrio vulgaris	Desulfovibrio	Desulfovibrionaceae	Desulfovibrionales	Deltaproteobacteria	Proteobacteria
Desulfovibrio vulgaris RCH1	PRJNA32603	3339	3221	3.73435	63.2409	5	99.679	bio32603	Desulfovibrio vulgaris	Desulfovibrio	Desulfovibrionaceae	Desulfovibrionales	Deltaproteobacteria	Proteobacteria
Desulfovibrio vulgaris str. Hildenborough	PRJNA57645	3639	3536	3.77316	63.2394	5	99.681	bio57645	Desulfovibrio vulgaris	Desulfovibrio	Desulfovibrionaceae	Desulfovibrionales	Deltaproteobacteria	Proteobacteria
Desulfovibrio vulgaris str. 'Miyazaki F'	PRJNA59089	3286	3180	4.0403	67.1	4	99.7867	bio59089	Desulfovibrio vulgaris	Desulfovibrio	Desulfovibrionaceae	Desulfovibrionales	Deltaproteobacteria	Proteobacteria
Desulfurivibrio alkaliphilus AHT2	PRJNA49487	2729	2620	3.09776	60.3	2	99.68	bio49487	Desulfurivibrio alkaliphilus	Desulfurivibrio	Desulfobulbaceae	Desulfobacterales	Deltaproteobacteria	Proteobacteria
Desulfurobacterium thermolithotrophum DSM 11699	PRJNA63405	1594	1509	1.54197	34.9	2	99.69	bio63405	Desulfurobacterium thermolithotrophum	Desulfurobacterium	Desulfurobacteriaceae	Aquificales	Aquificae	Aquificae
Dickeya dadantii 3937	PRJNA52537	4687	4549	4.9228	56.3	7	99.4271	bio52537	Dickeya dadantii	Dickeya	Enterobacteriaceae	Enterobacteriales	Gammaproteobacteria	Proteobacteria
Dickeya dadantii Ech586	PRJNA42519	4318	4144	4.81839	53.6	7	99.8295	bio42519	Dickeya dadantii	Dickeya	Enterobacteriaceae	Enterobacteriales	Gammaproteobacteria	Proteobacteria
Dickeya dadantii Ech703	PRJNA59363	4136	3970	4.67945	55	7	99.8167	bio59363	Dickeya dadantii	Dickeya	Enterobacteriaceae	Enterobacteriales	Gammaproteobacteria	Proteobacteria
Dickeya zeae Ech1591	PRJNA59297	4367	4163	4.81385	54.5	7	99.4081	bio59297	Dickeya zeae	Dickeya	Enterobacteriaceae	Enterobacteriales	Gammaproteobacteria	Proteobacteria
Dictyoglomus thermophilum H-6-12	PRJNA59439	1973	1912	1.95999	33.7	2	99.61	bio59439	Dictyoglomus thermophilum	Dictyoglomus	Dictyoglomaceae	Dictyoglomales	Dictyoglomia	Dictyoglomi
Dictyoglomus turgidum DSM 6724	PRJNA59177	1867	1744	1.85556	34	2	99.68	bio59177	Dictyoglomus turgidum	Dictyoglomus	Dictyoglomaceae	Dictyoglomales	Dictyoglomia	Dictyoglomi
Dichelobacter nodosus VCS1703A	PRJNA57643	1351	1280	1.38935	44.4	3	100	bio57643	Dichelobacter nodosus	Dichelobacter	Cardiobacteriaceae	Cardiobacteriales	Gammaproteobacteria	Proteobacteria
Dinoroseobacter shibae DFL 12	PRJNA58707	4244	4192	4.41786	65.5105	2	100	bio58707	Dinoroseobacter shibae	Dinoroseobacter	Rhodobacteraceae	Rhodobacterales	Alphaproteobacteria	Proteobacteria
Dyadobacter fermentans DSM 18053	PRJNA59049	5855	5719	6.96779	51.5	4	99.605	bio59049	Dyadobacter fermentans	Dyadobacter	Cytophagaceae	Cytophagales	Cytophagia	Bacteroidetes
Edwardsiella ictaluri 93-146	PRJNA59403	3903	3784	3.81231	57.4	8	99.7564	bio59403	Edwardsiella ictaluri	Edwardsiella	Enterobacteriaceae	Enterobacteriales	Gammaproteobacteria	Proteobacteria
Edwardsiella tarda EIB202	PRJNA41819	3719	3591	3.80416	59.6724	8	99.8286	bio41819	Edwardsiella tarda	Edwardsiella	Enterobacteriaceae	Enterobacteriales	Gammaproteobacteria	Proteobacteria
Edwardsiella tarda FL6-60	PRJNA159657	3389	3256	3.7288	59.7004	8	99.8286	bio15965	Edwardsiella tarda	Edwardsiella	Enterobacteriaceae	Enterobacteriales	Gammaproteobacteria	Proteobacteria
Eggerthella lenta DSM 2243	PRJNA59079	3184	3070	3.63226	64.2	3	99.78	bio59079	Eggerthella lenta	Eggerthella	Coriobacteriaceae	Coriobacteriales	Actinobacteria	Actinobacteria
Ehrlichia canis str. Jake	PRJNA58071	984	925	1.31503	29	1	n.d.	bio58071	Ehrlichia canis	Ehrlichia	Anaplasmataceae	Rickettsiales	Alphaproteobacteria	Proteobacteria
Ehrlichia chaffeensis str. Arkansas	PRJNA57933	1158	1105	1.17625	30.1	1	n.d.	bio57933	Ehrlichia chaffeensis	Ehrlichia	Anaplasmataceae	Rickettsiales	Alphaproteobacteria	Proteobacteria
Ehrlichia ruminantium str. Gardel	PRJNA58245	989	950	1.49992	27.5	1	n.d.	bio58245	Ehrlichia ruminantium	Ehrlichia	Anaplasmataceae	Rickettsiales	Alphaproteobacteria	Proteobacteria
Ehrlichia ruminantium str. Welgevonden	PRJNA58013	961	888	1.51635	27.5	1	n.d.	bio58013	Ehrlichia ruminantium	Ehrlichia	Anaplasmataceae	Rickettsiales	Alphaproteobacteria	Proteobacteria
Ehrlichia ruminantium str. Welgevonden	PRJNA58243	997	958	1.51298	27.5	1	n.d.	bio58243	Ehrlichia ruminantium	Ehrlichia	Anaplasmataceae	Rickettsiales	Alphaproteobacteria	Proteobacteria
Elusimicrobium minutum Pei191	PRJNA58949	1599	1529	1.64356	40	1	n.d.	bio58949	Elusimicrobium minutum	Elusimicrobium	Elusimicrobiaceae	Elusimicrobiales	Elusimicrobia	Elusimicrobia
Enterobacter aerogenes KCTC 2190	PRJNA68103	5021	4912	5.28035	54.8	8	99.745	bio68103	Enterobacter aerogenes	Enterobacter	Enterobacteriaceae	Enterobacteriales	Gammaproteobacteria	Proteobacteria
Enterobacter asburiae LF7a	PRJNA72793	4805	4612	5.01213	53.8376	7	99.739	bio72793	Enterobacter asburiae	Enterobacter	Enterobacteriaceae	Enterobacteriales	Gammaproteobacteria	Proteobacteria
Enterobacter cloacae EcWSU1	PRJNA80739	4740	4619	4.79809	54.5297	8	99.8286	bio80739	Enterobacter cloacae	Enterobacter	Enterobacteriaceae	Enterobacteriales	Gammaproteobacteria	Proteobacteria
Enterobacter cloacae SCF1	PRJNA59969	4557	4399	4.81405	57	7	99.5271	bio59969	Enterobacter cloacae	Enterobacter	Enterobacteriaceae	Enterobacteriales	Gammaproteobacteria	Proteobacteria
Enterobacter cloacae subsp. cloacae ATCC 13047	PRJNA48363	5639	5518	5.5988	54.5971	8	99.5179	bio48363	Enterobacter cloacae	Enterobacter	Enterobacteriaceae	Enterobacteriales	Gammaproteobacteria	Proteobacteria
Enterococcus faecalis 62	PRJNA159663	3157	3075	3.13081	37.3617	4	99.7867	bio15966	Enterococcus faecalis	Enterococcus	Enterococcaceae	Lactobacillales	Bacilli	Firmicutes
Enterococcus faecalis OG1RF	PRJNA54927	2658	2579	2.73963	37.8	4	99.6617	bio54927	Enterococcus faecalis	Enterococcus	Enterococcaceae	Lactobacillales	Bacilli	Firmicutes
Enterococcus faecalis V583	PRJNA57669	3412	3264	3.35997	37.3546	4	99.7567	bio57669	Enterococcus faecalis	Enterococcus	Enterococcaceae	Lactobacillales	Bacilli	Firmicutes
Enterococcus faecium Aus0004	PRJNA157905	2997	2932	3.01978	38.3424	6	99.8733	bio15790	Enterococcus faecium	Enterococcus	Enterococcaceae	Lactobacillales	Bacilli	Firmicutes
Erwinia amylovora ATCC 49946	PRJNA46943	3712	3565	3.9056	53.6139	7	99.5367	bio46943	Erwinia amylovora	Erwinia	Enterobacteriaceae	Enterobacteriales	Gammaproteobacteria	Proteobacteria
Erwinia amylovora CFBP1430	PRJNA46839	3805	3706	3.83383	53.5749	7	99.559	bio46839	Erwinia amylovora	Erwinia	Enterobacteriaceae	Enterobacteriales	Gammaproteobacteria	Proteobacteria
Erwinia billingiae Eb661	PRJNA50547	5029	4917	5.37227	55.0417	7	99.7981	bio50547	Erwinia billingiae	Erwinia	Enterobacteriaceae	Enterobacteriales	Gammaproteobacteria	Proteobacteria
Erwinia pyrifoliae DSM 12163	PRJNA159693	4134	4038	4.07283	53.36	6	99.286	bio15969	Erwinia pyrifoliae	Erwinia	Enterobacteriaceae	Enterobacteriales	Gammaproteobacteria	Proteobacteria
Erwinia pyrifoliae Ep1/96	PRJNA40659	3852	3697	4.07284	53.3602	7	99.8105	bio40659	Erwinia pyrifoliae	Erwinia	Enterobacteriaceae	Enterobacteriales	Gammaproteobacteria	Proteobacteria
Erwinia tasmaniensis Et1/99	PRJNA59029	3804	3622	4.06787	53.3601	7	99.8295	bio59029	Erwinia tasmaniensis	Erwinia	Enterobacteriaceae	Enterobacteriales	Gammaproteobacteria	Proteobacteria
Erysipelothrix rhusiopathiae	PRJNA68021	1780	1697	1.78794	36.6	7	99.8171	bio68021	Erysipelothrix rhusiopathiae	Erysipelothrix	Erysipelotrichaceae	Erysipelotrichales	Erysipelotrichi	Firmicutes
Erythrobacter litoralis HTCC2594	PRJNA58299	3059	3011	3.0524	63.1	7	99.45	bio58299	Erythrobacter litoralis	Erythrobacter	Erythrobacteraceae	Sphingomonadales	Alphaproteobacteria	Proteobacteria
Escherichia coli 042	PRJEA40647	5038	4922	5.35533	50.5767	7	99.2467	bio40647	Escherichia coli	Escherichia	Enterobacteriaceae	Enterobacteriales	Gammaproteobacteria	Proteobacteria
Escherichia coli 536	PRJNA58531	4779	4619	4.93892	50.5	7	99.1095	bio58531	Escherichia coli	Escherichia	Enterobacteriaceae	Enterobacteriales	Gammaproteobacteria	Proteobacteria
Escherichia coli 55989	PRJNA59383	5140	4759	5.15486	50.7	7	99.5814	bio59383	Escherichia coli	Escherichia	Enterobacteriaceae	Enterobacteriales	Gammaproteobacteria	Proteobacteria
Escherichia coli ABU 83972	PRJNA38725	4906	4796	5.13296	50.6001	7	99.261	bio38725	Escherichia coli	Escherichia	Enterobacteriaceae	Enterobacteriales	Gammaproteobacteria	Proteobacteria
Escherichia coli APEC O1	PRJNA58623	4968	4853	5.49765	50.2915	7	98.5914	bio58623	Escherichia coli	Escherichia	Enterobacteriaceae	Enterobacteriales	Gammaproteobacteria	Proteobacteria
Escherichia coli ATCC 8739	PRJNA58783	4408	4199	4.74622	50.9	7	99.3143	bio58783	Escherichia coli	Escherichia	Enterobacteriaceae	Enterobacteriales	Gammaproteobacteria	Proteobacteria
Escherichia coli B str. REL606	PRJNA58803	4365	4204	4.62981	50.8	7	99.3819	bio58803	Escherichia coli	Escherichia	Enterobacteriaceae	Enterobacteriales	Gammaproteobacteria	Proteobacteria
Escherichia coli BL21(DE3)	PRJEA28965	4424	4208	4.55895	50.8	7	99.3819	bio20713	Escherichia coli	Escherichia	Enterobacteriaceae	Enterobacteriales	Gammaproteobacteria	Proteobacteria
Escherichia coli BL21(DE3)	PRJNA20713	4336	4159	4.55895	50.8	7	99.3819	bio28965	Escherichia coli	Escherichia	Enterobacteriaceae	Enterobacteriales	Gammaproteobacteria	Proteobacteria
Escherichia coli 'BL21-Gold(DE3)pLysS AG'	PRJNA59245	4425	4228	4.57094	50.8	7	99.3819	bio59245	Escherichia coli	Escherichia	Enterobacteriaceae	Enterobacteriales	Gammaproteobacteria	Proteobacteria
Escherichia coli BW2952	PRJNA59391	4267	4084	4.57816	50.8	7	99.2471	bio59391	Escherichia coli	Escherichia	Enterobacteriaceae	Enterobacteriales	Gammaproteobacteria	Proteobacteria
Escherichia coli CFT073	PRJNA57915	5579	5369	5.23143	50.5	6	98.6507	bio57915	Escherichia coli	Escherichia	Enterobacteriaceae	Enterobacteriales	Gammaproteobacteria	Proteobacteria
Escherichia coli DH1	PRJDA52077	7984	4260	4.62143	50.8	7	99.2657	bio30031	Escherichia coli	Escherichia	Enterobacteriaceae	Enterobacteriales	Gammaproteobacteria	Proteobacteria
Escherichia coli DH1	PRJNA30031	4375	4160	4.63071	50.8	7	99.2652	bio52077	Escherichia coli	Escherichia	Enterobacteriaceae	Enterobacteriales	Gammaproteobacteria	Proteobacteria
Escherichia coli E24377A	PRJNA58395	5258	4991	5.24929	50.5414	7	99.1719	bio58395	Escherichia coli	Escherichia	Enterobacteriaceae	Enterobacteriales	Gammaproteobacteria	Proteobacteria
Escherichia coli ED1a	PRJNA59379	5325	4915	5.20955	50.7	7	99.7924	bio59379	Escherichia coli	Escherichia	Enterobacteriaceae	Enterobacteriales	Gammaproteobacteria	Proteobacteria
Escherichia coli ETEC H10407	PRJEA42749	4975	4875	5.32588	50.7287	7	99.5881	bio42749	Escherichia coli	Escherichia	Enterobacteriaceae	Enterobacteriales	Gammaproteobacteria	Proteobacteria
Escherichia coli HS	PRJNA58393	4629	4377	4.64354	50.8	7	99.1843	bio58393	Escherichia coli	Escherichia	Enterobacteriaceae	Enterobacteriales	Gammaproteobacteria	Proteobacteria
Escherichia coli IAI1	PRJNA59377	4633	4349	4.70056	50.8	7	99.271	bio59377	Escherichia coli	Escherichia	Enterobacteriaceae	Enterobacteriales	Gammaproteobacteria	Proteobacteria
Escherichia coli IAI39	PRJNA59381	5097	4730	5.13207	50.6	7	99.7367	bio59381	Escherichia coli	Escherichia	Enterobacteriaceae	Enterobacteriales	Gammaproteobacteria	Proteobacteria
Escherichia coli IHE3034	PRJNA43693	4970	4757	5.10838	50.7	7	99.6681	bio43693	Escherichia coli	Escherichia	Enterobacteriaceae	Enterobacteriales	Gammaproteobacteria	Proteobacteria
Escherichia coli KO11FL	PRJNA52593	4885	4653	5.02932	50.7784	7	99.1829	bio52593	Escherichia coli	Escherichia	Enterobacteriaceae	Enterobacteriales	Gammaproteobacteria	Proteobacteria
Escherichia coli KO11FL	PRJNA62299	4825	4709	5.02717	50.7949	7	99.2529	bio62299	Escherichia coli	Escherichia	Enterobacteriaceae	Enterobacteriales	Gammaproteobacteria	Proteobacteria
Escherichia coli LF82	PRJNA33825	4545	4376	4.77311	50.7	7	99.4014	bio33825	Escherichia coli	Escherichia	Enterobacteriaceae	Enterobacteriales	Gammaproteobacteria	Proteobacteria
Escherichia coli NA114	PRJNA66975	4944	4873	4.93524	51.2	7	99.4521	bio66975	Escherichia coli	Escherichia	Enterobacteriaceae	Enterobacteriales	Gammaproteobacteria	Proteobacteria
Escherichia coli O103:H2 str. 12009	PRJNA41013	5545	5121	5.52486	50.6781	7	99.5014	bio41013	Escherichia coli	Escherichia	Enterobacteriaceae	Enterobacteriales	Gammaproteobacteria	Proteobacteria
Escherichia coli O111:H- str. 11128	PRJNA41023	5935	5407	5.76608	50.4216	7	99.271	bio41023	Escherichia coli	Escherichia	Enterobacteriaceae	Enterobacteriales	Gammaproteobacteria	Proteobacteria
Escherichia coli O127:H6 str. E2348/69	PRJNA59343	5015	4651	5.06968	50.5524	7	99.5371	bio59343	Escherichia coli	Escherichia	Enterobacteriaceae	Enterobacteriales	Gammaproteobacteria	Proteobacteria
Escherichia coli O157:H7 str. EC4115	PRJNA59091	6066	5477	5.70417	50.386	7	99.5876	bio59091	Escherichia coli	Escherichia	Enterobacteriaceae	Enterobacteriales	Gammaproteobacteria	Proteobacteria
Escherichia coli O157:H7 str. EDL933	PRJNA57831	5528	5397	5.62052	50.3541	6	99.252	bio57831	Escherichia coli	Escherichia	Enterobacteriaceae	Enterobacteriales	Gammaproteobacteria	Proteobacteria
Escherichia coli O157:H7 str. Sakai	PRJNA57781	5460	5318	5.59448	50.4477	7	99.6057	bio57781	Escherichia coli	Escherichia	Enterobacteriaceae	Enterobacteriales	Gammaproteobacteria	Proteobacteria
Escherichia coli O157:H7 str. TW14359	PRJNA59235	5588	5365	5.62274	50.4563	7	99.5876	bio59235	Escherichia coli	Escherichia	Enterobacteriaceae	Enterobacteriales	Gammaproteobacteria	Proteobacteria
Escherichia coli O157:H7 str. TW14588	PRJNA55087	6011	5803	5.6703	50.5	6	99.3353	bio55087	Escherichia coli	Escherichia	Enterobacteriaceae	Enterobacteriales	Gammaproteobacteria	Proteobacteria
Escherichia coli O26:H11 str. 11368	PRJNA41021	5989	5519	5.85553	50.664	7	99.1952	bio41021	Escherichia coli	Escherichia	Enterobacteriaceae	Enterobacteriales	Gammaproteobacteria	Proteobacteria
Escherichia coli O55:H7 str. CB9615	PRJNA46655	5371	5121	5.45235	50.4806	7	99.6243	bio46655	Escherichia coli	Escherichia	Enterobacteriaceae	Enterobacteriales	Gammaproteobacteria	Proteobacteria
Escherichia coli O55:H7 str. RM12579	PRJNA68245	5255	5128	5.44831	50.4328	7	99.6224	bio68245	Escherichia coli	Escherichia	Enterobacteriaceae	Enterobacteriales	Gammaproteobacteria	Proteobacteria
Escherichia coli O7:K1 str. CE10	PRJNA63597	5269	5080	5.37873	50.5766	7	99.6671	bio63597	Escherichia coli	Escherichia	Enterobacteriaceae	Enterobacteriales	Gammaproteobacteria	Proteobacteria
Escherichia coli O83:H1 str. NRG 857C	PRJNA41221	4690	4582	4.89488	50.706	7	99.4629	bio41221	Escherichia coli	Escherichia	Enterobacteriaceae	Enterobacteriales	Gammaproteobacteria	Proteobacteria
Escherichia coli P12b	PRJNA59455	4581	4393	4.93529	50.9	7	99.3152	bio59455	Escherichia coli	Escherichia	Enterobacteriaceae	Enterobacteriales	Gammaproteobacteria	Proteobacteria
Escherichia coli S88	PRJNA62979	5191	4827	5.16612	50.6637	7	99.6867	bio62979	Escherichia coli	Escherichia	Enterobacteriaceae	Enterobacteriales	Gammaproteobacteria	Proteobacteria
Escherichia coli SE11	PRJNA59425	5105	4998	5.15562	50.7481	7	99.2638	bio59425	Escherichia coli	Escherichia	Enterobacteriaceae	Enterobacteriales	Gammaproteobacteria	Proteobacteria
Escherichia coli SE15	PRJDA19053	4594	4488	4.83969	50.7076	7	99.6867	bio19053	Escherichia coli	Escherichia	Enterobacteriaceae	Enterobacteriales	Gammaproteobacteria	Proteobacteria
Escherichia coli SMS-3-5	PRJNA58919	5127	4912	5.21538	50.4954	7	99.4138	bio58919	Escherichia coli	Escherichia	Enterobacteriaceae	Enterobacteriales	Gammaproteobacteria	Proteobacteria
Escherichia coli str. 'clone D i14'	PRJNA52023	5049	4919	5.03839	50.6	6	99.578	bio52023	Escherichia coli	Escherichia	Enterobacteriaceae	Enterobacteriales	Gammaproteobacteria	Proteobacteria
Escherichia coli str. 'clone D i2'	PRJNA52021	5049	4919	5.03839	50.6	6	99.578	bio52021	Escherichia coli	Escherichia	Enterobacteriaceae	Enterobacteriales	Gammaproteobacteria	Proteobacteria
Escherichia coli str. K-12 substr. DH10B	PRJNA58979	4356	4128	4.68614	50.8	7	99.2652	bio58979	Escherichia coli	Escherichia	Enterobacteriaceae	Enterobacteriales	Gammaproteobacteria	Proteobacteria
Escherichia coli str. K-12 substr. MG1655	PRJNA57779	4496	4146	4.63968	50.8	7	99.3024	bio57779	Escherichia coli	Escherichia	Enterobacteriaceae	Enterobacteriales	Gammaproteobacteria	Proteobacteria
Escherichia coli str. K-12 substr. MG1655star	PRJNA51747	-	-	4.60763	50.7	7	99.3019	bio16351	Escherichia coli	Escherichia	Enterobacteriaceae	Enterobacteriales	Gammaproteobacteria	Proteobacteria
Escherichia coli UM146	PRJNA50883	4891	4783	5.10756	50.609	7	99.7086	bio50883	Escherichia coli	Escherichia	Enterobacteriaceae	Enterobacteriales	Gammaproteobacteria	Proteobacteria
Escherichia coli UMN026	PRJNA62981	5298	5014	5.3582	50.6405	7	99.2348	bio62981	Escherichia coli	Escherichia	Enterobacteriaceae	Enterobacteriales	Gammaproteobacteria	Proteobacteria
Escherichia coli UMNK88	PRJNA42137	5755	5608	5.66677	50.7397	7	99.6743	bio42137	Escherichia coli	Escherichia	Enterobacteriaceae	Enterobacteriales	Gammaproteobacteria	Proteobacteria
Escherichia coli UTI89	PRJNA58541	5272	5162	5.17997	50.6088	7	99.6867	bio58541	Escherichia coli	Escherichia	Enterobacteriaceae	Enterobacteriales	Gammaproteobacteria	Proteobacteria
Escherichia coli W	PRJNA48011	4880	4606	5.00887	50.7764	7	99.2148	bio48011	Escherichia coli	Escherichia	Enterobacteriaceae	Enterobacteriales	Gammaproteobacteria	Proteobacteria
Escherichia coli W	PRJNA62301	4848	4731	5.00534	50.7272	7	99.3333	bio62301	Escherichia coli	Escherichia	Enterobacteriaceae	Enterobacteriales	Gammaproteobacteria	Proteobacteria
Escherichia fergusonii ATCC 35469	PRJNA59375	4547	4318	4.64386	49.8834	7	99.6124	bio59375	Escherichia fergusonii	Escherichia	Enterobacteriaceae	Enterobacteriales	Gammaproteobacteria	Proteobacteria
Ethanoligenens harbinense YUAN-3	PRJNA46255	2873	2701	3.00858	55.6	3	99.78	bio46255	Ethanoligenens harbinense	Ethanoligenens	Ruminococcaceae	Clostridiales	Clostridia	Firmicutes
Eubacterium cylindroides T2-87	PRJNA45917	1487	1442	1.96675	38.8	1	n.d.	bio45917	Eubacterium cylindroides	Eubacterium	Eubacteriaceae	Clostridiales	Clostridia	Firmicutes
Eubacterium eligens ATCC 27750	PRJNA59171	2733	2668	2.77093	37.4964	5	99.183	bio59171	Eubacterium eligens	Eubacterium	Eubacteriaceae	Clostridiales	Clostridia	Firmicutes
Eubacterium limosum KIST612	PRJNA59777	4590	4509	4.2769	47.5	5	99.802	bio59777	Eubacterium limosum	Eubacterium	Eubacteriaceae	Clostridiales	Clostridia	Firmicutes
Eubacterium rectale ATCC 33656	PRJNA59169	3698	3621	3.44969	41.5	5	99.675	bio59169	Eubacterium rectale	Eubacterium	Eubacteriaceae	Clostridiales	Clostridia	Firmicutes
Exiguobacterium sibiricum 255-15	PRJNA58053	3155	3015	3.04079	47.6793	9	99.8236	bio58053	Exiguobacterium sibiricum	Exiguobacterium	other Bacillales	Bacillales	Bacilli	Firmicutes
Ferrimonas balearica DSM 9799	PRJNA53371	3947	3782	4.27916	60.2	7	99.6457	bio53371	Ferrimonas balearica	Ferrimonas	Ferrimonadaceae	Alteromonadales	Gammaproteobacteria	Proteobacteria
Fervidobacterium nodosum Rt17-B1	PRJNA58625	1846	1750	1.94894	35	2	100	bio58625	Fervidobacterium nodosum	Fervidobacterium	Thermotogaceae	Thermotogales	Thermotogae	Thermotogae
Fervidobacterium pennivorans DSM 9078	PRJNA78143	2063	1947	2.16638	38.9	1	n.d.	bio78143	Fervidobacterium pennivorans	Fervidobacterium	Thermotogaceae	Thermotogales	Thermotogae	Thermotogae
Fibrobacter succinogenes subsp. succinogenes S85	PRJNA41169	3188	3085	3.84264	48.1	3	99.2	bio41169	Fibrobacter succinogenes	Fibrobacter	Fibrobacteraceae	Fibrobacterales	Fibrobacteria	Fibrobacteres
Fibrobacter succinogenes subsp. succinogenes S85	PRJNA47	3131	2871	3.843	48	3	99.3333	bio47	Fibrobacter succinogenes	Fibrobacter	Fibrobacteraceae	Fibrobacterales	Fibrobacteria	Fibrobacteres
Filifactor alocis ATCC 35896	PRJNA46625	1709	1641	1.93101	35.4	4	99.705	bio46625	Filifactor alocis	Filifactor	Peptostreptococcaceae	Clostridiales	Clostridia	Firmicutes
Finegoldia magna ATCC 29328	PRJNA58867	1873	1813	1.98674	32.0524	4	99.575	bio58867	Finegoldia magna	Finegoldia	Clostridiales Family XI. Incertae Sedis	Clostridiales	Clostridia	Firmicutes
Flavobacteriaceae bacterium 3519-10	PRJNA59413	2582	2534	2.7681	42.7	2	99.67	bio59413	Flavobacteriaceae bacterium	Flavobacteriaceae	Flavobacteriaceae	Flavobacteriales	Flavobacteriia	Bacteroidetes
Flavobacterium branchiophilum FL-15	PRJNA73421	3087	2872	3.56329	32.9006	3	99.7367	bio73421	Flavobacterium branchiophilum	Flavobacterium	Flavobacteriaceae	Flavobacteriales	Flavobacteriia	Bacteroidetes
Flavobacterium columnare ATCC 49512	PRJNA80731	2736	2646	3.16287	31.5	5	99.802	bio80731	Flavobacterium columnare	Flavobacterium	Flavobacteriaceae	Flavobacteriales	Flavobacteriia	Bacteroidetes
Flavobacterium indicum GPTSA100-9	PRJNA157999	2787	2671	2.99309	31.4	4	100	bio15799	Flavobacterium indicum	Flavobacterium	Flavobacteriaceae	Flavobacteriales	Flavobacteriia	Bacteroidetes
Flavobacterium johnsoniae UW101	PRJNA58493	5137	5017	6.09687	34.1	6	99.6633	bio58493	Flavobacterium johnsoniae	Flavobacterium	Flavobacteriaceae	Flavobacteriales	Flavobacteriia	Bacteroidetes
Flavobacterium psychrophilum JIP02/86	PRJNA61627	2499	2412	2.86199	32.5	6	99.734	bio61627	Flavobacterium psychrophilum	Flavobacterium	Flavobacteriaceae	Flavobacteriales	Flavobacteriia	Bacteroidetes
Flexistipes sinusarabici DSM 4947	PRJNA68147	2397	2261	2.52659	38.3	2	100	bio68147	Flexistipes sinusarabici	Flexistipes	Deferribacteraceae	Deferribacterales	Deferribacteres	Deferribacteres
Fluoribacter dumoffii NY 23	PRJNA74015	-	-	3.89464	39.6	2	99.68	bio74015	Fluoribacter dumoffii	Fluoribacter	Legionellaceae	Legionellales	Gammaproteobacteria	Proteobacteria
Fluoribacter dumoffii Tex-KL	PRJNA73347	-	-	3.75035	39.6	1	n.d.	bio73347	Fluoribacter dumoffii	Fluoribacter	Legionellaceae	Legionellales	Gammaproteobacteria	Proteobacteria
Fluviicola taffensis DSM 16823	PRJNA65271	4131	4033	4.63358	36.5	2	100	bio65271	Fluviicola taffensis	Fluviicola	Cryomorphaceae	Flavobacteriales	Flavobacteriia	Bacteroidetes
Francisella cf. novicida 3523	PRJNA62753	1898	1854	1.94531	32.3	3	99.74	bio62753	Francisella cf.	Francisella	Francisellaceae	Thiotrichales	Gammaproteobacteria	Proteobacteria
Francisella cf. novicida Fx1	PRJNA62751	1864	1818	1.91362	32.5	3	99.78	bio62751	Francisella cf.	Francisella	Francisellaceae	Thiotrichales	Gammaproteobacteria	Proteobacteria
Francisella novicida U112	PRJNA58499	1781	1719	1.91003	32.5	3	99.78	bio58499	Francisella novicida	Francisella	Francisellaceae	Thiotrichales	Gammaproteobacteria	Proteobacteria
Francisella philomiragia subsp. philomiragia ATCC 25017	PRJNA59105	1970	1915	2.04971	32.5919	3	99.78	bio59105	Francisella philomiragia	Francisella	Francisellaceae	Thiotrichales	Gammaproteobacteria	Proteobacteria
Francisella tularensis subsp. holarctica FTNF002-00	PRJNA58999	1887	1581	1.89091	32.2	3	100	bio58999	Francisella tularensis	Francisella	Francisellaceae	Thiotrichales	Gammaproteobacteria	Proteobacteria
Francisella tularensis subsp. holarctica LVS	PRJNA58595	2020	1754	1.89599	32.2	3	100	bio58595	Francisella tularensis	Francisella	Francisellaceae	Thiotrichales	Gammaproteobacteria	Proteobacteria
Francisella tularensis subsp. holarctica OSU18	PRJNA58687	1932	1555	1.89573	32.2	3	100	bio32025	Francisella tularensis	Francisella	Francisellaceae	Thiotrichales	Gammaproteobacteria	Proteobacteria
Francisella tularensis subsp. holarctica OSU18	PRJNA32025	-	-	1.89573	32.2	3	100	bio58687	Francisella tularensis	Francisella	Francisellaceae	Thiotrichales	Gammaproteobacteria	Proteobacteria
Francisella tularensis subsp. mediasiatica FSC147	PRJNA58939	1750	1406	1.89389	32.3	3	99.78	bio58939	Francisella tularensis	Francisella	Francisellaceae	Thiotrichales	Gammaproteobacteria	Proteobacteria
Francisella tularensis subsp. tularensis FSC198	PRJNA58693	1852	1605	1.89262	32.3	3	100	bio58693	Francisella tularensis	Francisella	Francisellaceae	Thiotrichales	Gammaproteobacteria	Proteobacteria
Francisella tularensis subsp. tularensis NE061598	PRJNA38289	1888	1836	1.89268	32.3	3	100	bio38289	Francisella tularensis	Francisella	Francisellaceae	Thiotrichales	Gammaproteobacteria	Proteobacteria
Francisella tularensis subsp. tularensis SCHU S4	PRJNA57589	1852	1604	1.89278	32.3	3	100	bio57589	Francisella tularensis	Francisella	Francisellaceae	Thiotrichales	Gammaproteobacteria	Proteobacteria
Francisella tularensis subsp. tularensis WY96-3418	PRJNA58811	1872	1634	1.89848	32.3	3	100	bio58811	Francisella tularensis	Francisella	Francisellaceae	Thiotrichales	Gammaproteobacteria	Proteobacteria
Francisella tularensis TI0902	PRJNA89373	1764	1544	1.89274	32.3	3	100	bio89373	Francisella tularensis	Francisella	Francisellaceae	Thiotrichales	Gammaproteobacteria	Proteobacteria
Francisella tularensis TIGB03	PRJNA89379	1850	1624	1.96865	32.3	3	100	bio89379	Francisella tularensis	Francisella	Francisellaceae	Thiotrichales	Gammaproteobacteria	Proteobacteria
Frankia alni ACN14a	PRJNA58695	6782	6707	7.49793	72.8	2	100	bio58695	Frankia alni	Frankia	Frankiaceae	Actinomycetales	Actinobacteria	Actinobacteria
Frateuria aurantia DSM 6220	PRJNA81775	3288	3101	3.60346	63.4	4	99.84	bio81775	Frateuria aurantia	Frateuria	Xanthomonadaceae	Xanthomonadales	Gammaproteobacteria	Proteobacteria
Fusobacterium nucleatum subsp. nucleatum ATCC 25586	PRJNA57885	2125	2063	2.1745	27.2	5	99.696	bio57885	Fusobacterium nucleatum	Fusobacterium	Fusobacteriaceae	Fusobacteriales	Fusobacteriia	Fusobacteria
Gallibacterium anatis UMN179	PRJNA66567	2587	2500	2.69414	39.8896	6	100	bio66567	Gallibacterium anatis	Gallibacterium	Pasteurellaceae	Pasteurellales	Gammaproteobacteria	Proteobacteria
Gallionella capsiferriformans ES-2	PRJNA51505	3007	2894	3.16247	52.8	3	100	bio51505	Gallionella capsiferriformans	Gallionella	Gallionellaceae	Gallionellales	Betaproteobacteria	Proteobacteria
gamma proteobacterium HdN1	PRJNA51635	3864	3763	4.58746	53.3	3	100	bio51635	gamma proteobacterium	gamma	Gallionellaceae	Gallionellales	Betaproteobacteria	Proteobacteria
Gardnerella vaginalis 409-05	PRJNA43211	1343	1263	1.61755	42	2	100	bio43211	Gardnerella vaginalis	Gardnerella	Bifidobacteriaceae	Bifidobacteriales	Actinobacteria	Actinobacteria
Gardnerella vaginalis ATCC 14019	PRJNA55487	1421	1365	1.66735	41.4	2	100	bio55487	Gardnerella vaginalis	Gardnerella	Bifidobacteriaceae	Bifidobacteriales	Actinobacteria	Actinobacteria
Gardnerella vaginalis HMP9231	PRJNA51067	1397	1317	1.72652	41.2	2	99.67	bio51067	Gardnerella vaginalis	Gardnerella	Bifidobacteriaceae	Bifidobacteriales	Actinobacteria	Actinobacteria
Gemmatimonas aurantiaca T-27	PRJNA58813	3989	3935	4.63696	64.3	1	n.d.	bio58813	Gemmatimonas aurantiaca	Gemmatimonas	Gemmatimonadaceae	Gemmatimonadales	Gemmatimonadetes	Gemmatimonadetes
Geobacillus kaustophilus HTA426	PRJNA58227	3653	3539	3.59267	51.9947	9	99.4619	bio58227	Geobacillus kaustophilus	Geobacillus	Bacillaceae	Bacillales	Bacilli	Firmicutes
Geobacillus thermodenitrificans NG80-2	PRJNA58829	3590	3445	3.60801	48.8513	10	99.3533	bio58829	Geobacillus thermodenitrificans	Geobacillus	Bacillaceae	Bacillales	Bacilli	Firmicutes
Geobacillus thermoglucosidasius C56-YS93	PRJNA48129	4136	3759	3.9938	43.9823	10	99.6667	bio48129	Geobacillus thermoglucosidasius	Geobacillus	Bacillaceae	Bacillales	Bacilli	Firmicutes
Geobacillus thermoleovorans CCB_US3_UF5	PRJNA82949	3996	3881	3.59662	52.3	9	99.4033	bio82949	Geobacillus thermoleovorans	Geobacillus	Bacillaceae	Bacillales	Bacilli	Firmicutes
Geobacter bemidjiensis Bem	PRJNA58749	4129	4057	4.61515	60.3	4	99.335	bio58749	Geobacter bemidjiensis	Geobacter	Geobacteraceae	Desulfuromonadales	Deltaproteobacteria	Proteobacteria
Geobacter lovleyi SZ	PRJNA58713	3778	3685	3.99487	54.7653	2	100	bio58713	Geobacter lovleyi	Geobacter	Geobacteraceae	Desulfuromonadales	Deltaproteobacteria	Proteobacteria
Geobacter metallireducens GS-15	PRJNA57731	3634	3534	4.01118	59.476	2	99.68	bio57731	Geobacter metallireducens	Geobacter	Geobacteraceae	Desulfuromonadales	Deltaproteobacteria	Proteobacteria
Geobacter sulfurreducens KN400	PRJNA39745	3384	3328	3.71427	61	2	100	bio39745	Geobacter sulfurreducens	Geobacter	Geobacteraceae	Desulfuromonadales	Deltaproteobacteria	Proteobacteria
Geobacter sulfurreducens PCA	PRJNA57743	3505	3428	3.81414	60.9	2	100	bio57743	Geobacter sulfurreducens	Geobacter	Geobacteraceae	Desulfuromonadales	Deltaproteobacteria	Proteobacteria
Geobacter uraniireducens Rf4	PRJNA58475	4490	4358	5.13636	54.2	2	99.68	bio58475	Geobacter uraniireducens	Geobacter	Geobacteraceae	Desulfuromonadales	Deltaproteobacteria	Proteobacteria
Geodermatophilus obscurus DSM 43160	PRJNA43725	5155	4810	5.3225	74	3	99.78	bio43725	Geodermatophilus obscurus	Geodermatophilus	Geodermatophilaceae	Actinomycetales	Actinobacteria	Actinobacteria
Glaciecola nitratireducens FR1064	PRJNA73759	3720	3654	4.13423	42.3	4	100	bio73759	Glaciecola nitratireducens	Glaciecola	Alteromonadaceae	Alteromonadales	Gammaproteobacteria	Proteobacteria
Gloeobacter violaceus PCC 7421	PRJNA58011	4482	4430	4.65902	62	1	n.d.	bio58011	Gloeobacter violaceus	Gloeobacter	other Gloeobacterales	Gloeobacterales	Gloeobacteria	Cyanobacteria
Gluconacetobacter diazotrophicus PAl 5	PRJNA61587	4000	3851	3.99959	66.2969	4	99.835	bio59075	Gluconacetobacter diazotrophicus	Gluconacetobacter	Acetobacteraceae	Rhodospirillales	Alphaproteobacteria	Proteobacteria
Gluconacetobacter diazotrophicus PAl 5	PRJNA59075	3646	3501	3.91494	66.3446	4	99.835	bio61587	Gluconacetobacter diazotrophicus	Gluconacetobacter	Acetobacteraceae	Rhodospirillales	Alphaproteobacteria	Proteobacteria
Gluconacetobacter xylinus NBRC 3288	PRJNA46523	3270	3195	3.51319	60.569	5	99.802	bio46523	Gluconacetobacter xylinus	Gluconacetobacter	Acetobacteraceae	Rhodospirillales	Alphaproteobacteria	Proteobacteria
Gluconobacter oxydans 621H	PRJNA58239	2731	2664	2.92238	60.8415	4	99.835	bio58239	Gluconobacter oxydans	Gluconobacter	Acetobacteraceae	Rhodobacterales	Alphaproteobacteria	Proteobacteria
Gordonia bronchialis DSM 43247	PRJNA41403	4984	4696	5.29001	67.0692	2	99.61	bio41403	Gordonia bronchialis	Gordonia	Gordoniaceae	Actinomycetales	Actinobacteria	Actinobacteria
Gordonia polyisoprenivorans VH2	PRJNA86651	5188	5110	5.8443	66.9612	3	99.6967	bio86651	Gordonia polyisoprenivorans	Gordonia	Gordoniaceae	Actinomycetales	Actinobacteria	Actinobacteria
Gramella forsetii KT0803	PRJNA58881	3637	3584	3.79847	36.6	3	99.74	bio58881	Gramella forsetii	Gramella	Flavobacteriaceae	Flavobacteriales	Flavobacteriia	Bacteroidetes
Granulibacter bethesdensis CGDNIH1	PRJNA58661	2494	2433	2.70836	59.1	3	99.78	bio58661	Granulibacter bethesdensis	Granulibacter	Acetobacteraceae	Rhodospirillales	Alphaproteobacteria	Proteobacteria
Granulicella mallensis MP5ACTX8	PRJNA49957	4960	4815	6.23758	57.9	1	n.d.	bio49957	Granulicella mallensis	Granulicella	Acidobacteriaceae	Acidobacteriales	Acidobacteriia	Acidobacteria
Granulicella tundricola	PRJNA50551	4756	4542	5.50398	59.968	1	n.d.	bio50551	Granulicella tundricola	Granulicella	Acidobacteriaceae	Acidobacteriales	Acidobacteriia	Acidobacteria
Haemophilus ducreyi 35000HP	PRJNA57625	1838	1717	1.69895	38.2	6	99.8293	bio57625	Haemophilus ducreyi	Haemophilus	Pasteurellaceae	Pasteurellales	Gammaproteobacteria	Proteobacteria
Haemophilus influenzae 10810	PRJNA86647	1984	1903	1.98154	38.1	6	99.808	bio86647	Haemophilus influenzae	Haemophilus	Pasteurellaceae	Pasteurellales	Gammaproteobacteria	Proteobacteria
Haemophilus influenzae 86-028NP	PRJNA58093	1899	1792	1.91449	38.2	6	99.7153	bio58093	Haemophilus influenzae	Haemophilus	Pasteurellaceae	Pasteurellales	Gammaproteobacteria	Proteobacteria
Haemophilus influenzae F3031	PRJNA62123	1892	1770	1.98583	38.2	6	99.242	bio62123	Haemophilus influenzae	Haemophilus	Pasteurellaceae	Pasteurellales	Gammaproteobacteria	Proteobacteria
Haemophilus influenzae F3047	PRJNA62097	1896	1786	2.00702	38.2	6	99.0647	bio62097	Haemophilus influenzae	Haemophilus	Pasteurellaceae	Pasteurellales	Gammaproteobacteria	Proteobacteria
Haemophilus influenzae PittEE	PRJNA58591	1689	1613	1.81303	38	6	99.7127	bio58591	Haemophilus influenzae	Haemophilus	Pasteurellaceae	Pasteurellales	Gammaproteobacteria	Proteobacteria
Haemophilus influenzae PittGG	PRJNA58593	1735	1661	1.88719	38	6	99.7647	bio58593	Haemophilus influenzae	Haemophilus	Pasteurellaceae	Pasteurellales	Gammaproteobacteria	Proteobacteria
Haemophilus influenzae R2846	PRJNA9620	1744	1636	1.81937	38	6	99.8133	bio9620	Haemophilus influenzae	Haemophilus	Pasteurellaceae	Pasteurellales	Gammaproteobacteria	Proteobacteria
Haemophilus influenzae R2866	PRJNA9621	1892	1795	1.93231	38.1	6	99.808	bio9621	Haemophilus influenzae	Haemophilus	Pasteurellaceae	Pasteurellales	Gammaproteobacteria	Proteobacteria
Haemophilus influenzae Rd KW20	PRJNA57771	1789	1657	1.83014	38.2	6	99.808	bio57771	Haemophilus influenzae	Haemophilus	Pasteurellaceae	Pasteurellales	Gammaproteobacteria	Proteobacteria
Haemophilus parainfluenzae T3T1	PRJNA72801	2056	1975	2.08688	39.6	6	99.6967	bio72801	Haemophilus parainfluenzae	Haemophilus	Pasteurellaceae	Pasteurellales	Gammaproteobacteria	Proteobacteria
Haemophilus parasuis SH0165	PRJNA59273	2299	2021	2.26916	40	6	99.72	bio59273	Haemophilus parasuis	Haemophilus	Pasteurellaceae	Pasteurellales	Gammaproteobacteria	Proteobacteria
Haemophilus somnus 129PT	PRJNA57929	1874	1798	2.01288	37.1943	5	99.82	bio57929	Haemophilus somnus	Haemophilus	Pasteurellaceae	Pasteurellales	Gammaproteobacteria	Proteobacteria
Haemophilus somnus 2336	PRJNA57979	2065	1980	2.26386	37.4	5	99.938	bio57979	Haemophilus somnus	Haemophilus	Pasteurellaceae	Pasteurellales	Gammaproteobacteria	Proteobacteria
Hahella chejuensis KCTC 2396	PRJNA58483	6858	6773	7.21527	53.9	5	99.802	bio58483	Hahella chejuensis	Hahella	Hahellaceae	Oceanospirillales	Gammaproteobacteria	Proteobacteria
Halanaerobium hydrogeniformans	PRJNA60191	2457	2295	2.61312	33.2	4	99.7333	bio60191	Halanaerobium hydrogeniformans	Halanaerobium	Halanaerobiaceae	Halanaerobiales	Clostridia	Firmicutes
Halanaerobium praevalens DSM 2228	PRJNA32591	2180	2068	2.30926	30.3	4	99.6233	bio32591	Halanaerobium praevalens	Halanaerobium	Halanaerobiaceae	Halanaerobiales	Clostridia	Firmicutes
Haliangium ochraceum DSM 14365	PRJNA41425	6952	6719	9.44631	69.5	2	100	bio41425	Haliangium ochraceum	Haliangium	Kofleriaceae	Myxococcales	Deltaproteobacteria	Proteobacteria
Haliscomenobacter hydrossis DSM 1100	PRJNA66777	6918	6752	8.77165	47.0706	2	99.54	bio66777	Haliscomenobacter hydrossis	Haliscomenobacter	Saprospiraceae	Sphingobacteriales	Sphingobacteriia	Bacteroidetes
Halobacillus halophilus DSM 2266	PRJEA50647	4568	4128	4.17001	41.8004	7	99.7157	bio50647	Halobacillus halophilus	Halobacillus	Bacillaceae	Bacillales	Bacilli	Firmicutes
Halomonas elongata DSM 2581	PRJNA52781	3555	3474	4.0613	63.6	4	99.835	bio52781	Halomonas elongata	Halomonas	Halomonadaceae	Oceanospirillales	Gammaproteobacteria	Proteobacteria
Halorhodospira halophila SL1	PRJNA58473	2493	2407	2.67845	68	2	99.87	bio58473	Halorhodospira halophila	Halorhodospira	Ectothiorhodospiraceae	Chromatiales	Gammaproteobacteria	Proteobacteria
Halothermothrix orenii H 168	PRJNA58585	2436	2342	2.57815	37.9	4	99.8083	bio58585	Halothermothrix orenii	Halothermothrix	Halanaerobiaceae	Halanaerobiales	Clostridia	Firmicutes
Halothiobacillus neapolitanus c2	PRJNA41317	2465	2357	2.58289	54.7	2	99.61	bio41317	Halothiobacillus neapolitanus	Halothiobacillus	Halothiobacillaceae	Chromatiales	Gammaproteobacteria	Proteobacteria
Helicobacter acinonychis str. Sheeba	PRJNA58685	1661	1619	1.55759	38.1915	2	100	bio58685	Helicobacter acinonychis	Helicobacter	Helicobacteraceae	Campylobacterales	Epsilonproteobacteria	Proteobacteria
Helicobacter bizzozeronii CIII-1	PRJNA68141	2089	2048	1.85961	45.7872	2	98.9	bio68141	Helicobacter bizzozeronii	Helicobacter	Helicobacteraceae	Campylobacterales	Epsilonproteobacteria	Proteobacteria
Helicobacter canadensis MIT 98-5491	PRJNA55359	1603	1535	1.623	33.7	3	99.78	bio55359	Helicobacter canadensis	Helicobacter	Helicobacteraceae	Campylobacterales	Epsilonproteobacteria	Proteobacteria
Helicobacter cetorum MIT 00-7128	PRJNA97501	1775	1731	1.96012	34.5	2	99.67	bio97501	Helicobacter cetorum	Helicobacter	Helicobacteraceae	Campylobacterales	Epsilonproteobacteria	Proteobacteria
Helicobacter cetorum MIT 99-5656	PRJNA97499	1731	1689	1.84779	35.5778	2	99.67	bio97499	Helicobacter cetorum	Helicobacter	Helicobacteraceae	Campylobacterales	Epsilonproteobacteria	Proteobacteria
Helicobacter felis ATCC 49179	PRJNA61409	1702	1654	1.67268	44.5	2	99.73	bio61409	Helicobacter felis	Helicobacter	Helicobacteraceae	Campylobacterales	Epsilonproteobacteria	Proteobacteria
Helicobacter hepaticus ATCC 51449	PRJNA57737	1916	1876	1.79915	35.9	1	n.d.	bio57737	Helicobacter hepaticus	Helicobacter	Helicobacteraceae	Campylobacterales	Epsilonproteobacteria	Proteobacteria
Helicobacter mustelae 12198	PRJNA46647	1474	1398	1.5781	42.5	2	100	bio46647	Helicobacter mustelae	Helicobacter	Helicobacteraceae	Campylobacterales	Epsilonproteobacteria	Proteobacteria
Helicobacter pylori	PRJNA39507	1480	1405	1.56883	38.9	2	100	bio39507	Helicobacter pylori	Helicobacter	Helicobacteraceae	Campylobacterales	Epsilonproteobacteria	Proteobacteria
Helicobacter pylori 2017	PRJNA62769	1647	1593	1.54824	39.3	1	n.d.	bio62769	Helicobacter pylori	Helicobacter	Helicobacteraceae	Campylobacterales	Epsilonproteobacteria	Proteobacteria
Helicobacter pylori 2018	PRJNA62771	1655	1603	1.56283	39.3	1	n.d.	bio62771	Helicobacter pylori	Helicobacter	Helicobacteraceae	Campylobacterales	Epsilonproteobacteria	Proteobacteria
Helicobacter pylori 26695	PRJNA57787	1627	1573	1.66787	38.9	1	n.d.	bio57787	Helicobacter pylori	Helicobacter	Helicobacteraceae	Campylobacterales	Epsilonproteobacteria	Proteobacteria
Helicobacter pylori 35A	PRJNA34603	1560	1470	1.56665	38.9	2	99.73	bio34603	Helicobacter pylori	Helicobacter	Helicobacteraceae	Campylobacterales	Epsilonproteobacteria	Proteobacteria
Helicobacter pylori 51	PRJNA9627	1495	1415	1.58995	38.8	2	100	bio9627	Helicobacter pylori	Helicobacter	Helicobacteraceae	Campylobacterales	Epsilonproteobacteria	Proteobacteria
Helicobacter pylori 83	PRJNA34609	1656	1609	1.61743	38.7	2	100	bio34609	Helicobacter pylori	Helicobacter	Helicobacteraceae	Campylobacterales	Epsilonproteobacteria	Proteobacteria
Helicobacter pylori 908	PRJNA50869	1646	1595	1.54967	39.3	1	n.d.	bio50869	Helicobacter pylori	Helicobacter	Helicobacteraceae	Campylobacterales	Epsilonproteobacteria	Proteobacteria
Helicobacter pylori B38	PRJNA59415	1571	1382	1.57676	39.2	2	100	bio59415	Helicobacter pylori	Helicobacter	Helicobacteraceae	Campylobacterales	Epsilonproteobacteria	Proteobacteria
Helicobacter pylori B8	PRJNA49873	1749	1707	1.68003	38.7896	2	100	bio49873	Helicobacter pylori	Helicobacter	Helicobacteraceae	Campylobacterales	Epsilonproteobacteria	Proteobacteria
Helicobacter pylori Cuz20	PRJNA49029	1606	1564	1.63545	38.9	2	100	bio49029	Helicobacter pylori	Helicobacter	Helicobacteraceae	Campylobacterales	Epsilonproteobacteria	Proteobacteria
Helicobacter pylori ELS37	PRJNA158157	1618	1576	1.66988	38.8905	2	100	bio15815	Helicobacter pylori	Helicobacter	Helicobacteraceae	Campylobacterales	Epsilonproteobacteria	Proteobacteria
Helicobacter pylori F16	PRJDA50589	1543	1500	1.5754	38.9	2	100	bio50589	Helicobacter pylori	Helicobacter	Helicobacteraceae	Campylobacterales	Epsilonproteobacteria	Proteobacteria
Helicobacter pylori F32	PRJDA50593	1534	1491	1.58146	38.8963	2	100	bio50593	Helicobacter pylori	Helicobacter	Helicobacteraceae	Campylobacterales	Epsilonproteobacteria	Proteobacteria
Helicobacter pylori F57	PRJDA50595	1563	1520	1.60901	38.7	2	100	bio50595	Helicobacter pylori	Helicobacter	Helicobacteraceae	Campylobacterales	Epsilonproteobacteria	Proteobacteria
Helicobacter pylori G27	PRJNA59305	1581	1504	1.66301	38.8759	2	100	bio59305	Helicobacter pylori	Helicobacter	Helicobacteraceae	Campylobacterales	Epsilonproteobacteria	Proteobacteria
Helicobacter pylori Gambia94/24	PRJNA159493	1647	1605	1.71247	39.0975	2	100	bio15949	Helicobacter pylori	Helicobacter	Helicobacteraceae	Campylobacterales	Epsilonproteobacteria	Proteobacteria
Helicobacter pylori HPAG1	PRJNA58517	1581	1539	1.60574	39.0842	2	100	bio58517	Helicobacter pylori	Helicobacter	Helicobacteraceae	Campylobacterales	Epsilonproteobacteria	Proteobacteria
Helicobacter pylori HUP-B14	PRJNA95277	1543	1501	1.60758	39.0866	2	100	bio95277	Helicobacter pylori	Helicobacter	Helicobacteraceae	Campylobacterales	Epsilonproteobacteria	Proteobacteria
Helicobacter pylori India7	PRJNA53321	1638	1600	1.67592	38.9	2	99.67	bio53321	Helicobacter pylori	Helicobacter	Helicobacteraceae	Campylobacterales	Epsilonproteobacteria	Proteobacteria
Helicobacter pylori J99	PRJNA57789	1534	1488	1.64383	39.2	2	99.93	bio57789	Helicobacter pylori	Helicobacter	Helicobacteraceae	Campylobacterales	Epsilonproteobacteria	Proteobacteria
Helicobacter pylori Lithuania75	PRJNA159491	1607	1565	1.64067	38.8492	2	100	bio15949	Helicobacter pylori	Helicobacter	Helicobacteraceae	Campylobacterales	Epsilonproteobacteria	Proteobacteria
Helicobacter pylori P12	PRJNA59327	1634	1578	1.68403	38.7775	2	100	bio59327	Helicobacter pylori	Helicobacter	Helicobacteraceae	Campylobacterales	Epsilonproteobacteria	Proteobacteria
Helicobacter pylori PeCan18	PRJNA95275	1537	1495	1.66068	39	2	99.4	bio95275	Helicobacter pylori	Helicobacter	Helicobacteraceae	Campylobacterales	Epsilonproteobacteria	Proteobacteria
Helicobacter pylori PeCan4	PRJNA53539	1605	1563	1.63827	38.8681	2	100	bio53539	Helicobacter pylori	Helicobacter	Helicobacteraceae	Campylobacterales	Epsilonproteobacteria	Proteobacteria
Helicobacter pylori Puno120	PRJNA159611	1582	1540	1.63776	38.8758	2	100	bio15961	Helicobacter pylori	Helicobacter	Helicobacteraceae	Campylobacterales	Epsilonproteobacteria	Proteobacteria
Helicobacter pylori Puno135	PRJNA69919	1615	1573	1.64614	38.8	2	100	bio69919	Helicobacter pylori	Helicobacter	Helicobacteraceae	Campylobacterales	Epsilonproteobacteria	Proteobacteria
Helicobacter pylori Sat464	PRJNA159467	1550	1508	1.56757	39.0742	2	100	bio15946	Helicobacter pylori	Helicobacter	Helicobacteraceae	Campylobacterales	Epsilonproteobacteria	Proteobacteria
Helicobacter pylori Shi112	PRJNA94347	1606	1564	1.66346	38.8	2	100	bio94347	Helicobacter pylori	Helicobacter	Helicobacteraceae	Campylobacterales	Epsilonproteobacteria	Proteobacteria
Helicobacter pylori Shi169	PRJNA94507	1567	1525	1.61691	38.9	2	100	bio94507	Helicobacter pylori	Helicobacter	Helicobacteraceae	Campylobacterales	Epsilonproteobacteria	Proteobacteria
Helicobacter pylori Shi417	PRJNA94345	1590	1548	1.66572	38.8	2	100	bio94345	Helicobacter pylori	Helicobacter	Helicobacteraceae	Campylobacterales	Epsilonproteobacteria	Proteobacteria
Helicobacter pylori Shi470	PRJNA59165	1647	1568	1.60855	38.9	2	100	bio59165	Helicobacter pylori	Helicobacter	Helicobacteraceae	Campylobacterales	Epsilonproteobacteria	Proteobacteria
Helicobacter pylori SJM180	PRJNA53541	1623	1581	1.65805	38.9	2	100	bio53541	Helicobacter pylori	Helicobacter	Helicobacteraceae	Campylobacterales	Epsilonproteobacteria	Proteobacteria
Helicobacter pylori SNT49	PRJNA159615	1561	1519	1.61083	38.9968	2	100	bio15961	Helicobacter pylori	Helicobacter	Helicobacteraceae	Campylobacterales	Epsilonproteobacteria	Proteobacteria
Helicobacter pylori SouthAfrica7	PRJNA53319	1614	1572	1.67983	38.4259	2	100	bio53319	Helicobacter pylori	Helicobacter	Helicobacteraceae	Campylobacterales	Epsilonproteobacteria	Proteobacteria
Helicobacter pylori v225d	PRJNA159639	1634	1550	1.59561	38.972	2	99.67	bio15963	Helicobacter pylori	Helicobacter	Helicobacteraceae	Campylobacterales	Epsilonproteobacteria	Proteobacteria
Heliobacterium modesticaldum Ice1	PRJNA58279	3137	2999	3.07541	57	10	99.0931	bio58279	Heliobacterium modesticaldum	Heliobacterium	Heliobacteriaceae	Clostridiales	Clostridia	Firmicutes
Herbaspirillum seropedicae SmR1	PRJNA50427	4804	4735	5.51389	63.4	3	99.5667	bio50427	Herbaspirillum seropedicae	Herbaspirillum	Oxalobacteraceae	Burkholderiales	Betaproteobacteria	Proteobacteria
Herminiimonas arsenicoxydans	PRJNA58291	3361	3295	3.42431	54.3	2	100	bio58291	Herminiimonas arsenicoxydans	Herminiimonas	Oxalobacteraceae	Burkholderiales	Betaproteobacteria	Proteobacteria
Herpetosiphon aurantiacus DSM 785	PRJNA58599	5364	5279	6.78543	50.8853	5	99.728	bio58599	Herpetosiphon aurantiacus	Herpetosiphon	Herpetosiphonaceae	Herpetosiphonales	Chloroflexi	Chloroflexi
Hippea maritima DSM 10411	PRJNA65267	1779	1677	1.69443	37.5	2	99.7	bio65267	Hippea maritima	Hippea	Desulfurellaceae	Desulfurellales	Deltaproteobacteria	Proteobacteria
Hirschia baltica ATCC 49814	PRJNA59365	3269	3187	3.54011	45.1594	2	99.45	bio59365	Hirschia baltica	Hirschia	Hyphomonadaceae	Rhodobacterales	Alphaproteobacteria	Proteobacteria
Hydrogenobacter thermophilus TK-6	PRJNA45927	1963	1893	1.74314	44	2	99.87	bio45927	Hydrogenobacter thermophilus	Hydrogenobacter	Aquificaceae	Aquificales	Aquificae	Aquificae
Hyphomicrobium denitrificans ATCC 51888	PRJNA50325	3600	3512	3.63897	60.8	1	n.d.	bio50325	Hyphomicrobium denitrificans	Hyphomicrobium	Hyphomicrobiaceae	Rhizobiales	Alphaproteobacteria	Proteobacteria
Hyphomonas neptunium ATCC 15444	PRJNA58433	3568	3505	3.70502	61.9	1	n.d.	bio58433	Hyphomonas neptunium	Hyphomonas	Hyphomonadaceae	Rhodobacterales	Alphaproteobacteria	Proteobacteria
Chitinophaga pinensis DSM 2588	PRJNA59113	7399	7192	9.12735	45.2	6	99.782	bio59113	Chitinophaga pinensis	Chitinophaga	Chitinophagaceae	Sphingobacteriales	Sphingobacteriia	Bacteroidetes
Chlamydia muridarum Nigg	PRJNA57785	961	910	1.08045	40.2681	2	100	bio57785	Chlamydia muridarum	Chlamydia	Chlamydiaceae	Chlamydiales	Chlamydiia	Chlamydiae
Chlamydia trachomatis	PRJEA71069	8	8	1.05188	41.0054	2	100	bio71069	Chlamydia trachomatis	Chlamydia	Chlamydiaceae	Chlamydiales	Chlamydiia	Chlamydiae
Chlamydia trachomatis	PRJEA71461	8	8	1.04693	41.2642	2	100	bio71461	Chlamydia trachomatis	Chlamydia	Chlamydiaceae	Chlamydiales	Chlamydiia	Chlamydiae
Chlamydia trachomatis 434/Bu	PRJNA61633	934	874	1.03884	41.3	2	100	bio61633	Chlamydia trachomatis	Chlamydia	Chlamydiaceae	Chlamydiales	Chlamydiia	Chlamydiae
Chlamydia trachomatis A/363	PRJEA71065	-	-	1.04403	41.3	2	100	bio71065	Chlamydia trachomatis	Chlamydia	Chlamydiaceae	Chlamydiales	Chlamydiia	Chlamydiae
Chlamydia trachomatis A/5291	PRJEA71067	8	8	1.05152	41.0053	2	100	bio71067	Chlamydia trachomatis	Chlamydia	Chlamydiaceae	Chlamydiales	Chlamydiia	Chlamydiae
Chlamydia trachomatis A/HAR-13	PRJNA58333	963	919	1.05197	41.2643	2	100	bio58333	Chlamydia trachomatis	Chlamydia	Chlamydiaceae	Chlamydiales	Chlamydiia	Chlamydiae
Chlamydia trachomatis A2497	PRJNA159863	931	879	1.04432	41.3	2	100	bio15986	Chlamydia trachomatis	Chlamydia	Chlamydiaceae	Chlamydiales	Chlamydiia	Chlamydiae
Chlamydia trachomatis A2497	PRJNA53575	1032	989	1.05181	41.2637	2	100	bio53575	Chlamydia trachomatis	Chlamydia	Chlamydiaceae	Chlamydiales	Chlamydiia	Chlamydiae
Chlamydia trachomatis B/Jali20/OT	PRJNA59351	936	875	1.04435	41.3	2	100	bio59351	Chlamydia trachomatis	Chlamydia	Chlamydiaceae	Chlamydiales	Chlamydiia	Chlamydiae
Chlamydia trachomatis B/TZ1A828/OT	PRJNA59349	937	880	1.04428	41.3	2	100	bio59349	Chlamydia trachomatis	Chlamydia	Chlamydiaceae	Chlamydiales	Chlamydiia	Chlamydiae
Chlamydia trachomatis D/SotonD1	PRJEA71071	8	8	1.05008	41.0053	2	100	bio71071	Chlamydia trachomatis	Chlamydia	Chlamydiaceae	Chlamydiales	Chlamydiia	Chlamydiae
Chlamydia trachomatis D/SotonD5	PRJEA71073	8	8	1.04963	41.2643	2	100	bio71073	Chlamydia trachomatis	Chlamydia	Chlamydiaceae	Chlamydiales	Chlamydiia	Chlamydiae
Chlamydia trachomatis D/SotonD6	PRJEA71075	8	8	1.05005	41.2643	2	100	bio71075	Chlamydia trachomatis	Chlamydia	Chlamydiaceae	Chlamydiales	Chlamydiia	Chlamydiae
Chlamydia trachomatis D/UW-3/CX	PRJNA57637	940	895	1.04252	41.3	2	100	bio57637	Chlamydia trachomatis	Chlamydia	Chlamydiaceae	Chlamydiales	Chlamydiia	Chlamydiae
Chlamydia trachomatis D-EC	PRJNA48087	921	878	1.05001	41.2643	2	100	bio48087	Chlamydia trachomatis	Chlamydia	Chlamydiaceae	Chlamydiales	Chlamydiia	Chlamydiae
Chlamydia trachomatis D-LC	PRJNA159879	921	878	1.05001	41.2643	2	100	bio15987	Chlamydia trachomatis	Chlamydia	Chlamydiaceae	Chlamydiales	Chlamydiia	Chlamydiae
Chlamydia trachomatis E/11023	PRJNA43141	969	926	1.04303	41.3	2	100	bio43141	Chlamydia trachomatis	Chlamydia	Chlamydiaceae	Chlamydiales	Chlamydiia	Chlamydiae
Chlamydia trachomatis E/150	PRJNA43143	970	927	1.043	41.3	2	100	bio43143	Chlamydia trachomatis	Chlamydia	Chlamydiaceae	Chlamydiales	Chlamydiia	Chlamydiae
Chlamydia trachomatis E/Bour	PRJEA71077	8	8	1.05009	41.0049	2	100	bio71077	Chlamydia trachomatis	Chlamydia	Chlamydiaceae	Chlamydiales	Chlamydiia	Chlamydiae
Chlamydia trachomatis E/SotonE4	PRJEA71081	8	8	1.05012	41.2643	2	100	bio71081	Chlamydia trachomatis	Chlamydia	Chlamydiaceae	Chlamydiales	Chlamydiia	Chlamydiae
Chlamydia trachomatis E/SotonE8	PRJEA71083	8	8	1.05631	41.2638	2	100	bio71083	Chlamydia trachomatis	Chlamydia	Chlamydiaceae	Chlamydiales	Chlamydiia	Chlamydiae
Chlamydia trachomatis E/SW3	PRJEA71079	914	876	1.0429	41.3	2	100	bio71079	Chlamydia trachomatis	Chlamydia	Chlamydiaceae	Chlamydiales	Chlamydiia	Chlamydiae
Chlamydia trachomatis F/SotonF3	PRJEA71089	8	8	1.05028	41.0054	1	n.d.	bio71089	Chlamydia trachomatis	Chlamydia	Chlamydiaceae	Chlamydiales	Chlamydiia	Chlamydiae
Chlamydia trachomatis F/SW4	PRJEA71085	929	873	1.04274	41.3	2	100	bio71085	Chlamydia trachomatis	Chlamydia	Chlamydiaceae	Chlamydiales	Chlamydiia	Chlamydiae
Chlamydia trachomatis F/SW5	PRJEA71087	929	875	1.04274	41.3	2	100	bio71087	Chlamydia trachomatis	Chlamydia	Chlamydiaceae	Chlamydiales	Chlamydiia	Chlamydiae
Chlamydia trachomatis G/11074	PRJNA43149	962	919	1.04287	41.3	2	100	bio43149	Chlamydia trachomatis	Chlamydia	Chlamydiaceae	Chlamydiales	Chlamydiia	Chlamydiae
Chlamydia trachomatis G/11222	PRJNA43147	970	927	1.04235	41.3	2	100	bio43147	Chlamydia trachomatis	Chlamydia	Chlamydiaceae	Chlamydiales	Chlamydiia	Chlamydiae
Chlamydia trachomatis G/9301	PRJNA45851	964	921	1.04281	41.3	2	100	bio45851	Chlamydia trachomatis	Chlamydia	Chlamydiaceae	Chlamydiales	Chlamydiia	Chlamydiae
Chlamydia trachomatis G/9768	PRJNA43145	963	920	1.04281	41.3	2	100	bio43145	Chlamydia trachomatis	Chlamydia	Chlamydiaceae	Chlamydiales	Chlamydiia	Chlamydiae
Chlamydia trachomatis G/SotonG1	PRJEA71091	8	8	1.04964	41.2644	2	100	bio71091	Chlamydia trachomatis	Chlamydia	Chlamydiaceae	Chlamydiales	Chlamydiia	Chlamydiae
Chlamydia trachomatis Ia/SotonIa1	PRJEA71093	8	8	1.05013	41.2643	2	100	bio71093	Chlamydia trachomatis	Chlamydia	Chlamydiaceae	Chlamydiales	Chlamydiia	Chlamydiae
Chlamydia trachomatis Ia/SotonIa3	PRJEA71095	8	8	1.05028	41.2643	2	100	bio71095	Chlamydia trachomatis	Chlamydia	Chlamydiaceae	Chlamydiales	Chlamydiia	Chlamydiae
Chlamydia trachomatis K/SotonK1	PRJEA71097	8	8	1.04994	41.2643	2	100	bio71097	Chlamydia trachomatis	Chlamydia	Chlamydiaceae	Chlamydiales	Chlamydiia	Chlamydiae
Chlamydia trachomatis L1/115	PRJEA71101	8	8	1.04658	41.2635	2	100	bio71101	Chlamydia trachomatis	Chlamydia	Chlamydiaceae	Chlamydiales	Chlamydiia	Chlamydiae
Chlamydia trachomatis L1/224	PRJEA71103	8	8	1.04632	41.2634	2	100	bio71103	Chlamydia trachomatis	Chlamydia	Chlamydiaceae	Chlamydiales	Chlamydiia	Chlamydiae
Chlamydia trachomatis L1/440/LN	PRJEA71099	-	-	1.03926	41.3	2	100	bio71099	Chlamydia trachomatis	Chlamydia	Chlamydiaceae	Chlamydiales	Chlamydiia	Chlamydiae
Chlamydia trachomatis L2/25667R	PRJEA71105	-	-	1.03884	41.3	2	100	bio71105	Chlamydia trachomatis	Chlamydia	Chlamydiaceae	Chlamydiales	Chlamydiia	Chlamydiae
Chlamydia trachomatis L2b/795	PRJEA71115	8	8	1.04622	41.2634	2	100	bio71115	Chlamydia trachomatis	Chlamydia	Chlamydiaceae	Chlamydiales	Chlamydiia	Chlamydiae
Chlamydia trachomatis L2b/8200/07	PRJEA71107	8	8	1.04636	41.2634	2	100	bio71107	Chlamydia trachomatis	Chlamydia	Chlamydiaceae	Chlamydiales	Chlamydiia	Chlamydiae
Chlamydia trachomatis L2b/Ams1	PRJEA71117	8	8	1.04638	41.2634	2	100	bio71117	Chlamydia trachomatis	Chlamydia	Chlamydiaceae	Chlamydiales	Chlamydiia	Chlamydiae
Chlamydia trachomatis L2b/Ams2	PRJEA71119	8	8	1.04636	41.2634	2	100	bio71119	Chlamydia trachomatis	Chlamydia	Chlamydiaceae	Chlamydiales	Chlamydiia	Chlamydiae
Chlamydia trachomatis L2b/Ams3	PRJEA71121	8	8	1.04622	41.2634	2	100	bio71121	Chlamydia trachomatis	Chlamydia	Chlamydiaceae	Chlamydiales	Chlamydiia	Chlamydiae
Chlamydia trachomatis L2b/Ams4	PRJEA71123	8	8	1.04636	41.2634	2	100	bio71123	Chlamydia trachomatis	Chlamydia	Chlamydiaceae	Chlamydiales	Chlamydiia	Chlamydiae
Chlamydia trachomatis L2b/Ams5	PRJEA71125	8	8	1.04635	41.2634	2	100	bio71125	Chlamydia trachomatis	Chlamydia	Chlamydiaceae	Chlamydiales	Chlamydiia	Chlamydiae
Chlamydia trachomatis L2b/Canada1	PRJEA71457	8	8	1.04604	41.2634	2	100	bio71457	Chlamydia trachomatis	Chlamydia	Chlamydiaceae	Chlamydiales	Chlamydiia	Chlamydiae
Chlamydia trachomatis L2b/Canada2	PRJEA71459	8	8	1.04625	41.2634	2	100	bio71459	Chlamydia trachomatis	Chlamydia	Chlamydiaceae	Chlamydiales	Chlamydiia	Chlamydiae
Chlamydia trachomatis L2b/CV204	PRJEA71113	8	8	1.04638	41.2634	1	n.d.	bio71113	Chlamydia trachomatis	Chlamydia	Chlamydiaceae	Chlamydiales	Chlamydiia	Chlamydiae
Chlamydia trachomatis L2b/LST	PRJEA71111	8	8	1.04638	41.2634	2	100	bio71111	Chlamydia trachomatis	Chlamydia	Chlamydiaceae	Chlamydiales	Chlamydiia	Chlamydiae
Chlamydia trachomatis L2b/UCH-1/proctitis	PRJNA61635	931	873	1.03886	41.3	2	100	bio61635	Chlamydia trachomatis	Chlamydia	Chlamydiaceae	Chlamydiales	Chlamydiia	Chlamydiae
Chlamydia trachomatis L2b/UCH-2	PRJEA71109	8	8	1.04633	41.2636	2	100	bio71109	Chlamydia trachomatis	Chlamydia	Chlamydiaceae	Chlamydiales	Chlamydiia	Chlamydiae
Chlamydia trachomatis L2c	PRJNA68843	997	954	1.03831	41.3	2	99.87	bio68843	Chlamydia trachomatis	Chlamydia	Chlamydiaceae	Chlamydiales	Chlamydiia	Chlamydiae
Chlamydia trachomatis L3/404/LN	PRJEA71127	8	7	1.04668	41.2646	2	100	bio71127	Chlamydia trachomatis	Chlamydia	Chlamydiaceae	Chlamydiales	Chlamydiia	Chlamydiae
Chlamydia trachomatis Sweden2	PRJEA43167	917	875	1.04284	41.3	2	100	bio43167	Chlamydia trachomatis	Chlamydia	Chlamydiaceae	Chlamydiales	Chlamydiia	Chlamydiae
Chlamydophila abortus LLG	PRJNA65241	1004	925	1.13534	39.8	1	n.d.	bio65241	Chlamydophila abortus	Chlamydophila	Chlamydiaceae	Chlamydiales	Chlamydiia	Chlamydiae
Chlamydophila abortus S26/3	PRJNA57963	1003	932	1.14438	39.9	1	n.d.	bio57963	Chlamydophila abortus	Chlamydophila	Chlamydiaceae	Chlamydiales	Chlamydiia	Chlamydiae
Chlamydophila caviae GPIC	PRJNA57783	1060	1005	1.18136	39.1629	1	n.d.	bio57783	Chlamydophila caviae	Chlamydophila	Chlamydiaceae	Chlamydiales	Chlamydiia	Chlamydiae
Chlamydophila felis Fe/C-56	PRJNA57971	1054	1013	1.17379	39.3646	1	n.d.	bio57971	Chlamydophila felis	Chlamydophila	Chlamydiaceae	Chlamydiales	Chlamydiia	Chlamydiae
Chlamydophila pecorum E58	PRJNA66295	1030	988	1.1062	41.1	1	n.d.	bio66295	Chlamydophila pecorum	Chlamydophila	Chlamydiaceae	Chlamydiales	Chlamydiia	Chlamydiae
Chlamydophila pneumoniae AR39	PRJNA57809	1174	1119	1.23438	40.6	1	n.d.	bio57809	Chlamydophila pneumoniae	Chlamydophila	Chlamydiaceae	Chlamydiales	Chlamydiia	Chlamydiae
Chlamydophila pneumoniae CWL029	PRJNA57811	1122	1052	1.23023	40.6	1	n.d.	bio57811	Chlamydophila pneumoniae	Chlamydophila	Chlamydiaceae	Chlamydiales	Chlamydiia	Chlamydiae
Chlamydophila pneumoniae J138	PRJNA57829	1110	1069	1.22656	40.6	1	n.d.	bio57829	Chlamydophila pneumoniae	Chlamydophila	Chlamydiaceae	Chlamydiales	Chlamydiia	Chlamydiae
Chlamydophila pneumoniae LPCoLN	PRJNA159529	1154	1105	1.24855	40.4548	1	n.d.	bio15952	Chlamydophila pneumoniae	Chlamydophila	Chlamydiaceae	Chlamydiales	Chlamydiia	Chlamydiae
Chlamydophila pneumoniae TW-183	PRJNA57997	1155	1113	1.22593	40.6	1	n.d.	bio57997	Chlamydophila pneumoniae	Chlamydophila	Chlamydiaceae	Chlamydiales	Chlamydiia	Chlamydiae
Chlamydophila psittaci 01DC11	PRJNA159527	1019	975	1.1722	39.1	1	n.d.	bio15952	Chlamydophila psittaci	Chlamydophila	Chlamydiaceae	Chlamydiales	Chlamydiia	Chlamydiae
Chlamydophila psittaci 02DC15	PRJNA159521	1020	978	1.17218	39.1	1	n.d.	bio15952	Chlamydophila psittaci	Chlamydophila	Chlamydiaceae	Chlamydiales	Chlamydiia	Chlamydiae
Chlamydophila psittaci 08DC60	PRJNA159525	1019	973	1.17203	39.1	1	n.d.	bio15952	Chlamydophila psittaci	Chlamydophila	Chlamydiaceae	Chlamydiales	Chlamydiia	Chlamydiae
Chlamydophila psittaci 6BC	PRJNA63621	1023	982	1.18677	39.0211	2	100	bio63621	Chlamydophila psittaci	Chlamydophila	Chlamydiaceae	Chlamydiales	Chlamydiia	Chlamydiae
Chlamydophila psittaci C19/98	PRJNA159523	1019	978	1.16937	39	1	n.d.	bio15952	Chlamydophila psittaci	Chlamydophila	Chlamydiaceae	Chlamydiales	Chlamydiia	Chlamydiae
Chlorobaculum parvum NCIB 8327	PRJNA59185	2141	2043	2.28925	55.8	2	100	bio59185	Chlorobaculum parvum	Chlorobaculum	Chlorobiaceae	Chlorobiales	Chlorobia	Chlorobi
Chlorobium chlorochromatii CaD3	PRJNA58375	2047	1999	2.57208	44.3	1	n.d.	bio58375	Chlorobium chlorochromatii	Chlorobium	Chlorobiaceae	Chlorobiales	Chlorobia	Chlorobi
Chlorobium limicola DSM 245	PRJNA58127	2576	2434	2.76318	51.3	2	100	bio58127	Chlorobium limicola	Chlorobium	Chlorobiaceae	Chlorobiales	Chlorobia	Chlorobi
Chlorobium luteolum DSM 273	PRJNA58175	2137	2083	2.36484	57.3	2	99.87	bio58175	Chlorobium luteolum	Chlorobium	Chlorobiaceae	Chlorobiales	Chlorobia	Chlorobi
Chlorobium phaeobacteroides BS1	PRJNA58131	2619	2469	2.7364	48.9	2	100	bio58131	Chlorobium phaeobacteroides	Chlorobium	Chlorobiaceae	Chlorobiales	Chlorobia	Chlorobi
Chlorobium phaeobacteroides DSM 266	PRJNA58133	2799	2650	3.1339	48.4	2	100	bio58133	Chlorobium phaeobacteroides	Chlorobium	Chlorobiaceae	Chlorobiales	Chlorobia	Chlorobi
Chlorobium phaeovibrioides DSM 265	PRJNA58129	1824	1753	1.96686	53	1	n.d.	bio58129	Chlorobium phaeovibrioides	Chlorobium	Chlorobiaceae	Chlorobiales	Chlorobia	Chlorobi
Chlorobium tepidum TLS	PRJNA57897	2337	2245	2.15495	56.5	2	99.67	bio57897	Chlorobium tepidum	Chlorobium	Chlorobiaceae	Chlorobiales	Chlorobia	Chlorobi
Chloroflexus aggregans DSM 9485	PRJNA58621	3904	3731	4.68493	56.4	3	99.4633	bio58621	Chloroflexus aggregans	Chloroflexus	Chloroflexaceae	Chloroflexales	Chloroflexi	Chloroflexi
Chloroflexus aurantiacus J-10-fl	PRJNA57657	3990	3853	5.25854	56.7	3	99.0133	bio57657	Chloroflexus aurantiacus	Chloroflexus	Chloroflexaceae	Chloroflexales	Chloroflexi	Chloroflexi
Chloroherpeton thalassium ATCC 35110	PRJNA59187	2782	2710	3.29346	45	1	n.d.	bio59187	Chloroherpeton thalassium	Chloroherpeton	Chlorobiaceae	Chlorobiales	Chlorobia	Chlorobi
Chromobacterium violaceum ATCC 12472	PRJNA58001	4528	4405	4.75108	64.8	8	99.8114	bio58001	Chromobacterium violaceum	Chromobacterium	Neisseriaceae	Neisseriales	Betaproteobacteria	Proteobacteria
Chromohalobacter salexigens DSM 3043	PRJNA62921	3409	3298	3.69665	63.9	5	99.802	bio62921	Chromohalobacter salexigens	Chromohalobacter	Halomonadaceae	Oceanospirillales	Gammaproteobacteria	Proteobacteria
Idiomarina loihiensis L2TR	PRJNA58087	2707	2628	2.83932	47	4	99.8267	bio58087	Idiomarina loihiensis	Idiomarina	Idiomarinaceae	Alteromonadales	Gammaproteobacteria	Proteobacteria
Ignavibacterium album JCM 16511	PRJNA61811	3245	3195	3.659	33.9	1	n.d.	bio61811	Ignavibacterium album	Ignavibacterium	Ignavibacteriaceae	Ignavibacteriales	Ignavibacteria	Ignavibacteria
Ilyobacter polytropus DSM 2926	PRJNA59769	3041	2880	3.13231	34.3553	6	99.6967	bio59769	Ilyobacter polytropus	Ilyobacter	Fusobacteriaceae	Fusobacteriales	Fusobacteriia	Fusobacteria
Intrasporangium calvum DSM 43043	PRJNA61729	3707	3563	4.02438	70.7	2	99.94	bio61729	Intrasporangium calvum	Intrasporangium	Intrasporangiaceae	Actinomycetales	Actinobacteria	Actinobacteria
Isoptericola variabilis 225	PRJNA67501	3079	2881	3.30774	73.9	3	99.78	bio67501	Isoptericola variabilis	Isoptericola	Promicromonosporaceae	Actinomycetales	Actinobacteria	Actinobacteria
Isosphaera pallida ATCC 43644	PRJNA62207	3823	3722	5.5293	62.4469	3	99.74	bio62207	Isosphaera pallida	Isosphaera	Planctomycetaceae	Planctomycetales	Planctomycetia	Planctomycetes
Jonesia denitrificans DSM 20603	PRJNA59053	2638	2511	2.74965	58.4	5	99.73	bio59053	Jonesia denitrificans	Jonesia	Jonesiaceae	Actinomycetales	Actinobacteria	Actinobacteria
Jonquetella anthropi DSM 22815	PRJNA63635	1587	1509	1.67563	59.5	1	n.d.	bio63635	Jonquetella anthropi	Jonquetella	Synergistaceae	Synergistales	Synergistia	Synergistetes
Kangiella koreensis DSM 16069	PRJNA59209	2697	2632	2.85207	43.7	2	100	bio59209	Kangiella koreensis	Kangiella	Alcanivoracaceae	Oceanospirillales	Gammaproteobacteria	Proteobacteria
Ketogulonicigenium vulgare Y25	PRJNA59581	3358	3213	3.2884	61.7422	4	99.7633	bio59581	Ketogulonicigenium vulgare	Ketogulonicigenium	Rhodobacteraceae	Rhodobacterales	Alphaproteobacteria	Proteobacteria
Ketogulonigenium vulgarum WSH-001	PRJNA48079	3198	3054	3.2771	61.7339	4	99.795	bio48079	Ketogulonigenium vulgarum	Ketogulonigenium	Rhodobacteraceae	Rhodobacterales	Alphaproteobacteria	Proteobacteria
Kineococcus radiotolerans SRS30216	PRJNA58067	4778	4681	4.95667	74.2104	4	100	bio58067	Kineococcus radiotolerans	Kineococcus	Kineosporiaceae	Actinomycetales	Actinobacteria	Actinobacteria
Kitasatospora setae KM-6054	PRJNA77027	7670	7566	8.78328	74.2	9	99.7642	bio77027	Kitasatospora setae	Kitasatospora	Streptomycetaceae	Actinomycetales	Actinobacteria	Actinobacteria
Klebsiella oxytoca KCTC 1686	PRJNA83159	5598	5488	5.97411	56	8	99.3421	bio83159	Klebsiella oxytoca	Klebsiella	Enterobacteriaceae	Enterobacteriales	Gammaproteobacteria	Proteobacteria
Klebsiella pneumoniae 342	PRJNA59145	5936	5768	5.92026	56.884	8	99.5132	bio59145	Klebsiella pneumoniae	Klebsiella	Enterobacteriaceae	Enterobacteriales	Gammaproteobacteria	Proteobacteria
Klebsiella pneumoniae KCTC 2242	PRJNA67293	5264	5152	5.46242	57.3252	8	99.5979	bio67293	Klebsiella pneumoniae	Klebsiella	Enterobacteriaceae	Enterobacteriales	Gammaproteobacteria	Proteobacteria
Klebsiella pneumoniae subsp. pneumoniae HS11286	PRJNA84387	5867	5779	5.68232	57.1373	8	99.7275	bio84387	Klebsiella pneumoniae	Klebsiella	Enterobacteriaceae	Enterobacteriales	Gammaproteobacteria	Proteobacteria
Klebsiella pneumoniae subsp. pneumoniae MGH 78578	PRJNA57619	5305	5185	5.69489	57.1666	8	99.4507	bio57619	Klebsiella pneumoniae	Klebsiella	Enterobacteriaceae	Enterobacteriales	Gammaproteobacteria	Proteobacteria
Klebsiella pneumoniae subsp. pneumoniae NTUH-K2044	PRJNA59073	5386	5262	5.47267	57.3928	8	99.5029	bio59073	Klebsiella pneumoniae	Klebsiella	Enterobacteriaceae	Enterobacteriales	Gammaproteobacteria	Proteobacteria
Klebsiella variicola At-22	PRJNA42113	5213	5057	5.4585	57.6	8	99.4221	bio42113	Klebsiella variicola	Klebsiella	Enterobacteriaceae	Enterobacteriales	Gammaproteobacteria	Proteobacteria
Kocuria rhizophila DC2201	PRJNA59099	2414	2357	2.69754	71.2	3	100	bio59099	Kocuria rhizophila	Kocuria	Micrococcaceae	Actinomycetales	Actinobacteria	Actinobacteria
Kosmotoga olearia TBF 19.5.1	PRJNA59205	2224	2118	2.30213	41.5	2	99.94	bio59205	Kosmotoga olearia	Kosmotoga	Thermotogaceae	Thermotogales	Thermotogae	Thermotogae
Kribbella flavida DSM 17836	PRJNA43465	7149	6943	7.57949	70.6	2	99.67	bio43465	Kribbella flavida	Kribbella	Nocardioidaceae	Actinomycetales	Actinobacteria	Actinobacteria
Kyrpidia tusciae DSM 2912	PRJNA48361	3399	3150	3.38477	59.1	5	99.402	bio48361	Kyrpidia tusciae	Kyrpidia	Alicyclobacillaceae	Bacillales	Bacilli	Firmicutes
Kytococcus sedentarius DSM 20547	PRJNA59071	2692	2554	2.78502	71.6	2	99.94	bio59071	Kytococcus sedentarius	Kytococcus	Dermacoccaceae	Actinomycetales	Actinobacteria	Actinobacteria
Lactobacillus acidophilus 30SC	PRJNA63605	2134	2059	2.09776	38.0807	4	99.81	bio63605	Lactobacillus acidophilus	Lactobacillus	Lactobacillaceae	Lactobacillales	Bacilli	Firmicutes
Lactobacillus acidophilus NCFM	PRJNA57685	1938	1864	1.99356	34.7	4	99.425	bio57685	Lactobacillus acidophilus	Lactobacillus	Lactobacillaceae	Lactobacillales	Bacilli	Firmicutes
Lactobacillus amylovorus GRL 1112	PRJNA61179	2193	2121	2.12667	38.076	4	99.84	bio61179	Lactobacillus amylovorus	Lactobacillus	Lactobacillaceae	Lactobacillales	Bacilli	Firmicutes
Lactobacillus amylovorus GRL1118	PRJNA42079	1994	1920	1.97709	37.9883	4	99.84	bio42079	Lactobacillus amylovorus	Lactobacillus	Lactobacillaceae	Lactobacillales	Bacilli	Firmicutes
Lactobacillus brevis ATCC 367	PRJNA57989	2351	2218	2.34023	46.0393	5	99.641	bio57989	Lactobacillus brevis	Lactobacillus	Lactobacillaceae	Lactobacillales	Bacilli	Firmicutes
Lactobacillus buchneri NRRL B-30929	PRJNA66205	2541	2392	2.58831	44.2148	5	99.507	bio66205	Lactobacillus buchneri	Lactobacillus	Lactobacillaceae	Lactobacillales	Bacilli	Firmicutes
Lactobacillus casei ATCC 334	PRJNA57985	2926	2768	2.92432	46.5563	5	99.761	bio57985	Lactobacillus casei	Lactobacillus	Lactobacillaceae	Lactobacillales	Bacilli	Firmicutes
Lactobacillus casei BD-II	PRJNA64431	3290	3204	3.12729	46.2523	5	99.656	bio64431	Lactobacillus casei	Lactobacillus	Lactobacillaceae	Lactobacillales	Bacilli	Firmicutes
Lactobacillus casei BL23	PRJNA59237	3090	3015	3.0792	46.3	5	99.594	bio59237	Lactobacillus casei	Lactobacillus	Lactobacillaceae	Lactobacillales	Bacilli	Firmicutes
Lactobacillus casei LC2W	PRJNA64433	3249	3164	3.07743	46.3526	5	99.656	bio64433	Lactobacillus casei	Lactobacillus	Lactobacillaceae	Lactobacillales	Bacilli	Firmicutes
Lactobacillus casei str. Zhang	PRJNA50673	2950	2848	2.89834	46.4194	5	99.657	bio50673	Lactobacillus casei	Lactobacillus	Lactobacillaceae	Lactobacillales	Bacilli	Firmicutes
Lactobacillus crispatus ST1	PRJNA48359	2098	2022	2.04316	36.9	4	99.81	bio48359	Lactobacillus crispatus	Lactobacillus	Lactobacillaceae	Lactobacillales	Bacilli	Firmicutes
Lactobacillus delbrueckii subsp. bulgaricus 2038	PRJNA16120	1792	1792	1.87292	49.7	9	99.6956	bio16120	Lactobacillus delbrueckii	Lactobacillus	Lactobacillaceae	Lactobacillales	Bacilli	Firmicutes
Lactobacillus delbrueckii subsp. bulgaricus ATCC 11842	PRJNA58647	2184	1529	1.865	49.7	9	99.5581	bio58647	Lactobacillus delbrueckii	Lactobacillus	Lactobacillaceae	Lactobacillales	Bacilli	Firmicutes
Lactobacillus delbrueckii subsp. bulgaricus ATCC BAA-365	PRJNA57987	2033	1715	1.85695	49.7	9	99.5642	bio57987	Lactobacillus delbrueckii	Lactobacillus	Lactobacillaceae	Lactobacillales	Bacilli	Firmicutes
Lactobacillus delbrueckii subsp. bulgaricus ND02	PRJNA60621	2183	2018	2.13197	49.5857	9	99.3958	bio60621	Lactobacillus delbrueckii	Lactobacillus	Lactobacillaceae	Lactobacillales	Bacilli	Firmicutes
Lactobacillus fermentum CECT 5716	PRJNA43533	1149	1051	2.10045	51.5	5	99.724	bio43533	Lactobacillus fermentum	Lactobacillus	Lactobacillaceae	Lactobacillales	Bacilli	Firmicutes
Lactobacillus fermentum IFO 3956	PRJNA58865	1912	1843	2.09869	51.5	5	99.659	bio58865	Lactobacillus fermentum	Lactobacillus	Lactobacillaceae	Lactobacillales	Bacilli	Firmicutes
Lactobacillus gasseri ATCC 33323	PRJNA57687	1898	1755	1.89436	35.3	6	99.8967	bio57687	Lactobacillus gasseri	Lactobacillus	Lactobacillaceae	Lactobacillales	Bacilli	Firmicutes
Lactobacillus helveticus DPC 4571	PRJNA58761	1838	1610	2.08093	37.1	4	99.84	bio58761	Lactobacillus helveticus	Lactobacillus	Lactobacillaceae	Lactobacillales	Bacilli	Firmicutes
Lactobacillus helveticus H10	PRJNA49153	2148	1978	2.17238	36.8	4	99.775	bio49153	Lactobacillus helveticus	Lactobacillus	Lactobacillaceae	Lactobacillales	Bacilli	Firmicutes
Lactobacillus johnsonii DPC 6026	PRJNA56053	1854	1772	1.96634	34.8	4	99.8133	bio56053	Lactobacillus johnsonii	Lactobacillus	Lactobacillaceae	Lactobacillales	Bacilli	Firmicutes
Lactobacillus johnsonii FI9785	PRJNA41735	1807	1735	1.78511	34.4436	4	99.845	bio41735	Lactobacillus johnsonii	Lactobacillus	Lactobacillaceae	Lactobacillales	Bacilli	Firmicutes
Lactobacillus johnsonii NCC 533	PRJNA58029	1918	1821	1.99268	34.6	6	99.8967	bio58029	Lactobacillus johnsonii	Lactobacillus	Lactobacillaceae	Lactobacillales	Bacilli	Firmicutes
Lactobacillus kefiranofaciens ZW3	PRJNA67985	2222	2162	2.35408	37.3604	4	99.81	bio67985	Lactobacillus kefiranofaciens	Lactobacillus	Lactobacillaceae	Lactobacillales	Bacilli	Firmicutes
Lactobacillus plantarum JDM1	PRJNA59361	3029	2948	3.19776	44.7	5	99.808	bio59361	Lactobacillus plantarum	Lactobacillus	Lactobacillaceae	Lactobacillales	Bacilli	Firmicutes
Lactobacillus plantarum subsp. plantarum ST-III	PRJNA53537	3182	3038	3.30794	44.5045	5	99.593	bio53537	Lactobacillus plantarum	Lactobacillus	Lactobacillaceae	Lactobacillales	Bacilli	Firmicutes
Lactobacillus plantarum WCFS1	PRJNA62911	3185	3057	3.34862	44.4501	5	99.746	bio62911	Lactobacillus plantarum	Lactobacillus	Lactobacillaceae	Lactobacillales	Bacilli	Firmicutes
Lactobacillus reuteri DSM 20016	PRJNA58471	2027	1900	1.99962	38.9	6	99.4207	bio58471	Lactobacillus reuteri	Lactobacillus	Lactobacillaceae	Lactobacillales	Bacilli	Firmicutes
Lactobacillus reuteri JCM 1112	PRJNA58875	1901	1820	2.03941	38.9	6	94.302	bio58875	Lactobacillus reuteri	Lactobacillus	Lactobacillaceae	Lactobacillales	Bacilli	Firmicutes
Lactobacillus reuteri SD2112	PRJNA55357	2425	2300	2.31684	39.0014	6	99.366	bio55357	Lactobacillus reuteri	Lactobacillus	Lactobacillaceae	Lactobacillales	Bacilli	Firmicutes
Lactobacillus rhamnosus ATCC 8530	PRJNA73355	2978	2887	2.96034	46.8	5	99.788	bio73355	Lactobacillus rhamnosus	Lactobacillus	Lactobacillaceae	Lactobacillales	Bacilli	Firmicutes
Lactobacillus rhamnosus GG	PRJNA59313	2985	2913	3.01011	46.7	5	99.706	bio40637	Lactobacillus rhamnosus	Lactobacillus	Lactobacillaceae	Lactobacillales	Bacilli	Firmicutes
Lactobacillus rhamnosus GG	PRJDA40637	2905	2834	3.00505	46.7	5	99.706	bio59313	Lactobacillus rhamnosus	Lactobacillus	Lactobacillaceae	Lactobacillales	Bacilli	Firmicutes
Lactobacillus rhamnosus Lc 705	PRJNA59315	3033	2957	3.03311	46.6319	5	99.733	bio59315	Lactobacillus rhamnosus	Lactobacillus	Lactobacillaceae	Lactobacillales	Bacilli	Firmicutes
Lactobacillus ruminis ATCC 27782	PRJNA73417	2054	1862	2.06665	43.5	6	99.616	bio73417	Lactobacillus ruminis	Lactobacillus	Lactobacillaceae	Lactobacillales	Bacilli	Firmicutes
Lactobacillus sakei subsp. sakei 23K	PRJNA58281	1963	1879	1.88466	41.3	7	99.6133	bio58281	Lactobacillus sakei	Lactobacillus	Lactobacillaceae	Lactobacillales	Bacilli	Firmicutes
Lactobacillus salivarius CECT 5713	PRJNA43535	1674	1552	2.13614	33.0072	7	99.6924	bio43535	Lactobacillus salivarius	Lactobacillus	Lactobacillaceae	Lactobacillales	Bacilli	Firmicutes
Lactobacillus salivarius UCC118	PRJNA58233	2182	2013	2.13398	33.0066	7	99.6771	bio58233	Lactobacillus salivarius	Lactobacillus	Lactobacillaceae	Lactobacillales	Bacilli	Firmicutes
Lactobacillus sanfranciscensis TMW 1.1304	PRJNA72937	1519	1284	1.37577	34.8429	7	99.5571	bio72937	Lactobacillus sanfranciscensis	Lactobacillus	Lactobacillaceae	Lactobacillales	Bacilli	Firmicutes
Lactococcus garvieae ATCC 49156	PRJNA73413	2024	1947	1.95013	38.8	5	100	bio73413	Lactococcus garvieae	Lactococcus	Streptococcaceae	Lactobacillales	Bacilli	Firmicutes
Lactococcus garvieae Lg2	PRJDA18707	2045	1968	1.96396	38.8	5	100	bio18707	Lactococcus garvieae	Lactococcus	Streptococcaceae	Lactobacillales	Bacilli	Firmicutes
Lactococcus lactis subsp. cremoris A76	PRJNA74685	2845	2769	2.57711	35.8771	6	99.7373	bio74685	Lactococcus lactis	Lactococcus	Streptococcaceae	Lactobacillales	Bacilli	Firmicutes
Lactococcus lactis subsp. cremoris MG1363	PRJNA58837	2597	2434	2.52948	35.7	6	99.8933	bio58837	Lactococcus lactis	Lactococcus	Streptococcaceae	Lactobacillales	Bacilli	Firmicutes
Lactococcus lactis subsp. cremoris NZ9000	PRJNA46623	2594	2510	2.53029	35.7	6	99.8933	bio46623	Lactococcus lactis	Lactococcus	Streptococcaceae	Lactobacillales	Bacilli	Firmicutes
Lactococcus lactis subsp. cremoris SK11	PRJNA57983	2742	2504	2.59835	35.8242	6	99.72	bio57983	Lactococcus lactis	Lactococcus	Streptococcaceae	Lactobacillales	Bacilli	Firmicutes
Lactococcus lactis subsp. lactis CV56	PRJNA60377	2549	2408	2.51874	35.0942	6	99.8727	bio60377	Lactococcus lactis	Lactococcus	Streptococcaceae	Lactobacillales	Bacilli	Firmicutes
Lactococcus lactis subsp. lactis Il1403	PRJNA57671	2425	2321	2.36559	35.3	6	99.8727	bio57671	Lactococcus lactis	Lactococcus	Streptococcaceae	Lactobacillales	Bacilli	Firmicutes
Lactococcus lactis subsp. lactis KF147	PRJNA42831	2662	2473	2.63565	34.8644	6	99.8933	bio42831	Lactococcus lactis	Lactococcus	Streptococcaceae	Lactobacillales	Bacilli	Firmicutes
Laribacter hongkongensis HLHK9	PRJNA59265	3333	3235	3.16933	62.4	7	99.9057	bio59265	Laribacter hongkongensis	Laribacter	Neisseriaceae	Neisseriales	Betaproteobacteria	Proteobacteria
Lawsonia intracellularis PHE/MN1-00	PRJNA61575	1391	1340	1.71901	33.0922	2	99.68	bio61575	Lawsonia intracellularis	Lawsonia	Desulfovibrionaceae	Desulfovibrionales	Deltaproteobacteria	Proteobacteria
Leadbetterella byssophila DSM 17132	PRJNA60161	3665	3465	4.05965	40.4	3	99.78	bio60161	Leadbetterella byssophila	Leadbetterella	Cytophagaceae	Cytophagales	Cytophagia	Bacteroidetes
Legionella longbeachae NSW150	PRJNA46099	3739	3470	4.14916	37.119	4	99.7617	bio46099	Legionella longbeachae	Legionella	Legionellaceae	Legionellales	Gammaproteobacteria	Proteobacteria
Legionella pneumophila 2300/99 Alcoy	PRJNA48801	3243	3190	3.51633	38.4	3	99.7	bio48801	Legionella pneumophila	Legionella	Legionellaceae	Legionellales	Gammaproteobacteria	Proteobacteria
Legionella pneumophila str. Corby	PRJNA58733	3257	3204	3.57647	38.5	3	99.7867	bio58733	Legionella pneumophila	Legionella	Legionellaceae	Legionellales	Gammaproteobacteria	Proteobacteria
Legionella pneumophila str. Lens	PRJNA58209	3058	2934	3.40552	38.4	3	99.7	bio58209	Legionella pneumophila	Legionella	Legionellaceae	Legionellales	Gammaproteobacteria	Proteobacteria
Legionella pneumophila str. Paris	PRJNA58211	3278	3166	3.6355	38.3637	3	99.7	bio58211	Legionella pneumophila	Legionella	Legionellaceae	Legionellales	Gammaproteobacteria	Proteobacteria
Legionella pneumophila subsp. pneumophila ATCC 43290	PRJNA86885	2981	2926	3.359	38.2	3	99.7867	bio86885	Legionella pneumophila	Legionella	Legionellaceae	Legionellales	Gammaproteobacteria	Proteobacteria
Legionella pneumophila subsp. pneumophila str. Hextuple_2q	PRJNA72895	-	-	2.68263	38.6	3	99.66	bio72895	Legionella pneumophila	Legionella	Legionellaceae	Legionellales	Gammaproteobacteria	Proteobacteria
Legionella pneumophila subsp. pneumophila str. Hextuple_3a	PRJNA72897	-	-	2.68263	38.6	3	99.7	bio72897	Legionella pneumophila	Legionella	Legionellaceae	Legionellales	Gammaproteobacteria	Proteobacteria
Legionella pneumophila subsp. pneumophila str. Philadelphia 1	PRJNA57609	3003	2943	3.39775	38.3	3	99.7	bio57609	Legionella pneumophila	Legionella	Legionellaceae	Legionellales	Gammaproteobacteria	Proteobacteria
Leifsonia xyli subsp. xyli str. CTCB07	PRJNA57759	2375	2030	2.58416	67.7	1	n.d.	bio57759	Leifsonia xyli	Leifsonia	Microbacteriaceae	Actinomycetales	Actinobacteria	Actinobacteria
Leptospira biflexa serovar Patoc strain 'Patoc 1 (Ames)'	PRJNA58511	3675	3600	3.95609	38.9019	2	100	bio58511	Leptospira biflexa	Leptospira	Leptospiraceae	Spirochaetales	Spirochaetia	Spirochaetes
Leptospira biflexa serovar Patoc strain 'Patoc 1 (Paris)'	PRJNA58993	3775	3726	3.95145	38.9018	2	99.93	bio58993	Leptospira biflexa	Leptospira	Leptospiraceae	Spirochaetales	Spirochaetia	Spirochaetes
Leptospira borgpetersenii serovar Hardjo-bovis JB197	PRJNA58509	3242	2880	3.87623	40.2155	2	100	bio58509	Leptospira borgpetersenii	Leptospira	Leptospiraceae	Spirochaetales	Spirochaetia	Spirochaetes
Leptospira borgpetersenii serovar Hardjo-bovis L550	PRJNA58507	3273	2945	3.93179	40.2	2	99.54	bio58507	Leptospira borgpetersenii	Leptospira	Leptospiraceae	Spirochaetales	Spirochaetia	Spirochaetes
Leptospira interrogans serovar Copenhageni str. Fiocruz L1-130	PRJNA58065	3762	3667	4.62737	35	2	99.93	bio58065	Leptospira interrogans	Leptospira	Leptospiraceae	Spirochaetales	Spirochaetia	Spirochaetes
Leptospira interrogans serovar Lai str. 56601	PRJNA57881	3750	3702	4.69813	35.0076	2	100	bio57881	Leptospira interrogans	Leptospira	Leptospiraceae	Spirochaetales	Spirochaetia	Spirochaetes
Leptospira interrogans serovar Lai str. IPAV	PRJNA32553	3762	3714	4.70853	35.0076	2	100	bio32553	Leptospira interrogans	Leptospira	Leptospiraceae	Spirochaetales	Spirochaetia	Spirochaetes
Leptospirillum ferrooxidans C2-3	PRJNA158171	2477	2417	2.55954	50	3	99.9167	bio15817	Leptospirillum ferrooxidans	Leptospirillum	Nitrospiraceae	Nitrospirales	Nitrospira	Nitrospirae
Leptothrix cholodnii SP-6	PRJNA58971	4443	4363	4.9094	68.9	2	100	bio58971	Leptothrix cholodnii	Leptothrix	other Burkholderiales	Burkholderiales	Betaproteobacteria	Proteobacteria
Leptotrichia buccalis C-1013-b	PRJNA59211	2370	2220	2.46561	29.6	5	99.192	bio59211	Leptotrichia buccalis	Leptotrichia	Leptotrichiaceae	Fusobacteriales	Fusobacteriia	Fusobacteria
Leuconostoc citreum KM20	PRJNA58481	1903	1820	1.89661	38.8804	4	99.7867	bio58481	Leuconostoc citreum	Leuconostoc	Leuconostocaceae	Lactobacillales	Bacilli	Firmicutes
Leuconostoc gasicomitatum LMG 18811	PRJNA50385	1993	1912	1.95408	36.7	4	99.97	bio50385	Leuconostoc gasicomitatum	Leuconostoc	Leuconostocaceae	Lactobacillales	Bacilli	Firmicutes
Leuconostoc kimchii IMSNU 11154	PRJNA48589	2209	2129	2.10179	37.9101	4	99.84	bio48589	Leuconostoc kimchii	Leuconostoc	Leuconostocaceae	Lactobacillales	Bacilli	Firmicutes
Leuconostoc mesenteroides subsp. mesenteroides ATCC 8293	PRJNA57919	2108	2005	2.07577	37.6586	4	99.7867	bio57919	Leuconostoc mesenteroides	Leuconostoc	Leuconostocaceae	Lactobacillales	Bacilli	Firmicutes
Leuconostoc mesenteroides subsp. mesenteroides J18	PRJNA84337	2020	1937	2.01642	37.6818	4	99.7867	bio84337	Leuconostoc mesenteroides	Leuconostoc	Leuconostocaceae	Lactobacillales	Bacilli	Firmicutes
Listeria innocua Clip11262	PRJNA61567	3145	3043	3.09312	37.3497	6	99.7433	bio61567	Listeria innocua	Listeria	Listeriaceae	Bacillales	Bacilli	Firmicutes
Listeria ivanovii	PRJNA73473	2889	2650	2.92888	37.1	6	99.7427	bio73473	Listeria ivanovii	Listeria	Listeriaceae	Bacillales	Bacilli	Firmicutes
Listeria monocytogenes 07PF0776	PRJNA78811	2882	2797	2.90156	38	6	99.76	bio78811	Listeria monocytogenes	Listeria	Listeriaceae	Bacillales	Bacilli	Firmicutes
Listeria monocytogenes 08-5578	PRJNA43671	3161	3088	3.10934	37.9653	5	99.699	bio43671	Listeria monocytogenes	Listeria	Listeriaceae	Bacillales	Bacilli	Firmicutes
Listeria monocytogenes 08-5923	PRJNA43727	3039	2966	2.99905	38	5	99.769	bio43727	Listeria monocytogenes	Listeria	Listeriaceae	Bacillales	Bacilli	Firmicutes
Listeria monocytogenes EGD-e	PRJNA61583	2940	2846	2.94453	38	6	99.6607	bio61583	Listeria monocytogenes	Listeria	Listeriaceae	Bacillales	Bacilli	Firmicutes
Listeria monocytogenes HCC23	PRJNA59203	3059	2974	2.97621	38.2	6	99.786	bio59203	Listeria monocytogenes	Listeria	Listeriaceae	Bacillales	Bacilli	Firmicutes
Listeria monocytogenes M7	PRJNA66625	3062	2977	2.97616	38.2	6	99.786	bio66625	Listeria monocytogenes	Listeria	Listeriaceae	Bacillales	Bacilli	Firmicutes
Listeria monocytogenes serotype 4a str. L99	PRJEA31327	3010	2925	2.9792	38.2	6	99.8067	bio31327	Listeria monocytogenes	Listeria	Listeriaceae	Bacillales	Bacilli	Firmicutes
Listeria monocytogenes serotype 4b str. CLIP 80459	PRJNA59317	2972	2766	2.91269	38.1	6	99.8293	bio59317	Listeria monocytogenes	Listeria	Listeriaceae	Bacillales	Bacilli	Firmicutes
Listeria monocytogenes serotype 4b str. F2365	PRJNA57689	2934	2821	2.90519	38	6	99.76	bio57689	Listeria monocytogenes	Listeria	Listeriaceae	Bacillales	Bacilli	Firmicutes
Listeria monocytogenes str. Scott A	PRJNA66415	3038	2953	3.02132	37.9	6	99.792	bio66415	Listeria monocytogenes	Listeria	Listeriaceae	Bacillales	Bacilli	Firmicutes
Listeria seeligeri serovar 1/2b str. SLCC3954	PRJNA46215	2807	2710	2.79764	37.4	6	99.752	bio46215	Listeria seeligeri	Listeria	Listeriaceae	Bacillales	Bacilli	Firmicutes
Listeria welshimeri serovar 6b str. SLCC5334	PRJNA61605	2864	2774	2.81413	36.4	6	99.808	bio61605	Listeria welshimeri	Listeria	Listeriaceae	Bacillales	Bacilli	Firmicutes
Lysinibacillus sphaericus C3-41	PRJNA58945	4972	4771	4.81746	37.1451	10	99.6236	bio58945	Lysinibacillus sphaericus	Lysinibacillus	Bacillaceae	Bacillales	Bacilli	Firmicutes
Macrococcus caseolyticus JCSC5402	PRJNA59003	2114	2053	2.21973	36.5846	4	99.84	bio59003	Macrococcus caseolyticus	Macrococcus	Staphylococcaceae	Bacillales	Bacilli	Firmicutes
Magnetospirillum magneticum AMB-1	PRJNA58527	4613	4561	4.96715	65.1	2	100	bio58527	Magnetospirillum magneticum	Magnetospirillum	Rhodospirillaceae	Rhodospirillales	Alphaproteobacteria	Proteobacteria
Mahella australiensis 50-1 BON	PRJNA66917	3032	2870	3.13597	43.5	3	99.6533	bio66917	Mahella australiensis	Mahella	Thermoanaerobacterales Family IV. Incertae Sedis	Thermoanaerobacterales	Clostridia	Firmicutes
Mannheimia succiniciproducens MBEL55E	PRJNA58197	2449	2370	2.31408	42.5	6	99.7	bio58197	Mannheimia succiniciproducens	Mannheimia	Pasteurellaceae	Pasteurellales	Gammaproteobacteria	Proteobacteria
Maricaulis maris MCS10	PRJNA58689	3133	3063	3.36878	62.7	2	99.66	bio58689	Maricaulis maris	Maricaulis	Hyphomonadaceae	Rhodobacterales	Alphaproteobacteria	Proteobacteria
Marinithermus hydrothermalis DSM 14884	PRJNA65783	2310	2205	2.26917	68.1	3	99.78	bio65783	Marinithermus hydrothermalis	Marinithermus	Thermaceae	Thermales	Deinococci	Deinococcus-Thermus
Marinitoga piezophila KA3	PRJNA81629	2131	2046	2.2448	29.1839	3	99.7867	bio81629	Marinitoga piezophila	Marinitoga	Thermotogaceae	Thermotogales	Thermotogae	Thermotogae
Marinobacter adhaerens HP15	PRJNA46089	4470	4410	4.65172	56.8223	3	100	bio46089	Marinobacter adhaerens	Marinobacter	Alteromonadaceae	Alteromonadales	Gammaproteobacteria	Proteobacteria
Marinobacter aquaeolei VT8	PRJNA59419	4390	4272	4.77976	56.9566	3	99.57	bio59419	Marinobacter aquaeolei	Marinobacter	Alteromonadaceae	Alteromonadales	Gammaproteobacteria	Proteobacteria
Marinomonas mediterranea MMB-1	PRJNA64753	4330	4121	4.68432	44.1	7	99.7738	bio64753	Marinomonas mediterranea	Marinomonas	Oceanospirillaceae	Oceanospirillales	Gammaproteobacteria	Proteobacteria
Marinomonas posidonica IVIA-Po-181	PRJNA67323	3652	3491	3.89994	44.3	8	99.7886	bio67323	Marinomonas posidonica	Marinomonas	Oceanospirillaceae	Oceanospirillales	Gammaproteobacteria	Proteobacteria
Marivirga tractuosa DSM 4126	PRJNA60837	3857	3757	4.51649	35.5046	2	99.67	bio60837	Marivirga tractuosa	Marivirga	Flammeovirgaceae	Cytophagales	Cytophagia	Bacteroidetes
Megasphaera elsdenii	PRJNA71135	2304	2219	2.47472	52.8	7	99.8171	bio71135	Megasphaera elsdenii	Megasphaera	Veillonellaceae	Selenomonadales	Negativicutes	Firmicutes
Meiothermus ruber DSM 1279	PRJNA46661	3105	3014	3.09746	63.4	2	99.67	bio46661	Meiothermus ruber	Meiothermus	Thermaceae	Thermales	Deinococci	Deinococcus-Thermus
Meiothermus silvanus DSM 9946	PRJNA49485	3720	3505	3.72166	62.7494	2	99.67	bio49485	Meiothermus silvanus	Meiothermus	Thermaceae	Thermales	Deinococci	Deinococcus-Thermus
Melissococcus plutonius	PRJNA89371	1638	1515	1.84618	31.4	4	99.7867	bio89371	Melissococcus plutonius	Melissococcus	Enterococcaceae	Lactobacillales	Bacilli	Firmicutes
Melissococcus plutonius ATCC 35311	PRJNA66803	1997	1885	2.06873	31.211	4	99.7867	bio66803	Melissococcus plutonius	Melissococcus	Enterococcaceae	Lactobacillales	Bacilli	Firmicutes
Mesoplasma florum L1	PRJNA58055	717	682	0.793224	27	2	99.67	bio58055	Mesoplasma florum	Mesoplasma	Entomoplasmataceae	Entomoplasmatales	Mollicutes	Tenericutes
Mesorhizobium ciceri biovar biserrulae WSM1271	PRJNA62101	6532	6264	6.69003	62.5728	2	99.93	bio62101	Mesorhizobium ciceri	Mesorhizobium	Phyllobacteriaceae	Rhizobiales	Alphaproteobacteria	Proteobacteria
Mesorhizobium loti MAFF303099	PRJNA57601	7333	7272	7.5963	62.4657	2	100	bio57601	Mesorhizobium loti	Mesorhizobium	Phyllobacteriaceae	Rhizobiales	Alphaproteobacteria	Proteobacteria
Mesorhizobium opportunistum WSM2075	PRJNA40861	6746	6508	6.88444	62.9	2	100	bio40861	Mesorhizobium opportunistum	Mesorhizobium	Phyllobacteriaceae	Rhizobiales	Alphaproteobacteria	Proteobacteria
Methylacidiphilum infernorum V4	PRJNA59161	2524	2472	2.28715	45.5	1	n.d.	bio59161	Methylacidiphilum infernorum	Methylacidiphilum	Methylacidiphilaceae	Methylacidiphilales	other Verrucomicrobia	Verrucomicrobia
Methylibium petroleiphilum PM1	PRJNA58085	4546	4449	4.64364	68.7869	1	n.d.	bio58085	Methylibium petroleiphilum	Methylibium	other Burkholderiales	Burkholderiales	Betaproteobacteria	Proteobacteria
Methylobacillus flagellatus KT	PRJNA58049	2822	2753	2.97152	55.7	2	99.68	bio58049	Methylobacillus flagellatus	Methylobacillus	Methylophilaceae	Methylophilales	Betaproteobacteria	Proteobacteria
Methylobacterium extorquens AM1	PRJNA57605	6345	6212	6.87978	68.4674	5	100	bio57605	Methylobacterium extorquens	Methylobacterium	Methylobacteriaceae	Rhizobiales	Alphaproteobacteria	Proteobacteria
Methylobacterium extorquens DM4	PRJNA61617	6030	5736	6.12385	68.0076	5	100	bio61617	Methylobacterium extorquens	Methylobacterium	Methylobacteriaceae	Rhizobiales	Alphaproteobacteria	Proteobacteria
Methylobacterium extorquens PA1	PRJNA58821	4956	4829	5.47115	68.2	5	100	bio58821	Methylobacterium extorquens	Methylobacterium	Methylobacteriaceae	Rhizobiales	Alphaproteobacteria	Proteobacteria
Methylobacterium chloromethanicum CM4	PRJNA58933	5853	5516	6.18073	68.0674	5	100	bio58933	Methylobacterium chloromethanicum	Methylobacterium	Methylobacteriaceae	Rhizobiales	Alphaproteobacteria	Proteobacteria
Methylobacterium nodulans ORS 2060	PRJNA59023	8906	8308	8.83902	68.485	7	99.9057	bio59023	Methylobacterium nodulans	Methylobacterium	Methylobacteriaceae	Rhizobiales	Alphaproteobacteria	Proteobacteria
Methylobacterium populi BJ001	PRJNA58937	5546	5365	5.849	69.3702	5	99.945	bio58937	Methylobacterium populi	Methylobacterium	Methylobacteriaceae	Rhizobiales	Alphaproteobacteria	Proteobacteria
Methylobacterium radiotolerans JCM 2831	PRJNA58845	6626	6431	6.89911	71.0375	4	99.6433	bio58845	Methylobacterium radiotolerans	Methylobacterium	Methylobacteriaceae	Rhizobiales	Alphaproteobacteria	Proteobacteria
Methylocella silvestris BL2	PRJNA59433	3977	3818	4.30543	63.1	2	100	bio59433	Methylocella silvestris	Methylocella	Beijerinckiaceae	Rhizobiales	Alphaproteobacteria	Proteobacteria
Methylococcus capsulatus str. Bath	PRJNA57607	3052	2956	3.30456	63.6	2	99.67	bio57607	Methylococcus capsulatus	Methylococcus	Methylococcaceae	Methylococcales	Gammaproteobacteria	Proteobacteria
Methylomicrobium alcaliphilum	PRJNA77119	4082	3981	4.6683	48.7	3	99.6567	bio77119	Methylomicrobium alcaliphilum	Methylomicrobium	Methylococcaceae	Methylococcales	Gammaproteobacteria	Proteobacteria
Methylomonas methanica MC09	PRJNA67363	4664	4494	5.05168	51.3	3	100	bio67363	Methylomonas methanica	Methylomonas	Methylococcaceae	Methylococcales	Gammaproteobacteria	Proteobacteria
Methylotenera mobilis JLW8	PRJNA59373	2403	2338	2.54757	45.5	2	100	bio59373	Methylotenera mobilis	Methylotenera	Methylophilaceae	Methylophilales	Betaproteobacteria	Proteobacteria
Methylotenera versatilis 301	PRJNA49469	2858	2764	3.05987	42.6	3	100	bio49469	Methylotenera versatilis	Methylotenera	Methylophilaceae	Methylophilales	Betaproteobacteria	Proteobacteria
Methylovorus glucosetrophus SIP3-4	PRJNA59367	2978	2909	3.08201	54.6472	2	100	bio59367	Methylovorus glucosetrophus	Methylovorus	Methylophilaceae	Methylophilales	Betaproteobacteria	Proteobacteria
Micavibrio aeruginosavorus ARL-13	PRJNA73585	2476	2432	2.48198	54.7	1	n.d.	bio73585	Micavibrio aeruginosavorus	Micavibrio	other Alphaproteobacteria	other Alphaproteobacteria	Alphaproteobacteria	Proteobacteria
Microbacterium testaceum StLB037	PRJNA62789	3727	3676	3.98203	70.3	2	99.61	bio62789	Microbacterium testaceum	Microbacterium	Microbacteriaceae	Actinomycetales	Actinobacteria	Actinobacteria
Micrococcus luteus NCTC 2665	PRJNA59033	2345	2236	2.5011	73	1	n.d.	bio59033	Micrococcus luteus	Micrococcus	Micrococcaceae	Actinomycetales	Actinobacteria	Actinobacteria
Microcystis aeruginosa NIES-843	PRJNA59101	6364	6312	5.84279	42.3	2	99.39	bio59101	Microcystis aeruginosa	Microcystis	other Chroococcales	Chroococcales	other Cyanobacteria	Cyanobacteria
Microlunatus phosphovorus NM-1	PRJNA68055	5392	5338	5.68312	67.3	1	n.d.	bio68055	Microlunatus phosphovorus	Microlunatus	Propionibacteriaceae	Actinomycetales	Actinobacteria	Actinobacteria
Micromonospora aurantiaca ATCC 27029	PRJNA42501	6361	6222	7.02556	72.8	3	99.7367	bio42501	Micromonospora aurantiaca	Micromonospora	Micromonosporaceae	Actinomycetales	Actinobacteria	Actinobacteria
Mobiluncus curtisii ATCC 43063	PRJNA49695	1966	1909	2.14648	55.4	2	100	bio49695	Mobiluncus curtisii	Mobiluncus	Actinomycetaceae	Actinomycetales	Actinobacteria	Actinobacteria
Moorella thermoacetica ATCC 39073	PRJNA58051	2613	2463	2.62878	55.8	1	n.d.	bio58051	Moorella thermoacetica	Moorella	Thermoanaerobacteraceae	Thermoanaerobacterales	Clostridia	Firmicutes
Moraxella catarrhalis RH4	PRJNA48809	1964	1886	1.86329	41.7	4	99.835	bio48809	Moraxella catarrhalis	Moraxella	Moraxellaceae	Pseudomonadales	Gammaproteobacteria	Proteobacteria
Mucilaginibacter paludis DSM 18603	PRJNA60581	7236	7006	8.41	21.4492	4	99.5417	bio60581	Mucilaginibacter paludis	Mucilaginibacter	Sphingobacteriaceae	Sphingobacteriales	Sphingobacteriia	Bacteroidetes
Muricauda ruestringensis DSM 13258	PRJNA72479	3525	3432	3.84242	41.4	2	99.67	bio72479	Muricauda ruestringensis	Muricauda	Flavobacteriaceae	Flavobacteriales	Flavobacteriia	Bacteroidetes
Mycobacterium abscessus ATCC 19977	PRJNA61613	4991	4941	5.09049	64.1174	1	n.d.	bio61613	Mycobacterium abscessus	Mycobacterium	Mycobacteriaceae	Actinomycetales	Actinobacteria	Actinobacteria
Mycobacterium africanum GM041182	PRJNA68839	3983	3830	4.38931	65.6	1	n.d.	bio68839	Mycobacterium africanum	Mycobacterium	Mycobacteriaceae	Actinomycetales	Actinobacteria	Actinobacteria
Mycobacterium avium 104	PRJNA57693	5313	5120	5.47549	69	1	n.d.	bio57693	Mycobacterium avium	Mycobacterium	Mycobacteriaceae	Actinomycetales	Actinobacteria	Actinobacteria
Mycobacterium avium subsp. paratuberculosis K-10	PRJNA57699	4399	4350	4.82978	69.3	1	n.d.	bio57699	Mycobacterium avium	Mycobacterium	Mycobacteriaceae	Actinomycetales	Actinobacteria	Actinobacteria
Mycobacterium bovis AF2122/97	PRJNA57695	4001	3918	4.34549	65.6	1	n.d.	bio57695	Mycobacterium bovis	Mycobacterium	Mycobacteriaceae	Actinomycetales	Actinobacteria	Actinobacteria
Mycobacterium bovis BCG str. Mexico	PRJNA86889	4031	3952	4.35039	65.7	1	n.d.	bio86889	Mycobacterium bovis	Mycobacterium	Mycobacteriaceae	Actinomycetales	Actinobacteria	Actinobacteria
Mycobacterium bovis BCG str. Pasteur 1173P2	PRJNA58781	4033	3949	4.37452	65.6	1	n.d.	bio58781	Mycobacterium bovis	Mycobacterium	Mycobacteriaceae	Actinomycetales	Actinobacteria	Actinobacteria
Mycobacterium bovis BCG str. Tokyo 172	PRJNA59281	4027	3944	4.37171	65.6	1	n.d.	bio59281	Mycobacterium bovis	Mycobacterium	Mycobacteriaceae	Actinomycetales	Actinobacteria	Actinobacteria
Mycobacterium canettii CIPT 140010059	PRJNA70731	3982	3861	4.48206	65.6	1	n.d.	bio70731	Mycobacterium canettii	Mycobacterium	Mycobacteriaceae	Actinomycetales	Actinobacteria	Actinobacteria
Mycobacterium gilvum PYR-GCK	PRJNA59421	5669	5579	5.98283	67.7265	2	99.67	bio59421	Mycobacterium gilvum	Mycobacterium	Mycobacteriaceae	Actinomycetales	Actinobacteria	Actinobacteria
Mycobacterium gilvum Spyr1	PRJNA61403	5552	5349	5.78329	67.8018	2	99.67	bio61403	Mycobacterium gilvum	Mycobacterium	Mycobacteriaceae	Actinomycetales	Actinobacteria	Actinobacteria
Mycobacterium intracellulare MOTT-02	PRJNA89387	5198	5149	5.4097	68.1	1	n.d.	bio89387	Mycobacterium intracellulare	Mycobacterium	Mycobacteriaceae	Actinomycetales	Actinobacteria	Actinobacteria
Mycobacterium intracellulare MOTT-64	PRJNA89385	5297	5249	5.50109	68.1	1	n.d.	bio89385	Mycobacterium intracellulare	Mycobacterium	Mycobacteriaceae	Actinomycetales	Actinobacteria	Actinobacteria
Mycobacterium leprae Br4923	PRJNA59293	2770	1604	3.26807	57.8	1	n.d.	bio59293	Mycobacterium leprae	Mycobacterium	Mycobacteriaceae	Actinomycetales	Actinobacteria	Actinobacteria
Mycobacterium leprae TN	PRJNA57697	2770	1605	3.2682	57.8	1	n.d.	bio57697	Mycobacterium leprae	Mycobacterium	Mycobacteriaceae	Actinomycetales	Actinobacteria	Actinobacteria
Mycobacterium marinum M	PRJNA59423	5570	5452	6.66015	65.7077	1	n.d.	bio59423	Mycobacterium marinum	Mycobacterium	Mycobacteriaceae	Actinomycetales	Actinobacteria	Actinobacteria
Mycobacterium rhodesiae NBB3	PRJNA75107	6336	6147	6.41574	65.5	2	100	bio75107	Mycobacterium rhodesiae	Mycobacterium	Mycobacteriaceae	Actinomycetales	Actinobacteria	Actinobacteria
Mycobacterium smegmatis str. MC2 155	PRJNA57701	6938	6717	6.98821	67.4	2	100	bio57701	Mycobacterium smegmatis	Mycobacterium	Mycobacteriaceae	Actinomycetales	Actinobacteria	Actinobacteria
Mycobacterium tuberculosis BTB05-552	PRJNA51871	-	-	4.34968	65.4	1	n.d.	bio51871	Mycobacterium tuberculosis	Mycobacterium	Mycobacteriaceae	Actinomycetales	Actinobacteria	Actinobacteria
Mycobacterium tuberculosis BTB05-559	PRJNA51873	-	-	4.33126	65.3	1	n.d.	bio51873	Mycobacterium tuberculosis	Mycobacterium	Mycobacteriaceae	Actinomycetales	Actinobacteria	Actinobacteria
Mycobacterium tuberculosis CCDC5079	PRJNA19585	3696	3647	4.39881	65.6	1	n.d.	bio19585	Mycobacterium tuberculosis	Mycobacterium	Mycobacteriaceae	Actinomycetales	Actinobacteria	Actinobacteria
Mycobacterium tuberculosis CCDC5180	PRJNA19583	3639	3591	4.40598	65.6	1	n.d.	bio19583	Mycobacterium tuberculosis	Mycobacterium	Mycobacteriaceae	Actinomycetales	Actinobacteria	Actinobacteria
Mycobacterium tuberculosis CDC1551	PRJNA57775	4293	4189	4.40384	65.6	1	n.d.	bio57775	Mycobacterium tuberculosis	Mycobacterium	Mycobacteriaceae	Actinomycetales	Actinobacteria	Actinobacteria
Mycobacterium tuberculosis CTRI-2	PRJNA43171	4003	3946	4.39853	65.6	1	n.d.	bio43171	Mycobacterium tuberculosis	Mycobacterium	Mycobacteriaceae	Actinomycetales	Actinobacteria	Actinobacteria
Mycobacterium tuberculosis F11	PRJNA58417	3998	3941	4.42443	65.6	1	n.d.	bio58417	Mycobacterium tuberculosis	Mycobacterium	Mycobacteriaceae	Actinomycetales	Actinobacteria	Actinobacteria
Mycobacterium tuberculosis H37Ra	PRJNA58853	4084	4034	4.41998	65.6	1	n.d.	bio58853	Mycobacterium tuberculosis	Mycobacterium	Mycobacteriaceae	Actinomycetales	Actinobacteria	Actinobacteria
Mycobacterium tuberculosis H37Rv	PRJNA57777	4062	4003	4.41153	65.6	1	n.d.	bio57777	Mycobacterium tuberculosis	Mycobacterium	Mycobacteriaceae	Actinomycetales	Actinobacteria	Actinobacteria
Mycobacterium tuberculosis HN878	PRJNA46665	-	-	4.3318	65.4	1	n.d.	bio46665	Mycobacterium tuberculosis	Mycobacterium	Mycobacteriaceae	Actinomycetales	Actinobacteria	Actinobacteria
Mycobacterium tuberculosis KZN 1435	PRJNA59069	4107	4059	4.39825	65.6	1	n.d.	bio59069	Mycobacterium tuberculosis	Mycobacterium	Mycobacteriaceae	Actinomycetales	Actinobacteria	Actinobacteria
Mycobacterium tuberculosis KZN 4207	PRJNA83619	4043	3995	4.39499	65.6	1	n.d.	bio47493	Mycobacterium tuberculosis	Mycobacterium	Mycobacteriaceae	Actinomycetales	Actinobacteria	Actinobacteria
Mycobacterium tuberculosis KZN 4207	PRJNA47493	4191	4144	4.38398	65.6	1	n.d.	bio83619	Mycobacterium tuberculosis	Mycobacterium	Mycobacteriaceae	Actinomycetales	Actinobacteria	Actinobacteria
Mycobacterium tuberculosis KZN R506	PRJNA47489	4217	4170	4.36762	65.5	1	n.d.	bio47489	Mycobacterium tuberculosis	Mycobacterium	Mycobacteriaceae	Actinomycetales	Actinobacteria	Actinobacteria
Mycobacterium tuberculosis KZN V2475	PRJNA47491	4218	4171	4.3563	65.5	1	n.d.	bio47491	Mycobacterium tuberculosis	Mycobacterium	Mycobacteriaceae	Actinomycetales	Actinobacteria	Actinobacteria
Mycobacterium tuberculosis R1207	PRJNA46669	-	-	4.34511	65.4	1	n.d.	bio46669	Mycobacterium tuberculosis	Mycobacterium	Mycobacteriaceae	Actinomycetales	Actinobacteria	Actinobacteria
Mycobacterium tuberculosis RGTB327	PRJNA157907	3739	3691	4.38012	65.6	1	n.d.	bio15790	Mycobacterium tuberculosis	Mycobacterium	Mycobacteriaceae	Actinomycetales	Actinobacteria	Actinobacteria
Mycobacterium tuberculosis RGTB423	PRJNA73719	3670	3622	4.40659	65.6	1	n.d.	bio73719	Mycobacterium tuberculosis	Mycobacterium	Mycobacteriaceae	Actinomycetales	Actinobacteria	Actinobacteria
Mycobacterium tuberculosis S96-129	PRJNA51869	-	-	4.3232	65.3	1	n.d.	bio51869	Mycobacterium tuberculosis	Mycobacterium	Mycobacteriaceae	Actinomycetales	Actinobacteria	Actinobacteria
Mycobacterium tuberculosis UT205	PRJEA74573	3814	3796	4.41809	64.9	1	n.d.	bio74573	Mycobacterium tuberculosis	Mycobacterium	Mycobacteriaceae	Actinomycetales	Actinobacteria	Actinobacteria
Mycobacterium tuberculosis X122	PRJNA46667	-	-	4.35282	65.4	1	n.d.	bio46667	Mycobacterium tuberculosis	Mycobacterium	Mycobacteriaceae	Actinomycetales	Actinobacteria	Actinobacteria
Mycobacterium ulcerans Agy99	PRJNA62939	5038	4241	5.80577	65.419	1	n.d.	bio62939	Mycobacterium ulcerans	Mycobacterium	Mycobacteriaceae	Actinomycetales	Actinobacteria	Actinobacteria
Mycobacterium vanbaalenii PYR-1	PRJNA58463	6136	5979	6.49186	67.8	2	99.87	bio58463	Mycobacterium vanbaalenii	Mycobacterium	Mycobacteriaceae	Actinomycetales	Actinobacteria	Actinobacteria
Mycoplasma agalactiae	PRJNA46679	867	813	1.0067	29.6	2	100	bio46679	Mycoplasma agalactiae	Mycoplasma	Mycoplasmataceae	Mycoplasmatales	Mollicutes	Tenericutes
Mycoplasma agalactiae PG2	PRJNA61619	792	742	0.877438	29.7	2	99.54	bio61619	Mycoplasma agalactiae	Mycoplasma	Mycoplasmataceae	Mycoplasmatales	Mollicutes	Tenericutes
Mycoplasma arthritidis 158L3-1	PRJNA58005	671	631	0.820453	30.7	1	n.d.	bio58005	Mycoplasma arthritidis	Mycoplasma	Mycoplasmataceae	Mycoplasmatales	Mollicutes	Tenericutes
Mycoplasma bovis Hubei-1	PRJNA68691	839	801	0.948121	29.3	1	n.d.	bio68691	Mycoplasma bovis	Mycoplasma	Mycoplasmataceae	Mycoplasmatales	Mollicutes	Tenericutes
Mycoplasma bovis PG45	PRJNA60859	868	765	1.0034	29.3	2	99.81	bio60859	Mycoplasma bovis	Mycoplasma	Mycoplasmataceae	Mycoplasmatales	Mollicutes	Tenericutes
Mycoplasma capricolum subsp. capricolum ATCC 27343	PRJNA58525	867	812	1.01002	23.8	2	99.81	bio58525	Mycoplasma capricolum	Mycoplasma	Mycoplasmataceae	Mycoplasmatales	Mollicutes	Tenericutes
Mycoplasma capricolum subsp. capripneumoniae M1601	PRJNA60247	-	-	1.01619	23.6	2	99.67	bio60247	Mycoplasma capricolum	Mycoplasma	Mycoplasmataceae	Mycoplasmatales	Mollicutes	Tenericutes
Mycoplasma conjunctivae HRC/581	PRJNA59325	728	692	0.846214	28.6	1	n.d.	bio59325	Mycoplasma conjunctivae	Mycoplasma	Mycoplasmataceae	Mycoplasmatales	Mollicutes	Tenericutes
Mycoplasma crocodyli MP145	PRJNA47087	763	689	0.934379	27	2	100	bio47087	Mycoplasma crocodyli	Mycoplasma	Mycoplasmataceae	Mycoplasmatales	Mollicutes	Tenericutes
Mycoplasma fermentans JER	PRJNA53543	866	797	0.977524	26.9	2	99.87	bio53543	Mycoplasma fermentans	Mycoplasma	Mycoplasmataceae	Mycoplasmatales	Mollicutes	Tenericutes
Mycoplasma fermentans M64	PRJNA62099	1108	1050	1.11875	26.9	2	99.93	bio62099	Mycoplasma fermentans	Mycoplasma	Mycoplasmataceae	Mycoplasmatales	Mollicutes	Tenericutes
Mycoplasma fermentans PG18	PRJDA28473	893	893	1.00401	26.9	1	n.d.	bio28473	Mycoplasma fermentans	Mycoplasma	Mycoplasmataceae	Mycoplasmatales	Mollicutes	Tenericutes
Mycoplasma gallisepticum str. F	PRJNA43301	810	756	0.977612	31.4	2	99.87	bio43301	Mycoplasma gallisepticum	Mycoplasma	Mycoplasmataceae	Mycoplasmatales	Mollicutes	Tenericutes
Mycoplasma gallisepticum str. R(high)	PRJNA43299	820	766	1.01203	31.5	2	99.47	bio43299	Mycoplasma gallisepticum	Mycoplasma	Mycoplasmataceae	Mycoplasmatales	Mollicutes	Tenericutes
Mycoplasma gallisepticum str. R(low)	PRJNA57993	817	763	1.0128	31.5	2	99.47	bio57993	Mycoplasma gallisepticum	Mycoplasma	Mycoplasmataceae	Mycoplasmatales	Mollicutes	Tenericutes
Mycoplasma genitalium G37	PRJNA57707	524	475	0.580076	31.7	1	n.d.	bio57707	Mycoplasma genitalium	Mycoplasma	Mycoplasmataceae	Mycoplasmatales	Mollicutes	Tenericutes
Mycoplasma haemocanis str. Illinois	PRJNA82367	1191	1156	0.919992	35.3	1	n.d.	bio82367	Mycoplasma haemocanis	Mycoplasma	Mycoplasmataceae	Mycoplasmatales	Mollicutes	Tenericutes
Mycoplasma haemofelis Ohio2	PRJNA50029	1583	1524	1.15594	38.8	1	n.d.	bio50029	Mycoplasma haemofelis	Mycoplasma	Mycoplasmataceae	Mycoplasmatales	Mollicutes	Tenericutes
Mycoplasma haemofelis str. Langford 1	PRJNA62461	1580	1545	1.14726	38.9	1	n.d.	bio62461	Mycoplasma haemofelis	Mycoplasma	Mycoplasmataceae	Mycoplasmatales	Mollicutes	Tenericutes
Mycoplasma hominis	PRJNA41875	577	523	0.665445	27.1	2	100	bio41875	Mycoplasma hominis	Mycoplasma	Mycoplasmataceae	Mycoplasmatales	Mollicutes	Tenericutes
Mycoplasma hyorhinis GDL-1	PRJNA87003	741	647	0.83748	25.9	1	n.d.	bio87003	Mycoplasma hyorhinis	Mycoplasma	Mycoplasmataceae	Mycoplasmatales	Mollicutes	Tenericutes
Mycoplasma hyorhinis HUB-1	PRJNA51695	711	658	0.839615	25.9	1	n.d.	bio51695	Mycoplasma hyorhinis	Mycoplasma	Mycoplasmataceae	Mycoplasmatales	Mollicutes	Tenericutes
Mycoplasma hyorhinis MCLD	PRJNA61173	811	778	0.829709	25.9	1	n.d.	bio61173	Mycoplasma hyorhinis	Mycoplasma	Mycoplasmataceae	Mycoplasmatales	Mollicutes	Tenericutes
Mycoplasma leachii 99/014/6	PRJEA50599	940	905	1.01723	23.7	2	100	bio50599	Mycoplasma leachii	Mycoplasma	Mycoplasmataceae	Mycoplasmatales	Mollicutes	Tenericutes
Mycoplasma leachii PG50	PRJNA60849	925	882	1.00895	23.8	2	99.87	bio60849	Mycoplasma leachii	Mycoplasma	Mycoplasmataceae	Mycoplasmatales	Mollicutes	Tenericutes
Mycoplasma mobile 163K	PRJNA58077	667	633	0.777079	25	1	n.d.	bio58077	Mycoplasma mobile	Mycoplasma	Mycoplasmataceae	Mycoplasmatales	Mollicutes	Tenericutes
Mycoplasma mycoides subsp. capri LC str. 95010	PRJNA66189	962	924	1.15768	23.8172	2	99.93	bio66189	Mycoplasma mycoides	Mycoplasma	Mycoplasmataceae	Mycoplasmatales	Mollicutes	Tenericutes
Mycoplasma mycoides subsp. capri str. GM12	PRJNA19245	911	832	1.0892	23.9	2	99.81	bio19245	Mycoplasma mycoides	Mycoplasma	Mycoplasmataceae	Mycoplasmatales	Mollicutes	Tenericutes
Mycoplasma mycoides subsp. capri str. GM12	PRJNA39245	908	830	1.08459	23.9	2	99.81	bio39245	Mycoplasma mycoides	Mycoplasma	Mycoplasmataceae	Mycoplasmatales	Mollicutes	Tenericutes
Mycoplasma mycoides subsp. mycoides SC str. Gladysdale	PRJNA27713	1136	1095	1.19381	24	2	99.47	bio27713	Mycoplasma mycoides	Mycoplasma	Mycoplasmataceae	Mycoplasmatales	Mollicutes	Tenericutes
Mycoplasma mycoides subsp. mycoides SC str. PG1	PRJNA58031	1053	1017	1.2117	24	2	99.34	bio58031	Mycoplasma mycoides	Mycoplasma	Mycoplasmataceae	Mycoplasmatales	Mollicutes	Tenericutes
Mycoplasma penetrans HF-2	PRJNA57729	1069	1037	1.35863	25.7	1	n.d.	bio57729	Mycoplasma penetrans	Mycoplasma	Mycoplasmataceae	Mycoplasmatales	Mollicutes	Tenericutes
Mycoplasma pneumoniae 309	PRJNA85495	750	707	0.817176	40	1	n.d.	bio85495	Mycoplasma pneumoniae	Mycoplasma	Mycoplasmataceae	Mycoplasmatales	Mollicutes	Tenericutes
Mycoplasma pneumoniae FH	PRJNA49525	799	629	0.811088	40	1	n.d.	bio49525	Mycoplasma pneumoniae	Mycoplasma	Mycoplasmataceae	Mycoplasmatales	Mollicutes	Tenericutes
Mycoplasma pneumoniae M129	PRJNA57709	733	689	0.816394	40	1	n.d.	bio57709	Mycoplasma pneumoniae	Mycoplasma	Mycoplasmataceae	Mycoplasmatales	Mollicutes	Tenericutes
Mycoplasma pulmonis UAB CTIP	PRJNA61569	813	782	0.963879	26.6	1	n.d.	bio61569	Mycoplasma pulmonis	Mycoplasma	Mycoplasmataceae	Mycoplasmatales	Mollicutes	Tenericutes
Mycoplasma putrefaciens KS1	PRJNA72481	725	650	0.832603	26.9	2	99.94	bio72481	Mycoplasma putrefaciens	Mycoplasma	Mycoplasmataceae	Mycoplasmatales	Mollicutes	Tenericutes
Mycoplasma synoviae 53	PRJNA58061	715	659	0.799476	28.5	2	99.93	bio58061	Mycoplasma synoviae	Mycoplasma	Mycoplasmataceae	Mycoplasmatales	Mollicutes	Tenericutes
Myroides odoratus DSM 2801	PRJNA82721	3892	3754	4.29654	35.8	1	n.d.	bio82721	Myroides odoratus	Myroides	Flavobacteriaceae	Flavobacteriales	Flavobacteriia	Bacteroidetes
Myxococcus fulvus HW-1	PRJNA68443	7362	7284	9.00359	70.6	3	99.78	bio68443	Myxococcus fulvus	Myxococcus	Myxococcaceae	Myxococcales	Deltaproteobacteria	Proteobacteria
Myxococcus xanthus DK 1622	PRJNA58003	7441	7316	9.13976	68.9	4	99.78	bio58003	Myxococcus xanthus	Myxococcus	Myxococcaceae	Myxococcales	Deltaproteobacteria	Proteobacteria
Nakamurella multipartita DSM 44233	PRJNA59221	5456	5240	6.0603	70.9	2	100	bio59221	Nakamurella multipartita	Nakamurella	Nakamurellaceae	Actinomycetales	Actinobacteria	Actinobacteria
Natranaerobius thermophilus JW/NM-WN-LF	PRJNA59001	3024	2906	3.19146	36.287	4	99.7317	bio59001	Natranaerobius thermophilus	Natranaerobius	Natranaerobiaceae	Natranaerobiales	Clostridia	Firmicutes
Nautilia profundicola AmH	PRJNA59345	1796	1730	1.67644	33.5	4	99.78	bio59345	Nautilia profundicola	Nautilia	Nautiliaceae	Nautiliales	Epsilonproteobacteria	Proteobacteria
Neisseria gonorrhoeae FA 1090	PRJNA57611	2069	2002	2.15392	52.7	4	100	bio57611	Neisseria gonorrhoeae	Neisseria	Neisseriaceae	Neisseriales	Betaproteobacteria	Proteobacteria
Neisseria gonorrhoeae NCCP11945	PRJNA59191	2747	2680	2.23618	52.3983	4	99.84	bio59191	Neisseria gonorrhoeae	Neisseria	Neisseriaceae	Neisseriales	Betaproteobacteria	Proteobacteria
Neisseria gonorrhoeae TCDC-NG08107	PRJNA61377	2254	2196	2.19388	52.5306	4	99.84	bio61377	Neisseria gonorrhoeae	Neisseria	Neisseriaceae	Neisseriales	Betaproteobacteria	Proteobacteria
Neisseria lactamica 020-06	PRJNA60851	2093	1972	2.22061	52.3	4	99.84	bio60851	Neisseria lactamica	Neisseria	Neisseriaceae	Neisseriales	Betaproteobacteria	Proteobacteria
Neisseria meningitidis 053442	PRJNA58587	2122	2020	2.15342	51.7	4	99.6883	bio58587	Neisseria meningitidis	Neisseria	Neisseriaceae	Neisseriales	Betaproteobacteria	Proteobacteria
Neisseria meningitidis 8013	PRJEA34687	2206	1913	2.27755	51.4	4	99.7967	bio34687	Neisseria meningitidis	Neisseria	Neisseriaceae	Neisseriales	Betaproteobacteria	Proteobacteria
Neisseria meningitidis alpha14	PRJNA61649	1996	1872	2.14529	51.9	4	99.84	bio61649	Neisseria meningitidis	Neisseria	Neisseriaceae	Neisseriales	Betaproteobacteria	Proteobacteria
Neisseria meningitidis alpha710	PRJNA36319	2132	2017	2.24295	51.7	4	99.7867	bio36319	Neisseria meningitidis	Neisseria	Neisseriaceae	Neisseriales	Betaproteobacteria	Proteobacteria
Neisseria meningitidis FAM18	PRJNA57825	2046	1917	2.19496	51.6	4	99.675	bio57825	Neisseria meningitidis	Neisseria	Neisseriaceae	Neisseriales	Betaproteobacteria	Proteobacteria
Neisseria meningitidis G2136	PRJNA61085	2045	1928	2.18486	51.7	4	99.7967	bio61085	Neisseria meningitidis	Neisseria	Neisseriaceae	Neisseriales	Betaproteobacteria	Proteobacteria
Neisseria meningitidis H44/76	PRJNA61079	2097	1961	2.24088	51.4	4	99.84	bio61079	Neisseria meningitidis	Neisseria	Neisseriaceae	Neisseriales	Betaproteobacteria	Proteobacteria
Neisseria meningitidis M01-240149	PRJNA61069	2057	1936	2.22352	51.4	4	99.7967	bio61069	Neisseria meningitidis	Neisseria	Neisseriaceae	Neisseriales	Betaproteobacteria	Proteobacteria
Neisseria meningitidis M01-240355	PRJNA61063	2094	1971	2.28778	51.5	4	99.7867	bio61063	Neisseria meningitidis	Neisseria	Neisseriaceae	Neisseriales	Betaproteobacteria	Proteobacteria
Neisseria meningitidis M04-240196	PRJNA61073	2094	1947	2.25045	51.4	4	99.775	bio61073	Neisseria meningitidis	Neisseria	Neisseriaceae	Neisseriales	Betaproteobacteria	Proteobacteria
Neisseria meningitidis MC58	PRJNA57817	2225	2063	2.27236	51.5	4	99.7867	bio57817	Neisseria meningitidis	Neisseria	Neisseriaceae	Neisseriales	Betaproteobacteria	Proteobacteria
Neisseria meningitidis NZ-05/33	PRJNA61065	2085	1948	2.24897	51.3	4	99.7867	bio61065	Neisseria meningitidis	Neisseria	Neisseriaceae	Neisseriales	Betaproteobacteria	Proteobacteria
Neisseria meningitidis WUE 2594	PRJEA61527	2137	1941	2.22725	51.8	4	99.5483	bio61527	Neisseria meningitidis	Neisseria	Neisseriaceae	Neisseriales	Betaproteobacteria	Proteobacteria
Neisseria meningitidis Z2491	PRJNA57819	2065	1909	2.18441	51.8	4	99.84	bio57819	Neisseria meningitidis	Neisseria	Neisseriaceae	Neisseriales	Betaproteobacteria	Proteobacteria
Neorickettsia risticii str. Illinois	PRJNA58889	930	892	0.879977	41.3	1	n.d.	bio58889	Neorickettsia risticii	Neorickettsia	Anaplasmataceae	Rickettsiales	Alphaproteobacteria	Proteobacteria
Neorickettsia sennetsu str. Miyayama	PRJNA57965	973	932	0.859006	41.1	1	n.d.	bio57965	Neorickettsia sennetsu	Neorickettsia	Anaplasmataceae	Rickettsiales	Alphaproteobacteria	Proteobacteria
Niastella koreensis GR20-10	PRJNA83125	7444	7174	9.03368	44.9	3	99.6533	bio83125	Niastella koreensis	Niastella	Chitinophagaceae	Sphingobacteriales	Sphingobacteriia	Bacteroidetes
Nitratifractor salsuginis DSM 16511	PRJNA62183	2173	2088	2.10128	53.9	2	100	bio62183	Nitratifractor salsuginis	Nitratifractor	other Epsilonproteobacteria	other Epsilonproteobacteria	Epsilonproteobacteria	Proteobacteria
Nitrobacter hamburgensis X14	PRJNA58293	4740	4326	5.01153	61.6047	1	n.d.	bio58293	Nitrobacter hamburgensis	Nitrobacter	Bradyrhizobiaceae	Rhizobiales	Alphaproteobacteria	Proteobacteria
Nitrobacter winogradskyi Nb-255	PRJNA58295	3198	3122	3.40209	62	1	n.d.	bio58295	Nitrobacter winogradskyi	Nitrobacter	Bradyrhizobiaceae	Rhizobiales	Alphaproteobacteria	Proteobacteria
Nitrosococcus halophilus Nc4	PRJNA46803	4087	3817	4.14526	51.6222	2	99.81	bio46803	Nitrosococcus halophilus	Nitrosococcus	Chromatiaceae	Chromatiales	Gammaproteobacteria	Proteobacteria
Nitrosococcus oceani ATCC 19707	PRJNA58403	3185	3017	3.52211	50.3241	2	99.68	bio58403	Nitrosococcus oceani	Nitrosococcus	Chromatiaceae	Chromatiales	Gammaproteobacteria	Proteobacteria
Nitrosococcus watsonii C-113	PRJNA50331	3245	2907	3.37329	50.1211	2	99.87	bio50331	Nitrosococcus watsonii	Nitrosococcus	Chromatiaceae	Chromatiales	Gammaproteobacteria	Proteobacteria
Nitrosomonas europaea ATCC 19718	PRJNA57647	2620	2461	2.81209	50.7	1	n.d.	bio57647	Nitrosomonas europaea	Nitrosomonas	Nitrosomonadaceae	Nitrosomonadales	Betaproteobacteria	Proteobacteria
Nitrosomonas eutropha C91	PRJNA58363	2686	2551	2.78183	48.5544	1	n.d.	bio58363	Nitrosomonas eutropha	Nitrosomonas	Nitrosomonadaceae	Nitrosomonadales	Betaproteobacteria	Proteobacteria
Nitrosospira multiformis ATCC 25196	PRJNA58361	2876	2805	3.23431	53.835	1	n.d.	bio58361	Nitrosospira multiformis	Nitrosospira	Nitrosomonadaceae	Nitrosomonadales	Betaproteobacteria	Proteobacteria
Nocardia cyriacigeorgica	PRJNA89395	5560	5477	6.19465	68.4	3	99.9533	bio89395	Nocardia cyriacigeorgica	Nocardia	Nocardiaceae	Actinomycetales	Actinobacteria	Actinobacteria
Nocardia farcinica IFM 10152	PRJNA58203	5998	5934	6.29235	70.6615	3	99.9133	bio58203	Nocardia farcinica	Nocardia	Nocardiaceae	Actinomycetales	Actinobacteria	Actinobacteria
Nocardiopsis dassonvillei subsp. dassonvillei DSM 43111	PRJNA49483	5647	5497	6.54331	72.7052	3	99.5667	bio49483	Nocardiopsis dassonvillei	Nocardiopsis	Nocardiopsaceae	Actinomycetales	Actinobacteria	Actinobacteria
Nostoc azollae 0708	PRJNA49725	5380	3651	5.48614	38.3265	4	99.745	bio49725	Nostoc azollae	Nostoc	Nostocaceae	Nostocales	other Cyanobacteria	Cyanobacteria
Nostoc punctiforme PCC 73102	PRJNA57767	7164	6689	9.05919	41.3416	4	99.7117	bio57767	Nostoc punctiforme	Nostoc	Nostocaceae	Nostocales	other Cyanobacteria	Cyanobacteria
Novosphingobium aromaticivorans DSM 12444	PRJNA57747	4030	3937	4.23331	65.1542	3	100	bio57747	Novosphingobium aromaticivorans	Novosphingobium	Sphingomonadaceae	Sphingomonadales	Alphaproteobacteria	Proteobacteria
Oceanithermus profundus DSM 14977	PRJNA60855	2445	2373	2.43929	69.7891	2	99.67	bio60855	Oceanithermus profundus	Oceanithermus	Thermaceae	Thermales	Deinococci	Deinococcus-Thermus
Oceanobacillus iheyensis HTE831	PRJNA57867	3593	3500	3.63053	35.7	7	99.6057	bio57867	Oceanobacillus iheyensis	Oceanobacillus	Bacillaceae	Bacillales	Bacilli	Firmicutes
Odoribacter splanchnicus DSM 20712	PRJNA63397	3746	3497	4.39229	43.4	4	99.575	bio63397	Odoribacter splanchnicus	Odoribacter	Porphyromonadaceae	Bacteroidales	Bacteroidia	Bacteroidetes
Oenococcus kitaharae DSM 17330	PRJNA81361	1878	1825	1.84214	-	2	99.68	bio81361	Oenococcus kitaharae	Oenococcus	Leuconostocaceae	Lactobacillales	Bacilli	Firmicutes
Oenococcus oeni PSU-1	PRJNA59417	1864	1691	1.78052	37.9	2	99.68	bio59417	Oenococcus oeni	Oenococcus	Leuconostocaceae	Lactobacillales	Bacilli	Firmicutes
Ochrobactrum anthropi ATCC 49188	PRJNA58921	4932	4799	5.20578	56.1453	4	99.835	bio58921	Ochrobactrum anthropi	Ochrobactrum	Brucellaceae	Rhizobiales	Alphaproteobacteria	Proteobacteria
Oligotropha carboxidovorans OM4	PRJNA66839	3642	3574	3.83977	62.3514	1	n.d.	bio66839	Oligotropha carboxidovorans	Oligotropha	Bradyrhizobiaceae	Rhizobiales	Alphaproteobacteria	Proteobacteria
Oligotropha carboxidovorans OM5	PRJNA59155	4076	4010	4.04596	62.2664	2	99.67	bio59155	Oligotropha carboxidovorans	Oligotropha	Bradyrhizobiaceae	Rhizobiales	Alphaproteobacteria	Proteobacteria
Olsenella uli DSM 7084	PRJNA51367	1841	1739	2.0519	64.7	1	n.d.	bio51367	Olsenella uli	Olsenella	Coriobacteriaceae	Coriobacteriales	Actinobacteria	Actinobacteria
Opitutus terrae PB90-1	PRJNA58965	4704	4612	5.95761	65.3	1	n.d.	bio58965	Opitutus terrae	Opitutus	Opitutaceae	other Opitutae	Opitutae	Verrucomicrobia
Orientia tsutsugamushi str. Boryong	PRJNA61621	2216	1182	2.12705	30.5	1	n.d.	bio61621	Orientia tsutsugamushi	Orientia	Rickettsiaceae	Rickettsiales	Alphaproteobacteria	Proteobacteria
Orientia tsutsugamushi str. Ikeda	PRJNA58869	2005	1967	2.00899	30.5	1	n.d.	bio58869	Orientia tsutsugamushi	Orientia	Rickettsiaceae	Rickettsiales	Alphaproteobacteria	Proteobacteria
Oscillibacter valericigenes	PRJNA73895	4791	4721	4.47063	53.1645	3	100	bio73895	Oscillibacter valericigenes	Oscillibacter	Oscillospiraceae	Clostridiales	Clostridia	Firmicutes
Owenweeksia hongkongensis DSM 17368	PRJNA82951	3563	3485	4.00006	40.2	2	99.93	bio82951	Owenweeksia hongkongensis	Owenweeksia	Cryomorphaceae	Flavobacteriales	Flavobacteriia	Bacteroidetes
Paenibacillus mucilaginosus 3016	PRJNA89377	7528	7057	8.73905	58.3	14	99.6523	bio89377	Paenibacillus mucilaginosus	Paenibacillus	Paenibacillaceae	Bacillales	Bacilli	Firmicutes
Paenibacillus mucilaginosus K02	PRJNA63845	7477	7253	8.77014	58.2	13	89.8042	bio63845	Paenibacillus mucilaginosus	Paenibacillus	Paenibacillaceae	Bacillales	Bacilli	Firmicutes
Paenibacillus mucilaginosus KNP414	PRJNA68311	7983	7811	8.66382	58.4	13	99.8131	bio68311	Paenibacillus mucilaginosus	Paenibacillus	Paenibacillaceae	Bacillales	Bacilli	Firmicutes
Paenibacillus polymyxa E681	PRJNA53477	4933	4805	5.39488	45.8	12	99.6058	bio53477	Paenibacillus polymyxa	Paenibacillus	Paenibacillaceae	Bacillales	Bacilli	Firmicutes
Paenibacillus polymyxa M1	PRJEA68665	3602	3508	6.23113	44.8	14	99.4084	bio68665	Paenibacillus polymyxa	Paenibacillus	Paenibacillaceae	Bacillales	Bacilli	Firmicutes
Paenibacillus polymyxa SC2	PRJNA59583	6286	6032	6.24193	44.5789	14	99.3669	bio59583	Paenibacillus polymyxa	Paenibacillus	Paenibacillaceae	Bacillales	Bacilli	Firmicutes
Paenibacillus terrae HPL-003	PRJNA82371	5642	5525	6.0834	46.8	9	99.505	bio82371	Paenibacillus terrae	Paenibacillus	Paenibacillaceae	Bacillales	Bacilli	Firmicutes
Paludibacter propionicigenes WB4	PRJNA60725	3118	3020	3.6855	38.9	3	99.78	bio60725	Paludibacter propionicigenes	Paludibacter	Porphyromonadaceae	Bacteroidales	Bacteroidia	Bacteroidetes
Pantoea ananatis	PRJNA86861	4423	4324	4.60555	53.4	7	99.7429	bio86861	Pantoea ananatis	Pantoea	Enterobacteriaceae	Enterobacteriales	Gammaproteobacteria	Proteobacteria
Pantoea ananatis AJ13355	PRJDA60793	4167	4067	4.87728	53.6813	7	99.399	bio60793	Pantoea ananatis	Pantoea	Enterobacteriaceae	Enterobacteriales	Gammaproteobacteria	Proteobacteria
Pantoea ananatis LMG 20103	PRJNA46807	4341	4237	4.6903	53.7	6	99.2653	bio46807	Pantoea ananatis	Pantoea	Enterobacteriaceae	Enterobacteriales	Gammaproteobacteria	Proteobacteria
Pantoea ananatis PA13	PRJNA74285	4542	4372	4.86713	53.6192	7	99.7552	bio74285	Pantoea ananatis	Pantoea	Enterobacteriaceae	Enterobacteriales	Gammaproteobacteria	Proteobacteria
Pantoea vagans C9-1	PRJNA49871	4690	4590	4.88834	55.0916	7	99.2767	bio49871	Pantoea vagans	Pantoea	Enterobacteriaceae	Enterobacteriales	Gammaproteobacteria	Proteobacteria
Parabacteroides distasonis ATCC 8503	PRJNA58301	3964	3849	4.81138	45.1	7	99.3257	bio58301	Parabacteroides distasonis	Parabacteroides	Porphyromonadaceae	Bacteroidales	Bacteroidia	Bacteroidetes
Paracoccus denitrificans PD1222	PRJNA58187	5177	5077	5.23619	66.783	3	99.7733	bio58187	Paracoccus denitrificans	Paracoccus	Rhodobacteraceae	Rhodobacterales	Alphaproteobacteria	Proteobacteria
Parachlamydia acanthamoebae UV-7	PRJNA68335	2842	2789	3.07238	39	2	99.94	bio68335	Parachlamydia acanthamoebae	Parachlamydia	Parachlamydiaceae	Chlamydiales	Chlamydiia	Chlamydiae
Parvibaculum lavamentivorans DS-1	PRJNA58739	3707	3636	3.91474	62.3	1	n.d.	bio58739	Parvibaculum lavamentivorans	Parvibaculum	Phyllobacteriaceae	Rhizobiales	Alphaproteobacteria	Proteobacteria
Parvularcula bermudensis HTCC2503	PRJNA51641	2737	2687	2.90264	60.7	1	n.d.	bio51641	Parvularcula bermudensis	Parvularcula	Parvularculaceae	Parvularculales	Alphaproteobacteria	Proteobacteria
Pasteurella multocida 36950	PRJNA86887	2202	2098	2.34952	40.4	6	99.85	bio86887	Pasteurella multocida	Pasteurella	Pasteurellaceae	Pasteurellales	Gammaproteobacteria	Proteobacteria
Pasteurella multocida subsp. multocida str. HN06	PRJNA156881	2361	2265	2.40758	40.2163	6	99.8167	bio15688	Pasteurella multocida	Pasteurella	Pasteurellaceae	Pasteurellales	Gammaproteobacteria	Proteobacteria
Pasteurella multocida subsp. multocida str. Pm70	PRJNA57627	2089	2012	2.25749	40.4	6	99.5827	bio57627	Pasteurella multocida	Pasteurella	Pasteurellaceae	Pasteurellales	Gammaproteobacteria	Proteobacteria
Pectobacterium atrosepticum SCRI1043	PRJNA57957	4613	4472	5.06402	51	7	99.7252	bio57957	Pectobacterium atrosepticum	Pectobacterium	Enterobacteriaceae	Enterobacteriales	Gammaproteobacteria	Proteobacteria
Pectobacterium carotovorum subsp. carotovorum PC1	PRJNA59295	4398	4246	4.86291	51.9	7	99.6062	bio59295	Pectobacterium carotovorum	Pectobacterium	Enterobacteriaceae	Enterobacteriales	Gammaproteobacteria	Proteobacteria
Pectobacterium wasabiae WPP163	PRJNA41297	4717	4437	5.06389	50.5	7	99.4943	bio41297	Pectobacterium wasabiae	Pectobacterium	Enterobacteriaceae	Enterobacteriales	Gammaproteobacteria	Proteobacteria
Pediococcus claussenii ATCC BAA-344	PRJNA81103	1976	1881	1.97879	36.999	4	99.7483	bio81103	Pediococcus claussenii	Pediococcus	Lactobacillaceae	Lactobacillales	Bacilli	Firmicutes
Pediococcus pentosaceus ATCC 25745	PRJNA57981	1847	1755	1.83239	37.4	5	99.735	bio57981	Pediococcus pentosaceus	Pediococcus	Lactobacillaceae	Lactobacillales	Bacilli	Firmicutes
Pedobacter heparinus DSM 2366	PRJNA59111	4339	4252	5.16738	42	3	99.78	bio59111	Pedobacter heparinus	Pedobacter	Sphingobacteriaceae	Sphingobacteriales	Sphingobacteriia	Bacteroidetes
Pedobacter saltans DSM 12145	PRJNA61349	3920	3792	4.63524	36.6	4	99.74	bio61349	Pedobacter saltans	Pedobacter	Sphingobacteriaceae	Sphingobacteriales	Sphingobacteriia	Bacteroidetes
Pelagibacterium halotolerans B2	PRJNA74393	3940	3881	3.94889	61.3946	2	100	bio74393	Pelagibacterium halotolerans	Pelagibacterium	Hyphomicrobiaceae	Rhizobiales	Alphaproteobacteria	Proteobacteria
Pelobacter carbinolicus DSM 2380	PRJNA58241	3448	3352	3.66589	55.1	2	99.75	bio58241	Pelobacter carbinolicus	Pelobacter	Pelobacteraceae	Desulfuromonadales	Deltaproteobacteria	Proteobacteria
Pelobacter propionicus DSM 2379	PRJNA58255	3913	3804	4.24112	58.4603	4	99.7867	bio58255	Pelobacter propionicus	Pelobacter	Pelobacteraceae	Desulfuromonadales	Deltaproteobacteria	Proteobacteria
Pelodictyon phaeoclathratiforme BU-1	PRJNA58173	2977	2707	3.01824	48.1	3	99.9533	bio58173	Pelodictyon phaeoclathratiforme	Pelodictyon	Chlorobiaceae	Chlorobiales	Chlorobia	Chlorobi
Pelotomaculum thermopropionicum SI	PRJNA58877	2977	2919	3.02537	53	2	99.88	bio58877	Pelotomaculum thermopropionicum	Pelotomaculum	Peptococcaceae	Clostridiales	Clostridia	Firmicutes
Petrotoga mobilis SJ95	PRJNA58747	2015	1898	2.16955	34.1	2	99.61	bio58747	Petrotoga mobilis	Petrotoga	Thermotogaceae	Thermotogales	Thermotogae	Thermotogae
Phenylobacterium zucineum HLK1	PRJNA58959	3906	3854	4.37924	71.0551	1	n.d.	bio58959	Phenylobacterium zucineum	Phenylobacterium	Caulobacteraceae	Caulobacterales	Alphaproteobacteria	Proteobacteria
Photobacterium profundum SS9	PRJNA62923	5702	5489	6.40327	41.7454	15	98.2199	bio62923	Photobacterium profundum	Photobacterium	Vibrionaceae	Vibrionales	Gammaproteobacteria	Proteobacteria
Photorhabdus asymbiotica subsp. asymbiotica ATCC 43949	PRJNA59243	4581	4415	5.09414	42.1902	7	99.78	bio59243	Photorhabdus asymbiotica	Photorhabdus	Enterobacteriaceae	Enterobacteriales	Gammaproteobacteria	Proteobacteria
Photorhabdus luminescens subsp. laumondii TTO1	PRJNA61593	5012	4683	5.68899	42.8	7	99.471	bio61593	Photorhabdus luminescens	Photorhabdus	Enterobacteriaceae	Enterobacteriales	Gammaproteobacteria	Proteobacteria
Phycisphaera mikurensis NBRC 102666	PRJNA157331	3338	3287	3.90451	73.0848	1	n.d.	bio15733	Phycisphaera mikurensis	Phycisphaera	Phycisphaeraceae	Phycisphaerales	Phycisphaerae	Planctomycetes
Pirellula staleyi DSM 6068	PRJNA43209	4825	4717	6.1962	57.5	1	n.d.	bio43209	Pirellula staleyi	Pirellula	Planctomycetaceae	Planctomycetales	Planctomycetia	Planctomycetes
Planctomyces brasiliensis DSM 5305	PRJNA60583	4865	4750	6.0066	56.4	2	100	bio60583	Planctomyces brasiliensis	Planctomyces	Planctomycetaceae	Planctomycetales	Planctomycetia	Planctomycetes
Planctomyces limnophilus DSM 3776	PRJNA48643	4373	4258	5.46008	53.7224	2	100	bio48643	Planctomyces limnophilus	Planctomyces	Planctomycetaceae	Planctomycetales	Planctomycetia	Planctomycetes
Polaromonas naphthalenivorans CJ2	PRJNA58273	5063	4929	5.36614	61.6566	2	100	bio58273	Polaromonas naphthalenivorans	Polaromonas	Comamonadaceae	Burkholderiales	Betaproteobacteria	Proteobacteria
Polynucleobacter necessarius subsp. asymbioticus QLW-P1DMWA-1	PRJNA58611	2132	2077	2.15949	44.8	1	n.d.	bio58611	Polynucleobacter necessarius	Polynucleobacter	Burkholderiaceae	Burkholderiales	Betaproteobacteria	Proteobacteria
Polynucleobacter necessarius subsp. necessarius STIR1	PRJNA58967	1783	1508	1.56047	45.6	1	n.d.	bio58967	Polynucleobacter necessarius	Polynucleobacter	Burkholderiaceae	Burkholderiales	Betaproteobacteria	Proteobacteria
Porphyromonas asaccharolytica DSM 20707	PRJNA66603	1777	1699	2.18637	52.5	2	100	bio66603	Porphyromonas asaccharolytica	Porphyromonas	Porphyromonadaceae	Bacteroidales	Bacteroidia	Bacteroidetes
Porphyromonas gingivalis ATCC 33277	PRJNA58879	2155	2090	2.35489	48.4	4	99.835	bio58879	Porphyromonas gingivalis	Porphyromonas	Porphyromonadaceae	Bacteroidales	Bacteroidia	Bacteroidetes
Porphyromonas gingivalis TDC60	PRJNA67407	2316	2217	2.3399	48.3	4	99.48	bio67407	Porphyromonas gingivalis	Porphyromonas	Porphyromonadaceae	Bacteroidales	Bacteroidia	Bacteroidetes
Porphyromonas gingivalis W83	PRJNA57641	2015	1909	2.34348	48.3	4	99.835	bio57641	Porphyromonas gingivalis	Porphyromonas	Porphyromonadaceae	Bacteroidales	Bacteroidia	Bacteroidetes
Prevotella denticola F0289	PRJNA65091	2495	2386	2.93759	50.4	4	99.6667	bio65091	Prevotella denticola	Prevotella	Prevotellaceae	Bacteroidales	Bacteroidia	Bacteroidetes
Prevotella melaninogenica ATCC 25845	PRJNA51377	2401	2296	3.16828	40.9866	4	99.795	bio51377	Prevotella melaninogenica	Prevotella	Prevotellaceae	Bacteroidales	Bacteroidia	Bacteroidetes
Prevotella ruminicola 23	PRJNA47507	2860	2763	3.61956	47.7	4	99.1833	bio47507	Prevotella ruminicola	Prevotella	Prevotellaceae	Bacteroidales	Bacteroidia	Bacteroidetes
Prochlorococcus marinus str. AS9601	PRJNA58307	1965	1920	1.66989	31.3	1	n.d.	bio58307	Prochlorococcus marinus	Prochlorococcus	Prochlorococcaceae	Prochlorales	other Cyanobacteria	Cyanobacteria
Prochlorococcus marinus str. MIT 9211	PRJNA58309	1900	1854	1.68896	38	1	n.d.	bio58309	Prochlorococcus marinus	Prochlorococcus	Prochlorococcaceae	Prochlorales	other Cyanobacteria	Cyanobacteria
Prochlorococcus marinus str. MIT 9215	PRJNA58819	2054	1982	1.73879	31.1	1	n.d.	bio58819	Prochlorococcus marinus	Prochlorococcus	Prochlorococcaceae	Prochlorales	other Cyanobacteria	Cyanobacteria
Prochlorococcus marinus str. MIT 9301	PRJNA58437	1962	1906	1.64188	31.3	1	n.d.	bio58437	Prochlorococcus marinus	Prochlorococcus	Prochlorococcaceae	Prochlorales	other Cyanobacteria	Cyanobacteria
Prochlorococcus marinus str. MIT 9303	PRJNA58305	3136	2997	2.68268	50	2	99.67	bio58305	Prochlorococcus marinus	Prochlorococcus	Prochlorococcaceae	Prochlorales	other Cyanobacteria	Cyanobacteria
Prochlorococcus marinus str. MIT 9312	PRJNA58357	1856	1810	1.7092	31.2	1	n.d.	bio58357	Prochlorococcus marinus	Prochlorococcus	Prochlorococcaceae	Prochlorales	other Cyanobacteria	Cyanobacteria
Prochlorococcus marinus str. MIT 9313	PRJNA57773	2330	2269	2.41087	50.7	2	99.67	bio57773	Prochlorococcus marinus	Prochlorococcus	Prochlorococcaceae	Prochlorales	other Cyanobacteria	Cyanobacteria
Prochlorococcus marinus str. MIT 9515	PRJNA58313	1964	1905	1.70418	30.8	1	n.d.	bio58313	Prochlorococcus marinus	Prochlorococcus	Prochlorococcaceae	Prochlorales	other Cyanobacteria	Cyanobacteria
Prochlorococcus marinus str. NATL1A	PRJNA58423	2250	2193	1.86473	35	1	n.d.	bio58423	Prochlorococcus marinus	Prochlorococcus	Prochlorococcaceae	Prochlorales	other Cyanobacteria	Cyanobacteria
Prochlorococcus marinus str. NATL2A	PRJNA58359	2228	2162	1.8429	35.1	1	n.d.	bio58359	Prochlorococcus marinus	Prochlorococcus	Prochlorococcaceae	Prochlorales	other Cyanobacteria	Cyanobacteria
Prochlorococcus marinus subsp. marinus str. CCMP1375	PRJNA57995	1930	1883	1.75108	36.4	1	n.d.	bio57995	Prochlorococcus marinus	Prochlorococcus	Prochlorococcaceae	Prochlorales	other Cyanobacteria	Cyanobacteria
Prochlorococcus marinus subsp. pastoris str. CCMP1986	PRJNA57761	1762	1717	1.65799	30.8	1	n.d.	bio57761	Prochlorococcus marinus	Prochlorococcus	Prochlorococcaceae	Prochlorales	other Cyanobacteria	Cyanobacteria
Propionibacterium acnes 266	PRJNA56091	2446	2348	2.49458	60	3	99.74	bio56091	Propionibacterium acnes	Propionibacterium	Propionibacteriaceae	Actinomycetales	Actinobacteria	Actinobacteria
Propionibacterium acnes 6609	PRJNA66845	2402	2348	2.56028	60	3	99.78	bio66845	Propionibacterium acnes	Propionibacterium	Propionibacteriaceae	Actinomycetales	Actinobacteria	Actinobacteria
Propionibacterium acnes ATCC 11828	PRJNA73675	2310	2259	2.48863	60	2	99.67	bio73675	Propionibacterium acnes	Propionibacterium	Propionibacteriaceae	Actinomycetales	Actinobacteria	Actinobacteria
Propionibacterium acnes KPA171202	PRJNA58101	2368	2297	2.56026	60	3	99.7367	bio58101	Propionibacterium acnes	Propionibacterium	Propionibacteriaceae	Actinomycetales	Actinobacteria	Actinobacteria
Propionibacterium acnes SK137	PRJNA48071	2410	2352	2.49533	60.1	3	99.78	bio48071	Propionibacterium acnes	Propionibacterium	Propionibacteriaceae	Actinomycetales	Actinobacteria	Actinobacteria
Propionibacterium acnes TypeIA2 P.acn17	PRJNA80735	2317	2263	2.52289	60.1	3	99.78	bio80735	Propionibacterium acnes	Propionibacterium	Propionibacteriaceae	Actinomycetales	Actinobacteria	Actinobacteria
Propionibacterium acnes TypeIA2 P.acn31	PRJNA80733	2298	2244	2.49877	60	3	99.78	bio80733	Propionibacterium acnes	Propionibacterium	Propionibacteriaceae	Actinomycetales	Actinobacteria	Actinobacteria
Propionibacterium acnes TypeIA2 P.acn33	PRJNA80745	2287	2233	2.48962	60	3	99.78	bio80745	Propionibacterium acnes	Propionibacterium	Propionibacteriaceae	Actinomycetales	Actinobacteria	Actinobacteria
Propionibacterium freudenreichii subsp. shermanii CIRM-BIA1	PRJNA49535	2484	2375	2.61638	67.3	2	100	bio49535	Propionibacterium freudenreichii	Propionibacterium	Propionibacteriaceae	Actinomycetales	Actinobacteria	Actinobacteria
Prosthecochloris aestuarii DSM 271	PRJNA58151	2455	2327	2.57969	50.1104	1	n.d.	bio58151	Prosthecochloris aestuarii	Prosthecochloris	Chlorobiaceae	Chlorobiales	Chlorobia	Chlorobi
Proteus mirabilis HI4320	PRJNA61599	3862	3662	4.0999	38.8761	7	99.7176	bio61599	Proteus mirabilis	Proteus	Enterobacteriaceae	Enterobacteriales	Gammaproteobacteria	Proteobacteria
Providencia stuartii MRSN 2154	PRJNA88059	4194	4099	4.40211	41.3	7	99.8171	bio88059	Providencia stuartii	Providencia	Enterobacteriaceae	Enterobacteriales	Gammaproteobacteria	Proteobacteria
Pseudoalteromonas atlantica T6c	PRJNA58283	4397	4281	5.18701	44.6	5	99.792	bio58283	Pseudoalteromonas atlantica	Pseudoalteromonas	Pseudoalteromonadaceae	Alteromonadales	Gammaproteobacteria	Proteobacteria
Pseudoalteromonas haloplanktis TAC125	PRJNA58431	3620	3485	3.85027	40.068	9	99.5819	bio58431	Pseudoalteromonas haloplanktis	Pseudoalteromonas	Pseudoalteromonadaceae	Alteromonadales	Gammaproteobacteria	Proteobacteria
Pseudomonas aeruginosa LESB58	PRJNA59275	6061	5925	6.60176	66.3	4	99.805	bio59275	Pseudomonas aeruginosa	Pseudomonas	Pseudomonadaceae	Pseudomonadales	Gammaproteobacteria	Proteobacteria
Pseudomonas aeruginosa M18	PRJNA61423	5770	5684	6.32775	66.5	4	99.835	bio61423	Pseudomonas aeruginosa	Pseudomonas	Pseudomonadaceae	Pseudomonadales	Gammaproteobacteria	Proteobacteria
Pseudomonas aeruginosa NCGM2.S1	PRJDA73453	6362	6276	6.76788	66.0918	4	99.78	bio73453	Pseudomonas aeruginosa	Pseudomonas	Pseudomonadaceae	Pseudomonadales	Gammaproteobacteria	Proteobacteria
Pseudomonas aeruginosa PA7	PRJNA58627	6369	6286	6.58834	66.4	4	99.7717	bio58627	Pseudomonas aeruginosa	Pseudomonas	Pseudomonadaceae	Pseudomonadales	Gammaproteobacteria	Proteobacteria
Pseudomonas aeruginosa PAO1	PRJNA57945	5682	5571	6.2644	66.6	4	99.795	bio57945	Pseudomonas aeruginosa	Pseudomonas	Pseudomonadaceae	Pseudomonadales	Gammaproteobacteria	Proteobacteria
Pseudomonas aeruginosa UCBPP-PA14	PRJNA57977	5977	5892	6.53765	66.3	4	99.835	bio57977	Pseudomonas aeruginosa	Pseudomonas	Pseudomonadaceae	Pseudomonadales	Gammaproteobacteria	Proteobacteria
Pseudomonas brassicacearum subsp. brassicacearum NFM421	PRJNA66303	6176	6095	6.84325	60.8	5	99.753	bio66303	Pseudomonas brassicacearum	Pseudomonas	Pseudomonadaceae	Pseudomonadales	Gammaproteobacteria	Proteobacteria
Pseudomonas entomophila L48	PRJNA58639	5275	5134	5.88878	64.2	7	99.8257	bio58639	Pseudomonas entomophila	Pseudomonas	Pseudomonadaceae	Pseudomonadales	Gammaproteobacteria	Proteobacteria
Pseudomonas fluorescens F113	PRJNA87037	5962	5862	6.84583	60.8	5	99.802	bio87037	Pseudomonas fluorescens	Pseudomonas	Pseudomonadaceae	Pseudomonadales	Gammaproteobacteria	Proteobacteria
Pseudomonas fluorescens Pf0-1	PRJNA57591	5829	5722	6.43841	60.5	6	99.7607	bio57591	Pseudomonas fluorescens	Pseudomonas	Pseudomonadaceae	Pseudomonadales	Gammaproteobacteria	Proteobacteria
Pseudomonas fluorescens Pf-5	PRJNA57937	6273	6108	7.07489	63.3	5	99.782	bio57937	Pseudomonas fluorescens	Pseudomonas	Pseudomonadaceae	Pseudomonadales	Gammaproteobacteria	Proteobacteria
Pseudomonas fluorescens SBW25	PRJNA62971	6584	6395	7.14763	60.0658	5	99.802	bio62971	Pseudomonas fluorescens	Pseudomonas	Pseudomonadaceae	Pseudomonadales	Gammaproteobacteria	Proteobacteria
Pseudomonas fulva 12-X	PRJNA67351	4575	4461	4.92077	63.5	4	99.795	bio67351	Pseudomonas fulva	Pseudomonas	Pseudomonadaceae	Pseudomonadales	Gammaproteobacteria	Proteobacteria
Pseudomonas mendocina NK-01	PRJNA66299	5035	4958	5.43435	62.5	4	99.835	bio66299	Pseudomonas mendocina	Pseudomonas	Pseudomonadaceae	Pseudomonadales	Gammaproteobacteria	Proteobacteria
Pseudomonas mendocina ymp	PRJNA58723	4703	4594	5.07281	64.7	4	99.6883	bio58723	Pseudomonas mendocina	Pseudomonas	Pseudomonadaceae	Pseudomonadales	Gammaproteobacteria	Proteobacteria
Pseudomonas putida BIRD-1	PRJNA54033	5046	4960	5.73154	61.7	7	99.7714	bio54033	Pseudomonas putida	Pseudomonas	Pseudomonadaceae	Pseudomonadales	Gammaproteobacteria	Proteobacteria
Pseudomonas putida F1	PRJNA58355	5403	5250	5.95996	61.9	6	99.784	bio58355	Pseudomonas putida	Pseudomonas	Pseudomonadaceae	Pseudomonadales	Gammaproteobacteria	Proteobacteria
Pseudomonas putida GB-1	PRJNA58735	5529	5408	6.07843	61.9	7	99.7033	bio58735	Pseudomonas putida	Pseudomonas	Pseudomonadaceae	Pseudomonadales	Gammaproteobacteria	Proteobacteria
Pseudomonas putida KT2440	PRJNA57843	5516	5350	6.18186	61.5	7	99.8229	bio57843	Pseudomonas putida	Pseudomonas	Pseudomonadaceae	Pseudomonadales	Gammaproteobacteria	Proteobacteria
Pseudomonas putida S16	PRJNA68747	5369	5218	5.98479	62.3	6	99.1567	bio68747	Pseudomonas putida	Pseudomonas	Pseudomonadaceae	Pseudomonadales	Gammaproteobacteria	Proteobacteria
Pseudomonas putida W619	PRJNA58651	5309	5182	5.77433	61.4	7	99.7905	bio58651	Pseudomonas putida	Pseudomonas	Pseudomonadaceae	Pseudomonadales	Gammaproteobacteria	Proteobacteria
Pseudomonas stutzeri A1501	PRJNA58641	4209	4127	4.56742	63.9	4	99.16	bio58641	Pseudomonas stutzeri	Pseudomonas	Pseudomonadaceae	Pseudomonadales	Gammaproteobacteria	Proteobacteria
Pseudomonas stutzeri ATCC 17588 = LMG 11199	PRJNA68749	4314	4217	4.54793	63.9	4	99.645	bio68749	Pseudomonas stutzeri	Pseudomonas	Pseudomonadaceae	Pseudomonadales	Gammaproteobacteria	Proteobacteria
Pseudomonas stutzeri DSM 4166	PRJNA63543	4374	4302	4.68995	64	4	99.78	bio63543	Pseudomonas stutzeri	Pseudomonas	Pseudomonadaceae	Pseudomonadales	Gammaproteobacteria	Proteobacteria
Pseudomonas syringae pv. phaseolicola 1448A	PRJNA58099	5437	5172	6.11245	57.8989	5	99.808	bio58099	Pseudomonas syringae	Pseudomonas	Pseudomonadaceae	Pseudomonadales	Gammaproteobacteria	Proteobacteria
Pseudomonas syringae pv. syringae B728a	PRJNA57931	5220	5089	6.0937	59.2	5	99.716	bio57931	Pseudomonas syringae	Pseudomonas	Pseudomonadaceae	Pseudomonadales	Gammaproteobacteria	Proteobacteria
Pseudomonas syringae pv. tomato str. DC3000	PRJNA57967	5842	5619	6.53826	58.3401	5	99.808	bio57967	Pseudomonas syringae	Pseudomonas	Pseudomonadaceae	Pseudomonadales	Gammaproteobacteria	Proteobacteria
Pseudonocardia dioxanivorans CB1190	PRJNA65087	7016	6736	7.37089	73.1496	3	99.78	bio65087	Pseudonocardia dioxanivorans	Pseudonocardia	Pseudonocardiaceae	Actinomycetales	Actinobacteria	Actinobacteria
Pseudoxanthomonas spadix BD-a59	PRJNA75113	3202	3149	3.45255	67.7	1	n.d.	bio75113	Pseudoxanthomonas spadix	Pseudoxanthomonas	Xanthomonadaceae	Xanthomonadales	Gammaproteobacteria	Proteobacteria
Pseudoxanthomonas suwonensis 11-1	PRJNA62105	3172	3070	3.41905	70.2	2	99.55	bio62105	Pseudoxanthomonas suwonensis	Pseudoxanthomonas	Xanthomonadaceae	Xanthomonadales	Gammaproteobacteria	Proteobacteria
Psychrobacter arcticus 273-4	PRJNA58021	2211	2120	2.6507	42.8	4	99.84	bio58021	Psychrobacter arcticus	Psychrobacter	Moraxellaceae	Pseudomonadales	Gammaproteobacteria	Proteobacteria
Psychrobacter cryohalolentis K5	PRJNA58373	2581	2511	3.1011	42.2468	4	99.84	bio58373	Psychrobacter cryohalolentis	Psychrobacter	Moraxellaceae	Pseudomonadales	Gammaproteobacteria	Proteobacteria
Psychromonas ingrahamii 37	PRJNA58521	3863	3545	4.5596	40.1	9	99.6658	bio58521	Psychromonas ingrahamii	Psychromonas	Psychromonadaceae	Alteromonadales	Gammaproteobacteria	Proteobacteria
Rahnella aquatilis CIP 78.65 = ATCC 33071	PRJNA86855	5110	4866	5.4489	52.0766	7	99.7795	bio86855	Rahnella aquatilis	Rahnella	Enterobacteriaceae	Enterobacteriales	Gammaproteobacteria	Proteobacteria
Rahnella aquatilis HX2	PRJNA158049	5180	5082	5.6568	52.1505	7	99.3671	bio15804	Rahnella aquatilis	Rahnella	Enterobacteriaceae	Enterobacteriales	Gammaproteobacteria	Proteobacteria
Ralstonia eutropha H16	PRJNA62925	6702	6626	7.41668	66.3618	5	99.727	bio62925	Ralstonia eutropha	Ralstonia	Burkholderiaceae	Burkholderiales	Betaproteobacteria	Proteobacteria
Ralstonia eutropha JMP134	PRJNA58047	6616	6446	7.25528	64.4539	6	99.6113	bio58047	Ralstonia eutropha	Ralstonia	Burkholderiaceae	Burkholderiales	Betaproteobacteria	Proteobacteria
Ralstonia pickettii 12D	PRJNA58859	5520	5361	5.68535	63.3352	3	99.9133	bio58859	Ralstonia pickettii	Ralstonia	Burkholderiaceae	Burkholderiales	Betaproteobacteria	Proteobacteria
Ralstonia pickettii 12J	PRJNA58737	5100	4952	5.32573	63.6234	3	100	bio58737	Ralstonia pickettii	Ralstonia	Burkholderiaceae	Burkholderiales	Betaproteobacteria	Proteobacteria
Ralstonia solanacearum GMI1000	PRJNA57593	5187	5113	5.81092	66.964	3	99.78	bio57593	Ralstonia solanacearum	Ralstonia	Burkholderiaceae	Burkholderiales	Betaproteobacteria	Proteobacteria
Ralstonia solanacearum Po82	PRJNA66837	5080	5018	5.43026	66.6359	3	99.78	bio66837	Ralstonia solanacearum	Ralstonia	Burkholderiaceae	Burkholderiales	Betaproteobacteria	Proteobacteria
Ralstonia solanacearum PSI07	PRJNA50539	5178	4978	5.60562	66.2884	3	99.6533	bio50539	Ralstonia solanacearum	Ralstonia	Burkholderiaceae	Burkholderiales	Betaproteobacteria	Proteobacteria
Ramlibacter tataouinensis TTB310	PRJNA68279	3926	3880	4.07019	70	1	n.d.	bio68279	Ramlibacter tataouinensis	Ramlibacter	Comamonadaceae	Burkholderiales	Betaproteobacteria	Proteobacteria
Renibacterium salmoninarum ATCC 33209	PRJNA58899	3558	3507	3.15525	56.3	2	100	bio58899	Renibacterium salmoninarum	Renibacterium	Micrococcaceae	Actinomycetales	Actinobacteria	Actinobacteria
Rhizobium etli CFN 42	PRJNA58377	6093	5963	6.53023	61.0458	3	99.78	bio58377	Rhizobium etli	Rhizobium	Rhizobiaceae	Rhizobiales	Alphaproteobacteria	Proteobacteria
Rhizobium etli CIAT 652	PRJNA59115	6171	6056	6.44804	61.3371	3	99.78	bio59115	Rhizobium etli	Rhizobium	Rhizobiaceae	Rhizobiales	Alphaproteobacteria	Proteobacteria
Rhizobium leguminosarum bv. trifolii WSM1325	PRJNA58991	7294	7001	7.41812	60.7836	3	99.78	bio58991	Rhizobium leguminosarum	Rhizobium	Rhizobiaceae	Rhizobiales	Alphaproteobacteria	Proteobacteria
Rhizobium leguminosarum bv. trifolii WSM2304	PRJNA58997	6647	6415	6.87271	61.1684	3	99.78	bio58997	Rhizobium leguminosarum	Rhizobium	Rhizobiaceae	Rhizobiales	Alphaproteobacteria	Proteobacteria
Rhizobium leguminosarum bv. viciae 3841	PRJNA57955	7348	7143	7.75131	60.8668	3	99.78	bio57955	Rhizobium leguminosarum	Rhizobium	Rhizobiaceae	Rhizobiales	Alphaproteobacteria	Proteobacteria
Rhodobacter capsulatus SB 1003	PRJNA47509	3740	3642	3.87192	66.5966	4	99.83	bio47509	Rhodobacter capsulatus	Rhodobacter	Rhodobacteraceae	Rhodobacterales	Alphaproteobacteria	Proteobacteria
Rhodobacter sphaeroides 2.4.1	PRJNA57653	4370	4242	4.60306	68.7841	1	n.d.	bio57653	Rhodobacter sphaeroides	Rhodobacter	Rhodobacteraceae	Rhodobacterales	Alphaproteobacteria	Proteobacteria
Rhodobacter sphaeroides ATCC 17025	PRJNA58451	4466	4333	4.55713	68.2478	1	n.d.	bio58451	Rhodobacter sphaeroides	Rhodobacter	Rhodobacteraceae	Rhodobacterales	Alphaproteobacteria	Proteobacteria
Rhodobacter sphaeroides ATCC 17029	PRJNA58449	4254	4131	4.48938	68.9779	4	100	bio58449	Rhodobacter sphaeroides	Rhodobacter	Rhodobacteraceae	Rhodobacterales	Alphaproteobacteria	Proteobacteria
Rhodobacter sphaeroides KD131	PRJNA59277	4638	4569	4.71114	69.1055	4	99.83	bio59277	Rhodobacter sphaeroides	Rhodobacter	Rhodobacteraceae	Rhodobacterales	Alphaproteobacteria	Proteobacteria
Rhodococcus equi 103S	PRJNA60171	4582	4512	5.04317	68.8	4	99.805	bio60171	Rhodococcus equi	Rhodococcus	Nocardiaceae	Actinomycetales	Actinobacteria	Actinobacteria
Rhodococcus erythropolis PR4	PRJNA59019	6507	6433	6.89554	62.2948	5	99.802	bio59019	Rhodococcus erythropolis	Rhodococcus	Nocardiaceae	Actinomycetales	Actinobacteria	Actinobacteria
Rhodococcus jostii RHA1	PRJNA58325	9221	9145	9.70274	66.9735	4	99.78	bio58325	Rhodococcus jostii	Rhodococcus	Nocardiaceae	Actinomycetales	Actinobacteria	Actinobacteria
Rhodococcus opacus B4	PRJNA13791	8259	8197	8.83494	67.6253	4	99.7483	bio13791	Rhodococcus opacus	Rhodococcus	Nocardiaceae	Actinomycetales	Actinobacteria	Actinobacteria
Rhodoferax ferrireducens T118	PRJNA58353	4554	4417	4.96979	59.6151	2	100	bio58353	Rhodoferax ferrireducens	Rhodoferax	Comamonadaceae	Burkholderiales	Betaproteobacteria	Proteobacteria
Rhodomicrobium vannielii ATCC 17100	PRJNA43247	3739	3565	4.01447	62.2	2	99.93	bio43247	Rhodomicrobium vannielii	Rhodomicrobium	Hyphomicrobiaceae	Rhizobiales	Alphaproteobacteria	Proteobacteria
Rhodopirellula baltica SH 1	PRJNA61589	7404	7325	7.14558	55.4	1	n.d.	bio61589	Rhodopirellula baltica	Rhodopirellula	Planctomycetaceae	Planctomycetales	Planctomycetia	Planctomycetes
Rhodopseudomonas palustris BisA53	PRJNA58445	4972	4878	5.50549	64.4	2	99.67	bio58445	Rhodopseudomonas palustris	Rhodopseudomonas	Bradyrhizobiaceae	Rhizobiales	Alphaproteobacteria	Proteobacteria
Rhodopseudomonas palustris BisB18	PRJNA58443	5016	4886	5.51384	65	2	99.67	bio58443	Rhodopseudomonas palustris	Rhodopseudomonas	Bradyrhizobiaceae	Rhizobiales	Alphaproteobacteria	Proteobacteria
Rhodopseudomonas palustris BisB5	PRJNA58441	4492	4397	4.89272	64.8	2	100	bio58441	Rhodopseudomonas palustris	Rhodopseudomonas	Bradyrhizobiaceae	Rhizobiales	Alphaproteobacteria	Proteobacteria
Rhodopseudomonas palustris CGA009	PRJNA62901	4898	4820	5.46764	64.9929	2	100	bio62901	Rhodopseudomonas palustris	Rhodopseudomonas	Bradyrhizobiaceae	Rhizobiales	Alphaproteobacteria	Proteobacteria
Rhodopseudomonas palustris DX-1	PRJNA43327	5082	4917	5.40412	65.4	2	99.67	bio43327	Rhodopseudomonas palustris	Rhodopseudomonas	Bradyrhizobiaceae	Rhizobiales	Alphaproteobacteria	Proteobacteria
Rhodopseudomonas palustris HaA2	PRJNA58439	4772	4683	5.33166	66	1	n.d.	bio58439	Rhodopseudomonas palustris	Rhodopseudomonas	Bradyrhizobiaceae	Rhizobiales	Alphaproteobacteria	Proteobacteria
Rhodopseudomonas palustris TIE-1	PRJNA58995	5382	5246	5.74404	64.9	2	100	bio58995	Rhodopseudomonas palustris	Rhodopseudomonas	Bradyrhizobiaceae	Rhizobiales	Alphaproteobacteria	Proteobacteria
Rhodospirillum centenum SW	PRJNA58805	4102	4003	4.35554	70.5	4	99.835	bio58805	Rhodospirillum centenum	Rhodospirillum	Rhodospirillaceae	Rhodospirillales	Alphaproteobacteria	Proteobacteria
Rhodospirillum photometricum	PRJNA159003	3284	3281	3.87629	64.7	1	n.d.	bio15900	Rhodospirillum photometricum	Rhodospirillum	Rhodospirillaceae	Rhodospirillales	Alphaproteobacteria	Proteobacteria
Rhodospirillum rubrum ATCC 11170	PRJNA57655	3917	3838	4.40656	65.3317	4	99.78	bio57655	Rhodospirillum rubrum	Rhodospirillum	Rhodospirillaceae	Rhodospirillales	Alphaproteobacteria	Proteobacteria
Rhodospirillum rubrum F11	PRJNA67413	3946	3878	4.35283	65.4	3	99.78	bio67413	Rhodospirillum rubrum	Rhodospirillum	Rhodospirillaceae	Rhodospirillales	Alphaproteobacteria	Proteobacteria
Rhodothermus marinus DSM 4252	PRJNA41729	2965	2863	3.38673	64.2672	1	n.d.	bio41729	Rhodothermus marinus	Rhodothermus	Rhodothermaceae	Bacteroidetes Order II. Incertae sedis	other Bacteroidetes	Bacteroidetes
Rhodothermus marinus SG0.5JP17-172	PRJNA72767	2968	2838	3.33413	64.2484	1	n.d.	bio72767	Rhodothermus marinus	Rhodothermus	Rhodothermaceae	Bacteroidetes Order II. Incertae sedis	other Bacteroidetes	Bacteroidetes
Rickettsia africae ESF-5	PRJNA58799	1167	1041	1.29092	32.4105	1	n.d.	bio58799	Rickettsia africae	Rickettsia	Rickettsiaceae	Rickettsiales	Alphaproteobacteria	Proteobacteria
Rickettsia akari str. Hartford	PRJNA58161	1293	1258	1.23106	32.3	1	n.d.	bio58161	Rickettsia akari	Rickettsia	Rickettsiaceae	Rickettsiales	Alphaproteobacteria	Proteobacteria
Rickettsia australis str. Cutlack	PRJNA158039	1297	1261	1.32328	32.3282	1	n.d.	bio15803	Rickettsia australis	Rickettsia	Rickettsiaceae	Rickettsiales	Alphaproteobacteria	Proteobacteria
Rickettsia bellii OSU 85-389	PRJNA58681	1511	1475	1.52898	31.6	1	n.d.	bio58681	Rickettsia bellii	Rickettsia	Rickettsiaceae	Rickettsiales	Alphaproteobacteria	Proteobacteria
Rickettsia bellii RML369-C	PRJNA58405	1469	1429	1.52208	31.6	1	n.d.	bio58405	Rickettsia bellii	Rickettsia	Rickettsiaceae	Rickettsiales	Alphaproteobacteria	Proteobacteria
Rickettsia canadensis str. CA410	PRJNA88063	1052	1016	1.15023	31	1	n.d.	bio88063	Rickettsia canadensis	Rickettsia	Rickettsiaceae	Rickettsiales	Alphaproteobacteria	Proteobacteria
Rickettsia canadensis str. McKiel	PRJNA58159	1126	1090	1.15977	31.1	1	n.d.	bio58159	Rickettsia canadensis	Rickettsia	Rickettsiaceae	Rickettsiales	Alphaproteobacteria	Proteobacteria
Rickettsia conorii str. Malish 7	PRJNA57633	1414	1374	1.26876	32.4	1	n.d.	bio57633	Rickettsia conorii	Rickettsia	Rickettsiaceae	Rickettsiales	Alphaproteobacteria	Proteobacteria
Rickettsia felis URRWXCal2	PRJNA58331	1551	1512	1.58724	32.5609	1	n.d.	bio58331	Rickettsia felis	Rickettsia	Rickettsiaceae	Rickettsiales	Alphaproteobacteria	Proteobacteria
Rickettsia heilongjiangensis 054	PRJNA70839	1338	1297	1.27847	32.3	1	n.d.	bio70839	Rickettsia heilongjiangensis	Rickettsia	Rickettsiaceae	Rickettsiales	Alphaproteobacteria	Proteobacteria
Rickettsia helvetica C9P9	PRJNA82855	-	-	1.41701	32.2	1	n.d.	bio82855	Rickettsia helvetica	Rickettsia	Rickettsiaceae	Rickettsiales	Alphaproteobacteria	Proteobacteria
Rickettsia japonica YH	PRJNA73963	1010	971	1.28309	32.4	1	n.d.	bio73963	Rickettsia japonica	Rickettsia	Rickettsiaceae	Rickettsiales	Alphaproteobacteria	Proteobacteria
Rickettsia massiliae MTU5	PRJNA58801	1436	980	1.37619	32.4911	1	n.d.	bio58801	Rickettsia massiliae	Rickettsia	Rickettsiaceae	Rickettsiales	Alphaproteobacteria	Proteobacteria
Rickettsia massiliae str. AZT80	PRJNA86751	1243	1207	1.27872	32.5941	1	n.d.	bio86751	Rickettsia massiliae	Rickettsia	Rickettsiaceae	Rickettsiales	Alphaproteobacteria	Proteobacteria
Rickettsia montanensis str. OSU 85-930	PRJNA158043	1254	1217	1.2798	32.6	1	n.d.	bio15804	Rickettsia montanensis	Rickettsia	Rickettsiaceae	Rickettsiales	Alphaproteobacteria	Proteobacteria
Rickettsia parkeri str. Portsmouth	PRJNA158045	1355	1318	1.30039	32.4	1	n.d.	bio15804	Rickettsia parkeri	Rickettsia	Rickettsiaceae	Rickettsiales	Alphaproteobacteria	Proteobacteria
Rickettsia peacockii str. Rustic	PRJNA59301	984	947	1.3149	32.6422	1	n.d.	bio59301	Rickettsia peacockii	Rickettsia	Rickettsiaceae	Rickettsiales	Alphaproteobacteria	Proteobacteria
Rickettsia philipii str. 364D	PRJNA89383	1380	1344	1.28774	32.5	1	n.d.	bio89383	Rickettsia philipii	Rickettsia	Rickettsiaceae	Rickettsiales	Alphaproteobacteria	Proteobacteria
Rickettsia prowazekii Rp22	PRJNA19813	1001	952	1.11161	29	1	n.d.	bio19813	Rickettsia prowazekii	Rickettsia	Rickettsiaceae	Rickettsiales	Alphaproteobacteria	Proteobacteria
Rickettsia prowazekii str. BuV67-CWPP	PRJNA158063	879	843	1.11145	29	1	n.d.	bio15806	Rickettsia prowazekii	Rickettsia	Rickettsiaceae	Rickettsiales	Alphaproteobacteria	Proteobacteria
Rickettsia prowazekii str. Dachau	PRJNA158057	875	839	1.10905	29	1	n.d.	bio15805	Rickettsia prowazekii	Rickettsia	Rickettsiaceae	Rickettsiales	Alphaproteobacteria	Proteobacteria
Rickettsia prowazekii str. GvV257	PRJNA158051	865	829	1.11197	29	1	n.d.	bio15805	Rickettsia prowazekii	Rickettsia	Rickettsiaceae	Rickettsiales	Alphaproteobacteria	Proteobacteria
Rickettsia prowazekii str. Chernikova	PRJNA158053	881	845	1.1098	29	1	n.d.	bio15805	Rickettsia prowazekii	Rickettsia	Rickettsiaceae	Rickettsiales	Alphaproteobacteria	Proteobacteria
Rickettsia prowazekii str. Katsinyian	PRJNA158055	880	844	1.11145	29	1	n.d.	bio15805	Rickettsia prowazekii	Rickettsia	Rickettsiaceae	Rickettsiales	Alphaproteobacteria	Proteobacteria
Rickettsia prowazekii str. Madrid E	PRJNA61565	888	835	1.11152	29	1	n.d.	bio61565	Rickettsia prowazekii	Rickettsia	Rickettsiaceae	Rickettsiales	Alphaproteobacteria	Proteobacteria
Rickettsia prowazekii str. RpGvF24	PRJNA158065	870	834	1.1121	29	1	n.d.	bio15806	Rickettsia prowazekii	Rickettsia	Rickettsiaceae	Rickettsiales	Alphaproteobacteria	Proteobacteria
Rickettsia rhipicephali str. 3-7-female6-CWPP	PRJNA156977	1302	1266	1.30547	32.3884	1	n.d.	bio15697	Rickettsia rhipicephali	Rickettsia	Rickettsiaceae	Rickettsiales	Alphaproteobacteria	Proteobacteria
Rickettsia rickettsii str. Arizona	PRJNA86655	1380	1343	1.2672	32.4	1	n.d.	bio86655	Rickettsia rickettsii	Rickettsia	Rickettsiaceae	Rickettsiales	Alphaproteobacteria	Proteobacteria
Rickettsia rickettsii str. Brazil	PRJNA88069	1369	1332	1.25568	32.5	1	n.d.	bio88069	Rickettsia rickettsii	Rickettsia	Rickettsiaceae	Rickettsiales	Alphaproteobacteria	Proteobacteria
Rickettsia rickettsii str. Colombia	PRJNA86653	1387	1350	1.27008	32.5	1	n.d.	bio86653	Rickettsia rickettsii	Rickettsia	Rickettsiaceae	Rickettsiales	Alphaproteobacteria	Proteobacteria
Rickettsia rickettsii str. Hauke	PRJNA86659	1377	1340	1.26977	32.5	1	n.d.	bio86659	Rickettsia rickettsii	Rickettsia	Rickettsiaceae	Rickettsiales	Alphaproteobacteria	Proteobacteria
Rickettsia rickettsii str. Hino	PRJNA86657	1388	1348	1.2868	32.6357	1	n.d.	bio86657	Rickettsia rickettsii	Rickettsia	Rickettsiaceae	Rickettsiales	Alphaproteobacteria	Proteobacteria
Rickettsia rickettsii str. Hlp#2	PRJNA88067	1345	1308	1.27075	32.5	1	n.d.	bio88067	Rickettsia rickettsii	Rickettsia	Rickettsiaceae	Rickettsiales	Alphaproteobacteria	Proteobacteria
Rickettsia rickettsii str. Iowa	PRJNA58961	1493	1384	1.26819	32.4	1	n.d.	bio58961	Rickettsia rickettsii	Rickettsia	Rickettsiaceae	Rickettsiales	Alphaproteobacteria	Proteobacteria
Rickettsia rickettsii str. 'Sheila Smith'	PRJNA58027	1379	1343	1.25771	32.5	1	n.d.	bio58027	Rickettsia rickettsii	Rickettsia	Rickettsiaceae	Rickettsiales	Alphaproteobacteria	Proteobacteria
Rickettsia slovaca 13-B	PRJNA82369	1323	1112	1.27509	32.5	1	n.d.	bio82369	Rickettsia slovaca	Rickettsia	Rickettsiaceae	Rickettsiales	Alphaproteobacteria	Proteobacteria
Rickettsia slovaca str. D-CWPP	PRJNA158159	1386	1347	1.27572	32.5	1	n.d.	bio15815	Rickettsia slovaca	Rickettsia	Rickettsiaceae	Rickettsiales	Alphaproteobacteria	Proteobacteria
Rickettsia typhi str. B9991CWPP	PRJNA158357	875	839	1.11296	28.9	1	n.d.	bio15835	Rickettsia typhi	Rickettsia	Rickettsiaceae	Rickettsiales	Alphaproteobacteria	Proteobacteria
Rickettsia typhi str. TH1527	PRJNA158161	874	838	1.11237	28.9	1	n.d.	bio15816	Rickettsia typhi	Rickettsia	Rickettsiaceae	Rickettsiales	Alphaproteobacteria	Proteobacteria
Rickettsia typhi str. Wilmington	PRJNA58063	918	837	1.1115	28.9	1	n.d.	bio58063	Rickettsia typhi	Rickettsia	Rickettsiaceae	Rickettsiales	Alphaproteobacteria	Proteobacteria
Riemerella anatipestifer ATCC 11845 = DSM 15868	PRJNA60727	2052	1972	2.15512	35	6	99.802	bio60727	Riemerella anatipestifer	Riemerella	Flavobacteriaceae	Flavobacteriales	Flavobacteriia	Bacteroidetes
Riemerella anatipestifer RA-GD	PRJNA49039	2091	1985	2.16638	35	3	99.78	bio49039	Riemerella anatipestifer	Riemerella	Flavobacteriaceae	Flavobacteriales	Flavobacteriia	Bacteroidetes
Robiginitalea biformata HTCC2501	PRJNA58285	3257	3209	3.53038	55.3	2	99.47	bio58285	Robiginitalea biformata	Robiginitalea	Flavobacteriaceae	Flavobacteriales	Flavobacteriia	Bacteroidetes
Roseburia hominis A2-183	PRJNA73419	3432	3362	3.59212	48.5	4	99.775	bio73419	Roseburia hominis	Roseburia	Lachnospiraceae	Clostridiales	Clostridia	Firmicutes
Roseiflexus castenholzii DSM 13941	PRJNA58287	4509	4330	5.7233	60.7	2	99.53	bio58287	Roseiflexus castenholzii	Roseiflexus	Chloroflexaceae	Chloroflexales	Chloroflexi	Chloroflexi
Roseobacter denitrificans OCh 114	PRJNA58597	4191	4129	4.33124	58.9096	1	n.d.	bio58597	Roseobacter denitrificans	Roseobacter	Rhodobacteraceae	Rhodobacterales	Alphaproteobacteria	Proteobacteria
Roseobacter litoralis Och 149	PRJNA54719	4668	4537	4.74545	57.2249	1	n.d.	bio54719	Roseobacter litoralis	Roseobacter	Rhodobacteraceae	Rhodobacterales	Alphaproteobacteria	Proteobacteria
Rothia mucilaginosa DY-18	PRJNA43093	1964	1904	2.2646	59.6	3	100	bio43093	Rothia mucilaginosa	Rothia	Micrococcaceae	Actinomycetales	Actinobacteria	Actinobacteria
Rubrivivax gelatinosus IL144	PRJNA158163	4767	4693	5.04325	71.2	3	99.8733	bio15816	Rubrivivax gelatinosus	Rubrivivax	other Burkholderiales	Burkholderiales	Betaproteobacteria	Proteobacteria
Rubrobacter xylanophilus DSM 9941	PRJNA58057	3281	3140	3.22575	70.5	1	n.d.	bio58057	Rubrobacter xylanophilus	Rubrobacter	Rubrobacteraceae	Rubrobacterales	Actinobacteria	Actinobacteria
Ruegeria pomeroyi DSS-3	PRJNA57863	4348	4252	4.60105	64.0504	3	99.7733	bio57863	Ruegeria pomeroyi	Ruegeria	Rhodobacteraceae	Rhodobacterales	Alphaproteobacteria	Proteobacteria
Ruminococcus albus 7	PRJNA51721	4104	3872	4.48209	43.6142	4	99.715	bio51721	Ruminococcus albus	Ruminococcus	Ruminococcaceae	Clostridiales	Clostridia	Firmicutes
Ruminococcus champanellensis 18P13	PRJNA39179	2162	2114	2.57321	53.3	1	n.d.	bio39179	Ruminococcus champanellensis	Ruminococcus	Ruminococcaceae	Clostridiales	Clostridia	Firmicutes
Runella slithyformis DSM 19594	PRJNA68317	6023	5774	6.91973	46.4335	2	100	bio68317	Runella slithyformis	Runella	Cytophagaceae	Cytophagales	Cytophagia	Bacteroidetes
Saccharomonospora azurea NA-128	PRJNA75103	4530	4376	9.5182	32.018	1	n.d.	bio75103	Saccharomonospora azurea	Saccharomonospora	Pseudonocardiaceae	Actinomycetales	Actinobacteria	Actinobacteria
Saccharomonospora cyanea NA-134	PRJNA83011	5196	5046	5.4079	69.7	3	99.78	bio83011	Saccharomonospora cyanea	Saccharomonospora	Pseudonocardiaceae	Actinomycetales	Actinobacteria	Actinobacteria
Saccharomonospora marina XMU15	PRJNA83009	5784	5578	5.96489	68.9	3	99.22	bio83009	Saccharomonospora marina	Saccharomonospora	Pseudonocardiaceae	Actinomycetales	Actinobacteria	Actinobacteria
Saccharomonospora viridis DSM 43017	PRJNA59055	3964	3828	4.30835	67.3	3	99.78	bio59055	Saccharomonospora viridis	Saccharomonospora	Pseudonocardiaceae	Actinomycetales	Actinobacteria	Actinobacteria
Saccharophagus degradans 2-40	PRJNA57921	4067	4007	5.05753	45.8	2	99.67	bio57921	Saccharophagus degradans	Saccharophagus	Alteromonadaceae	Alteromonadales	Gammaproteobacteria	Proteobacteria
Saccharopolyspora erythraea NRRL 2338	PRJNA62947	7264	7197	8.2128	71.1	4	99.7183	bio62947	Saccharopolyspora erythraea	Saccharopolyspora	Pseudonocardiaceae	Actinomycetales	Actinobacteria	Actinobacteria
Salinibacter ruber DSM 13855	PRJNA58513	2898	2833	3.58733	66.1179	1	n.d.	bio58513	Salinibacter ruber	Salinibacter	Rhodothermaceae	Bacteroidetes Order II. Incertae sedis	other Bacteroidetes	Bacteroidetes
Salinibacter ruber M8	PRJNA47323	3303	3257	3.83292	65.8339	1	n.d.	bio47323	Salinibacter ruber	Salinibacter	Rhodothermaceae	Bacteroidetes Order II. Incertae sedis	other Bacteroidetes	Bacteroidetes
Salinispora arenicola CNS-205	PRJNA58659	5172	4917	5.78636	69.5	3	99.78	bio58659	Salinispora arenicola	Salinispora	Micromonosporaceae	Actinomycetales	Actinobacteria	Actinobacteria
Salinispora tropica CNB-440	PRJNA58565	4654	4536	5.18333	69.5	3	99.78	bio58565	Salinispora tropica	Salinispora	Micromonosporaceae	Actinomycetales	Actinobacteria	Actinobacteria
Salmonella bongori NCTC 12419	PRJNA70155	4054	3863	4.46011	51.3	7	99.2081	bio70155	Salmonella bongori	Salmonella	Enterobacteriaceae	Enterobacteriales	Gammaproteobacteria	Proteobacteria
Salmonella enterica subsp. arizonae serovar 62:z4,z23:-- str. RSK2980	PRJNA58191	4692	4500	4.6008	51.4	7	98.8524	bio58191	Salmonella enterica	Salmonella	Enterobacteriaceae	Enterobacteriales	Gammaproteobacteria	Proteobacteria
Salmonella enterica subsp. enterica serovar Agona str. SL483	PRJNA59431	4936	4614	4.83664	52.0105	7	99.0976	bio59431	Salmonella enterica	Salmonella	Enterobacteriaceae	Enterobacteriales	Gammaproteobacteria	Proteobacteria
Salmonella enterica subsp. enterica serovar Dublin str. CT_02021853	PRJNA58917	5075	4616	4.91746	52.1454	7	99.7229	bio58917	Salmonella enterica	Salmonella	Enterobacteriaceae	Enterobacteriales	Gammaproteobacteria	Proteobacteria
Salmonella enterica subsp. enterica serovar Enteritidis str. P125109	PRJNA59247	4420	4206	4.68585	52.2	7	99.7986	bio59247	Salmonella enterica	Salmonella	Enterobacteriaceae	Enterobacteriales	Gammaproteobacteria	Proteobacteria
Salmonella enterica subsp. enterica serovar Gallinarum str. 287/91	PRJNA59249	4371	3965	4.6587	52.2	7	99.8476	bio59249	Salmonella enterica	Salmonella	Enterobacteriaceae	Enterobacteriales	Gammaproteobacteria	Proteobacteria
Salmonella enterica subsp. enterica serovar Gallinarum/pullorum str. RKS5078	PRJNA87035	4682	4325	4.63796	52.2	7	99.8105	bio87035	Salmonella enterica	Salmonella	Enterobacteriaceae	Enterobacteriales	Gammaproteobacteria	Proteobacteria
Salmonella enterica subsp. enterica serovar Heidelberg str. B182	PRJNA88529	4626	4332	4.78805	52.1137	6	97.6593	bio88529	Salmonella enterica	Salmonella	Enterobacteriaceae	Enterobacteriales	Gammaproteobacteria	Proteobacteria
Salmonella enterica subsp. enterica serovar Heidelberg str. SL476	PRJNA58973	5111	4780	4.98352	52.069	7	99.0824	bio58973	Salmonella enterica	Salmonella	Enterobacteriaceae	Enterobacteriales	Gammaproteobacteria	Proteobacteria
Salmonella enterica subsp. enterica serovar Choleraesuis str. SC-B67	PRJNA58017	4882	4627	4.944	52.1737	7	98.8729	bio58017	Salmonella enterica	Salmonella	Enterobacteriaceae	Enterobacteriales	Gammaproteobacteria	Proteobacteria
Salmonella enterica subsp. enterica serovar Newport str. SL254	PRJNA58831	5114	4806	5.00772	52.2145	7	99.7176	bio58831	Salmonella enterica	Salmonella	Enterobacteriaceae	Enterobacteriales	Gammaproteobacteria	Proteobacteria
Salmonella enterica subsp. enterica serovar Paratyphi A str. AKU_12601	PRJNA59269	4409	4074	4.5818	52.2	7	99.8171	bio59269	Salmonella enterica	Salmonella	Enterobacteriaceae	Enterobacteriales	Gammaproteobacteria	Proteobacteria
Salmonella enterica subsp. enterica serovar Paratyphi A str. ATCC 9150	PRJNA58201	4402	4091	4.58523	52.2	7	99.8105	bio58201	Salmonella enterica	Salmonella	Enterobacteriaceae	Enterobacteriales	Gammaproteobacteria	Proteobacteria
Salmonella enterica subsp. enterica serovar Paratyphi B str. SPB7	PRJNA59097	5771	5591	4.85889	52.1	7	99.5014	bio59097	Salmonella enterica	Salmonella	Enterobacteriaceae	Enterobacteriales	Gammaproteobacteria	Proteobacteria
Salmonella enterica subsp. enterica serovar Paratyphi C strain RKS4594	PRJNA59063	4892	4636	4.88849	52.2068	7	99.4381	bio59063	Salmonella enterica	Salmonella	Enterobacteriaceae	Enterobacteriales	Gammaproteobacteria	Proteobacteria
Salmonella enterica subsp. enterica serovar Schwarzengrund str. CVM19633	PRJNA58915	4934	4628	4.82389	52.2367	7	99.241	bio58915	Salmonella enterica	Salmonella	Enterobacteriaceae	Enterobacteriales	Gammaproteobacteria	Proteobacteria
Salmonella enterica subsp. enterica serovar Typhi str. CT18	PRJNA57793	5077	4753	5.13372	51.8776	7	99.7733	bio57793	Salmonella enterica	Salmonella	Enterobacteriaceae	Enterobacteriales	Gammaproteobacteria	Proteobacteria
Salmonella enterica subsp. enterica serovar Typhi str. P-stx-12	PRJNA87001	5121	4924	4.94978	51.8911	7	99.7862	bio87001	Salmonella enterica	Salmonella	Enterobacteriaceae	Enterobacteriales	Gammaproteobacteria	Proteobacteria
Salmonella enterica subsp. enterica serovar Typhi str. Ty2	PRJNA57973	4637	4313	4.79196	52.1	7	99.7552	bio57973	Salmonella enterica	Salmonella	Enterobacteriaceae	Enterobacteriales	Gammaproteobacteria	Proteobacteria
Salmonella enterica subsp. enterica serovar Typhimurium	PRJNA86061	4556	4446	4.8794	52.2	7	99.7167	bio86061	Salmonella enterica	Salmonella	Enterobacteriaceae	Enterobacteriales	Gammaproteobacteria	Proteobacteria
Salmonella enterica subsp. enterica serovar Typhimurium str. 14028S	PRJNA86059	5623	5412	4.96409	52.217	7	99.6314	bio86059	Salmonella enterica	Salmonella	Enterobacteriaceae	Enterobacteriales	Gammaproteobacteria	Proteobacteria
Salmonella enterica subsp. enterica serovar Typhimurium str. 798	PRJNA158047	4579	4430	4.9701	52.217	7	99.5324	bio15804	Salmonella enterica	Salmonella	Enterobacteriaceae	Enterobacteriales	Gammaproteobacteria	Proteobacteria
Salmonella enterica subsp. enterica serovar Typhimurium str. SL1344	PRJNA86645	4838	4655	5.06745	50.2486	7	99.6619	bio86645	Salmonella enterica	Salmonella	Enterobacteriaceae	Enterobacteriales	Gammaproteobacteria	Proteobacteria
Salmonella enterica subsp. enterica serovar Typhimurium str. ST4/74	PRJNA84393	4992	4842	5.06745	52.1975	7	99.6619	bio84393	Salmonella enterica	Salmonella	Enterobacteriaceae	Enterobacteriales	Gammaproteobacteria	Proteobacteria
Salmonella enterica subsp. enterica serovar Typhimurium str. T000240	PRJNA84397	4976	4870	5.06999	52.2422	7	99.6248	bio84397	Salmonella enterica	Salmonella	Enterobacteriaceae	Enterobacteriales	Gammaproteobacteria	Proteobacteria
Salmonella enterica subsp. enterica serovar Typhimurium str. UK-1	PRJNA87049	4685	4555	4.91115	52.2152	7	99.6129	bio87049	Salmonella enterica	Salmonella	Enterobacteriaceae	Enterobacteriales	Gammaproteobacteria	Proteobacteria
Salmonella enterica subsp. houtenae str. ATCC BAA-1581	PRJNA28767	4865	4720	4.81174	51.7	5	99.561	bio28767	Salmonella enterica	Salmonella	Enterobacteriaceae	Enterobacteriales	Gammaproteobacteria	Proteobacteria
Sanguibacter keddieii DSM 10542	PRJNA40845	3800	3710	4.25341	71.9	4	99.7067	bio40845	Sanguibacter keddieii	Sanguibacter	Sanguibacteraceae	Actinomycetales	Actinobacteria	Actinobacteria
Saprospira grandis str. Lewin	PRJNA89375	4325	4251	4.40019	46.4012	3	99.78	bio89375	Saprospira grandis	Saprospira	Saprospiraceae	Sphingobacteriales	Sphingobacteriia	Bacteroidetes
Sebaldella termitidis ATCC 33386	PRJNA41865	4266	4150	4.48665	33.4235	4	99.835	bio41865	Sebaldella termitidis	Sebaldella	Leptotrichiaceae	Fusobacteriales	Fusobacteriia	Fusobacteria
Segniliparus rotundus DSM 44985	PRJNA49049	3127	3006	3.15753	66.8	1	n.d.	bio49049	Segniliparus rotundus	Segniliparus	Segniliparaceae	Actinomycetales	Actinobacteria	Actinobacteria
Selenomonas ruminantium subsp. lactilytica TAM6421	PRJNA157247	3609	3512	3.63193	50.1648	7	96.2538	bio15724	Selenomonas ruminantium	Selenomonas	Veillonellaceae	Selenomonadales	Negativicutes	Firmicutes
Serratia plymuthica AS9	PRJNA67313	5139	4952	5.44288	56	7	99.7981	bio67313	Serratia plymuthica	Serratia	Enterobacteriaceae	Enterobacteriales	Gammaproteobacteria	Proteobacteria
Serratia proteamaculans 568	PRJNA58725	5064	4942	5.49565	55.0498	7	99.5505	bio58725	Serratia proteamaculans	Serratia	Enterobacteriaceae	Enterobacteriales	Gammaproteobacteria	Proteobacteria
Serratia symbiotica str. 'Cinara cedri'	PRJNA82363	772	672	1.76276	29.2	1	n.d.	bio82363	Serratia symbiotica	Serratia	Enterobacteriaceae	Enterobacteriales	Gammaproteobacteria	Proteobacteria
Shewanella amazonensis SB2B	PRJNA58257	3785	3645	4.30614	53.6	8	99.7329	bio58257	Shewanella amazonensis	Shewanella	Shewanellaceae	Alteromonadales	Gammaproteobacteria	Proteobacteria
Shewanella baltica OS117	PRJNA49451	4986	4668	5.52601	45.9893	10	99.1527	bio49451	Shewanella baltica	Shewanella	Shewanellaceae	Alteromonadales	Gammaproteobacteria	Proteobacteria
Shewanella baltica OS155	PRJNA58259	4718	4489	5.3429	46.2451	10	99.1884	bio58259	Shewanella baltica	Shewanella	Shewanellaceae	Alteromonadales	Gammaproteobacteria	Proteobacteria
Shewanella baltica OS185	PRJNA58743	4596	4394	5.31291	46.2593	10	99.2822	bio58743	Shewanella baltica	Shewanella	Shewanellaceae	Alteromonadales	Gammaproteobacteria	Proteobacteria
Shewanella baltica OS195	PRJNA58261	4859	4688	5.54754	46.1909	10	99.3816	bio58261	Shewanella baltica	Shewanella	Shewanellaceae	Alteromonadales	Gammaproteobacteria	Proteobacteria
Shewanella baltica OS223	PRJNA58775	4666	4436	5.35888	46.2523	10	99.614	bio58775	Shewanella baltica	Shewanella	Shewanellaceae	Alteromonadales	Gammaproteobacteria	Proteobacteria
Shewanella baltica OS678	PRJNA50553	4759	4536	5.36877	46.276	10	99.4578	bio50553	Shewanella baltica	Shewanella	Shewanellaceae	Alteromonadales	Gammaproteobacteria	Proteobacteria
Shewanella denitrificans OS217	PRJNA58263	3905	3754	4.54591	45.1	8	99.4293	bio58263	Shewanella denitrificans	Shewanella	Shewanellaceae	Alteromonadales	Gammaproteobacteria	Proteobacteria
Shewanella frigidimarina NCIMB 400	PRJNA58265	4199	4029	4.84526	41.6	9	99.8258	bio58265	Shewanella frigidimarina	Shewanella	Shewanellaceae	Alteromonadales	Gammaproteobacteria	Proteobacteria
Shewanella halifaxensis HAW-EB4	PRJNA59007	4464	4278	5.22692	44.6	10	99.7987	bio59007	Shewanella halifaxensis	Shewanella	Shewanellaceae	Alteromonadales	Gammaproteobacteria	Proteobacteria
Shewanella loihica PV-4	PRJNA58349	3993	3859	4.60259	53.7	8	99.4789	bio58349	Shewanella loihica	Shewanella	Shewanellaceae	Alteromonadales	Gammaproteobacteria	Proteobacteria
Shewanella oneidensis MR-1	PRJNA57949	4745	4467	5.13141	45.9276	9	99.7464	bio57949	Shewanella oneidensis	Shewanella	Shewanellaceae	Alteromonadales	Gammaproteobacteria	Proteobacteria
Shewanella pealeana ATCC 700345	PRJNA58705	4438	4241	5.17458	44.7	11	99.8373	bio58705	Shewanella pealeana	Shewanella	Shewanellaceae	Alteromonadales	Gammaproteobacteria	Proteobacteria
Shewanella piezotolerans WP3	PRJNA58745	5025	4911	5.39648	43.3	8	99.6986	bio58745	Shewanella piezotolerans	Shewanella	Shewanellaceae	Alteromonadales	Gammaproteobacteria	Proteobacteria
Shewanella putrefaciens 200	PRJNA13392	4458	4179	4.84025	44.5	8	99.1571	bio13392	Shewanella putrefaciens	Shewanella	Shewanellaceae	Alteromonadales	Gammaproteobacteria	Proteobacteria
Shewanella putrefaciens CN-32	PRJNA58267	4134	3972	4.65922	44.5	8	99.4146	bio58267	Shewanella putrefaciens	Shewanella	Shewanellaceae	Alteromonadales	Gammaproteobacteria	Proteobacteria
Shewanella sediminis HAW-EB3	PRJNA58835	4666	4497	5.51767	46.1	12	99.5892	bio58835	Shewanella sediminis	Shewanella	Shewanellaceae	Alteromonadales	Gammaproteobacteria	Proteobacteria
Shewanella violacea DSS12	PRJNA47085	4515	4346	4.9621	44.7	14	99.6485	bio47085	Shewanella violacea	Shewanella	Shewanellaceae	Alteromonadales	Gammaproteobacteria	Proteobacteria
Shewanella woodyi ATCC 51908	PRJNA58721	5096	4880	5.9354	43.7	10	99.2784	bio58721	Shewanella woodyi	Shewanella	Shewanellaceae	Alteromonadales	Gammaproteobacteria	Proteobacteria
Shigella boydii CDC 3083-94	PRJNA58415	5323	4557	4.87466	50.9975	7	99.5943	bio58415	Shigella boydii	Shigella	Enterobacteriaceae	Enterobacteriales	Gammaproteobacteria	Proteobacteria
Shigella boydii Sb227	PRJNA58215	4613	4281	4.64652	51.0964	7	99.681	bio58215	Shigella boydii	Shigella	Enterobacteriaceae	Enterobacteriales	Gammaproteobacteria	Proteobacteria
Shigella dysenteriae Sd197	PRJNA58213	4892	4501	4.56091	50.921	7	99.9086	bio58213	Shigella dysenteriae	Shigella	Enterobacteriaceae	Enterobacteriales	Gammaproteobacteria	Proteobacteria
Shigella flexneri 2002017	PRJNA159233	5058	4703	4.8945	50.6619	7	99.2662	bio15923	Shigella flexneri	Shigella	Enterobacteriaceae	Enterobacteriales	Gammaproteobacteria	Proteobacteria
Shigella flexneri 2a str. 2457T	PRJNA57991	4570	4060	4.59935	50.9	7	99.6719	bio57991	Shigella flexneri	Shigella	Enterobacteriaceae	Enterobacteriales	Gammaproteobacteria	Proteobacteria
Shigella flexneri 2a str. 301	PRJNA62907	4828	4438	4.82882	50.6659	7	99.5438	bio62907	Shigella flexneri	Shigella	Enterobacteriaceae	Enterobacteriales	Gammaproteobacteria	Proteobacteria
Shigella flexneri 5 str. 8401	PRJNA58583	4432	4114	4.57428	50.9	7	98.9662	bio58583	Shigella flexneri	Shigella	Enterobacteriaceae	Enterobacteriales	Gammaproteobacteria	Proteobacteria
Shigella flexneri 5a str. M90T	PRJNA73131	4330	4013	4.56897	50.9	6	99.6493	bio73131	Shigella flexneri	Shigella	Enterobacteriaceae	Enterobacteriales	Gammaproteobacteria	Proteobacteria
Shigella sonnei	PRJNA84383	5531	5412	5.22047	50.7341	7	99.2029	bio84383	Shigella sonnei	Shigella	Enterobacteriaceae	Enterobacteriales	Gammaproteobacteria	Proteobacteria
Shigella sonnei Ss046	PRJNA58217	4804	4470	5.05531	50.7587	7	99.3386	bio58217	Shigella sonnei	Shigella	Enterobacteriaceae	Enterobacteriales	Gammaproteobacteria	Proteobacteria
Sideroxydans lithotrophicus ES-1	PRJNA46801	3050	2980	3.00366	57.5	2	99.68	bio46801	Sideroxydans lithotrophicus	Sideroxydans	Gallionellaceae	Gallionellales	Betaproteobacteria	Proteobacteria
Simkania negevensis Z	PRJNA68451	2561	2518	2.62838	41.6242	1	n.d.	bio68451	Simkania negevensis	Simkania	Simkaniaceae	Chlamydiales	Chlamydiia	Chlamydiae
Sinorhizobium fredii	PRJNA86865	6228	6159	6.63184	62.3979	3	99.78	bio86865	Sinorhizobium fredii	Sinorhizobium	Rhizobiaceae	Rhizobiales	Alphaproteobacteria	Proteobacteria
Sinorhizobium fredii NGR234	PRJNA59081	6473	6363	6.89189	62.4031	3	99.4167	bio59081	Sinorhizobium fredii	Sinorhizobium	Rhizobiaceae	Rhizobiales	Alphaproteobacteria	Proteobacteria
Sinorhizobium medicae WSM419	PRJNA58549	6585	6213	6.81757	61.1627	3	99.78	bio58549	Sinorhizobium medicae	Sinorhizobium	Rhizobiaceae	Rhizobiales	Alphaproteobacteria	Proteobacteria
Sinorhizobium meliloti 1021	PRJNA57603	6292	6218	6.6917	62.1591	3	99.78	bio57603	Sinorhizobium meliloti	Sinorhizobium	Rhizobiaceae	Rhizobiales	Alphaproteobacteria	Proteobacteria
Sinorhizobium meliloti AK83	PRJNA52607	7023	6510	7.14047	61.9493	3	99.6867	bio52607	Sinorhizobium meliloti	Sinorhizobium	Rhizobiaceae	Rhizobiales	Alphaproteobacteria	Proteobacteria
Sinorhizobium meliloti BL225C	PRJNA42477	6776	6354	6.97878	62.0294	3	99.7333	bio42477	Sinorhizobium meliloti	Sinorhizobium	Rhizobiaceae	Rhizobiales	Alphaproteobacteria	Proteobacteria
Sinorhizobium meliloti SM11	PRJNA159685	7156	7093	7.17374	62.0625	3	99.78	bio15968	Sinorhizobium meliloti	Sinorhizobium	Rhizobiaceae	Rhizobiales	Alphaproteobacteria	Proteobacteria
Slackia heliotrinireducens DSM 20476	PRJNA59051	2855	2766	3.16504	60.2	2	99.81	bio59051	Slackia heliotrinireducens	Slackia	Coriobacteriaceae	Coriobacteriales	Actinobacteria	Actinobacteria
Sodalis glossinidius str. 'morsitans'	PRJNA58553	2607	2516	4.29251	54.5066	7	99.7671	bio58553	Sodalis glossinidius	Sodalis	Enterobacteriaceae	Enterobacteriales	Gammaproteobacteria	Proteobacteria
Sorangium cellulosum 'So ce 56'	PRJNA61629	9702	9380	13.0338	71.4	4	99.7533	bio61629	Sorangium cellulosum	Sorangium	Polyangiaceae	Myxococcales	Deltaproteobacteria	Proteobacteria
Sphaerobacter thermophilus DSM 20745	PRJNA41997	3585	3485	3.99376	68.1	2	99.54	bio41997	Sphaerobacter thermophilus	Sphaerobacter	Sphaerobacteraceae	Sphaerobacterales	Thermomicrobia	Chloroflexi
Sphaerochaeta globus str. Buddy	PRJNA63633	3122	3017	3.31647	48.9	4	99.3333	bio63633	Sphaerochaeta globus	Sphaerochaeta	Spirochaetaceae	Spirochaetales	Spirochaetia	Spirochaetes
Sphaerochaeta pleomorpha str. Grapes	PRJNA82365	3283	3159	3.59085	46.2	4	99.7533	bio82365	Sphaerochaeta pleomorpha	Sphaerochaeta	Spirochaetaceae	Spirochaetales	Spirochaetia	Spirochaetes
Sphingobium chlorophenolicum L-1	PRJNA52597	4265	4072	4.57322	63.8346	3	99.78	bio52597	Sphingobium chlorophenolicum	Sphingobium	Sphingomonadaceae	Sphingomonadales	Alphaproteobacteria	Proteobacteria
Sphingobium japonicum UT26S	PRJNA47077	4461	4394	4.42486	64.8793	3	99.82	bio47077	Sphingobium japonicum	Sphingobium	Sphingomonadaceae	Sphingomonadales	Alphaproteobacteria	Proteobacteria
Sphingomonas wittichii RW1	PRJNA58691	5455	5345	5.91524	67.9033	2	99.67	bio58691	Sphingomonas wittichii	Sphingomonas	Sphingomonadaceae	Sphingomonadales	Alphaproteobacteria	Proteobacteria
Sphingopyxis alaskensis RB2256	PRJNA58351	3260	3195	3.37371	65.4569	1	n.d.	bio58351	Sphingopyxis alaskensis	Sphingopyxis	Sphingomonadaceae	Sphingomonadales	Alphaproteobacteria	Proteobacteria
Spirochaeta africana DSM 8902	PRJNA81779	2873	2782	3.28586	57.8	3	99.96	bio81779	Spirochaeta africana	Spirochaeta	Spirochaetaceae	Spirochaetales	Spirochaetia	Spirochaetes
Spirochaeta caldaria DSM 7334	PRJNA68753	2928	2789	3.23934	45.6	3	99.6567	bio68753	Spirochaeta caldaria	Spirochaeta	Spirochaetaceae	Spirochaetales	Spirochaetia	Spirochaetes
Spirochaeta coccoides DSM 17374	PRJNA66331	1924	1822	2.2273	50.6	3	99.7	bio66331	Spirochaeta coccoides	Spirochaeta	Spirochaetaceae	Spirochaetales	Spirochaetia	Spirochaetes
Spirochaeta smaragdinae DSM 11293	PRJNA51369	4361	4219	4.65397	49	2	99.55	bio51369	Spirochaeta smaragdinae	Spirochaeta	Spirochaetaceae	Spirochaetales	Spirochaetia	Spirochaetes
Spirochaeta thermophila DSM 6192	PRJNA53037	2255	2203	2.47264	61.9	2	100	bio53037	Spirochaeta thermophila	Spirochaeta	Spirochaetaceae	Spirochaetales	Spirochaetia	Spirochaetes
Spirochaeta thermophila DSM 6578	PRJNA50823	2350	2264	2.56022	60.9	2	99.68	bio50823	Spirochaeta thermophila	Spirochaeta	Spirochaetaceae	Spirochaetales	Spirochaetia	Spirochaetes
Spirosoma linguale DSM 74	PRJNA43413	7130	6938	8.49126	50.1563	4	99.835	bio43413	Spirosoma linguale	Spirosoma	Cytophagaceae	Cytophagales	Cytophagia	Bacteroidetes
Stackebrandtia nassauensis DSM 44728	PRJNA46663	6542	6379	6.84156	68.1	2	100	bio46663	Stackebrandtia nassauensis	Stackebrandtia	Glycomycetaceae	Actinomycetales	Actinobacteria	Actinobacteria
Staphylococcus aureus 04-02981	PRJNA34809	2732	2650	2.82145	32.9	5	99.705	bio34809	Staphylococcus aureus	Staphylococcus	Staphylococcaceae	Bacillales	Bacilli	Firmicutes
Staphylococcus aureus RF122	PRJNA57661	2663	2509	2.74253	32.8	5	99.666	bio57661	Staphylococcus aureus	Staphylococcus	Staphylococcaceae	Bacillales	Bacilli	Firmicutes
Staphylococcus aureus subsp. aureus 11819-97	PRJNA78269	2736	2656	2.86887	32.8704	5	99.781	bio78269	Staphylococcus aureus	Staphylococcus	Staphylococcaceae	Bacillales	Bacilli	Firmicutes
Staphylococcus aureus subsp. aureus 71193	PRJNA66999	2693	2623	2.715	32.9	6	99.7427	bio66999	Staphylococcus aureus	Staphylococcus	Staphylococcaceae	Bacillales	Bacilli	Firmicutes
Staphylococcus aureus subsp. aureus COL	PRJNA57797	2726	2615	2.81386	32.7956	6	99.7427	bio57797	Staphylococcus aureus	Staphylococcus	Staphylococcaceae	Bacillales	Bacilli	Firmicutes
Staphylococcus aureus subsp. aureus ECT-R 2	PRJNA159389	2596	2520	2.75905	32.8419	5	99.731	bio15938	Staphylococcus aureus	Staphylococcus	Staphylococcaceae	Bacillales	Bacilli	Firmicutes
Staphylococcus aureus subsp. aureus ED133	PRJNA159689	2750	2653	2.83248	32.9	5	99.808	bio15968	Staphylococcus aureus	Staphylococcus	Staphylococcaceae	Bacillales	Bacilli	Firmicutes
Staphylococcus aureus subsp. aureus ED98	PRJNA41455	2781	2689	2.84754	32.7742	5	99.626	bio41455	Staphylococcus aureus	Staphylococcus	Staphylococcaceae	Bacillales	Bacilli	Firmicutes
Staphylococcus aureus subsp. aureus JH1	PRJNA58457	2906	2780	2.93694	32.9648	6	99.722	bio58457	Staphylococcus aureus	Staphylococcus	Staphylococcaceae	Bacillales	Bacilli	Firmicutes
Staphylococcus aureus subsp. aureus JH9	PRJNA58455	2847	2726	2.93713	32.8658	6	99.7093	bio58455	Staphylococcus aureus	Staphylococcus	Staphylococcaceae	Bacillales	Bacilli	Firmicutes
Staphylococcus aureus subsp. aureus JKD6159	PRJNA159691	2678	2577	2.83216	32.7678	5	99.756	bio15969	Staphylococcus aureus	Staphylococcus	Staphylococcaceae	Bacillales	Bacilli	Firmicutes
Staphylococcus aureus subsp. aureus LGA251	PRJNA159391	2549	2433	2.75382	32.9958	6	99.74	bio15939	Staphylococcus aureus	Staphylococcus	Staphylococcaceae	Bacillales	Bacilli	Firmicutes
Staphylococcus aureus subsp. aureus M013	PRJNA88065	2675	2591	2.78864	32.9	5	99.73	bio88065	Staphylococcus aureus	Staphylococcus	Staphylococcaceae	Bacillales	Bacilli	Firmicutes
Staphylococcus aureus subsp. aureus MRSA252	PRJNA57839	2834	2650	2.90262	32.8	5	99.576	bio57839	Staphylococcus aureus	Staphylococcus	Staphylococcaceae	Bacillales	Bacilli	Firmicutes
Staphylococcus aureus subsp. aureus MSHR1132	PRJNA89393	2596	2528	2.78764	32.3652	4	99.6567	bio89393	Staphylococcus aureus	Staphylococcus	Staphylococcaceae	Bacillales	Bacilli	Firmicutes
Staphylococcus aureus subsp. aureus MSSA476	PRJNA57841	2738	2590	2.82045	32.867	6	99.64	bio57841	Staphylococcus aureus	Staphylococcus	Staphylococcaceae	Bacillales	Bacilli	Firmicutes
Staphylococcus aureus subsp. aureus Mu3	PRJNA58817	2768	2690	2.88017	32.9	5	99.652	bio58817	Staphylococcus aureus	Staphylococcus	Staphylococcaceae	Bacillales	Bacilli	Firmicutes
Staphylococcus aureus subsp. aureus Mu50	PRJNA57835	2808	2730	2.90364	32.8654	5	99.652	bio57835	Staphylococcus aureus	Staphylococcus	Staphylococcaceae	Bacillales	Bacilli	Firmicutes
Staphylococcus aureus subsp. aureus MW2	PRJNA57903	2704	2624	2.82046	32.8	6	99.6873	bio57903	Staphylococcus aureus	Staphylococcus	Staphylococcaceae	Bacillales	Bacilli	Firmicutes
Staphylococcus aureus subsp. aureus N315	PRJNA57837	2695	2614	2.83947	32.7644	5	99.705	bio57837	Staphylococcus aureus	Staphylococcus	Staphylococcaceae	Bacillales	Bacilli	Firmicutes
Staphylococcus aureus subsp. aureus NCTC 8325	PRJNA57795	2968	2891	2.82136	32.9	5	99.627	bio57795	Staphylococcus aureus	Staphylococcus	Staphylococcaceae	Bacillales	Bacilli	Firmicutes
Staphylococcus aureus subsp. aureus ST398	PRJNA159247	2770	2710	2.88537	32.8898	5	98.076	bio15924	Staphylococcus aureus	Staphylococcus	Staphylococcaceae	Bacillales	Bacilli	Firmicutes
Staphylococcus aureus subsp. aureus str. JKD6008	PRJNA159855	2836	2680	2.92434	32.9	5	99.692	bio15985	Staphylococcus aureus	Staphylococcus	Staphylococcaceae	Bacillales	Bacilli	Firmicutes
Staphylococcus aureus subsp. aureus str. Newman	PRJNA58839	2687	2614	2.8789	32.9	5	99.73	bio58839	Staphylococcus aureus	Staphylococcus	Staphylococcaceae	Bacillales	Bacilli	Firmicutes
Staphylococcus aureus subsp. aureus T0131	PRJNA159861	2797	2711	2.9139	32.8	5	99.652	bio15986	Staphylococcus aureus	Staphylococcus	Staphylococcaceae	Bacillales	Bacilli	Firmicutes
Staphylococcus aureus subsp. aureus TCH60	PRJNA159859	2790	2700	2.82716	32.8593	6	99.7387	bio15985	Staphylococcus aureus	Staphylococcus	Staphylococcaceae	Bacillales	Bacilli	Firmicutes
Staphylococcus aureus subsp. aureus TW20	PRJNA159241	2995	2813	3.08019	32.7955	5	99.575	bio15924	Staphylococcus aureus	Staphylococcus	Staphylococcaceae	Bacillales	Bacilli	Firmicutes
Staphylococcus aureus subsp. aureus USA300_FPR3757	PRJNA58555	2692	2604	2.91747	32.7392	5	99.705	bio58555	Staphylococcus aureus	Staphylococcus	Staphylococcaceae	Bacillales	Bacilli	Firmicutes
Staphylococcus aureus subsp. aureus USA300_TCH1516	PRJNA58925	2845	2693	2.90308	32.7742	5	99.705	bio58925	Staphylococcus aureus	Staphylococcus	Staphylococcaceae	Bacillales	Bacilli	Firmicutes
Staphylococcus aureus subsp. aureus VC40	PRJNA88071	2545	2468	2.69257	32.8	5	99.808	bio88071	Staphylococcus aureus	Staphylococcus	Staphylococcaceae	Bacillales	Bacilli	Firmicutes
Staphylococcus carnosus subsp. carnosus TM300	PRJNA59401	2537	2461	2.56642	34.6	5	99.602	bio59401	Staphylococcus carnosus	Staphylococcus	Staphylococcaceae	Bacillales	Bacilli	Firmicutes
Staphylococcus epidermidis ATCC 12228	PRJNA57861	2558	2482	2.56462	32.0512	5	99.614	bio57861	Staphylococcus epidermidis	Staphylococcus	Staphylococcaceae	Bacillales	Bacilli	Firmicutes
Staphylococcus epidermidis RP62A	PRJNA57663	2665	2525	2.64384	32.1969	6	99.616	bio57663	Staphylococcus epidermidis	Staphylococcus	Staphylococcaceae	Bacillales	Bacilli	Firmicutes
Staphylococcus haemolyticus JCSC1435	PRJNA62919	2769	2692	2.69786	32.7885	5	99.627	bio62919	Staphylococcus haemolyticus	Staphylococcus	Staphylococcaceae	Bacillales	Bacilli	Firmicutes
Staphylococcus lugdunensis HKU09-01	PRJNA46233	2570	2490	2.65837	33.9	6	99.708	bio46233	Staphylococcus lugdunensis	Staphylococcus	Staphylococcaceae	Bacillales	Bacilli	Firmicutes
Staphylococcus lugdunensis N920143	PRJEA67127	2452	2425	2.59589	33.8	4	99.6467	bio67127	Staphylococcus lugdunensis	Staphylococcus	Staphylococcaceae	Bacillales	Bacilli	Firmicutes
Staphylococcus pseudintermedius ED99	PRJNA62991	2460	2356	2.57222	37.6	5	99.808	bio62991	Staphylococcus pseudintermedius	Staphylococcus	Staphylococcaceae	Bacillales	Bacilli	Firmicutes
Staphylococcus pseudintermedius HKU10-03	PRJNA62125	2531	2450	2.61738	37.5	6	99.7087	bio62125	Staphylococcus pseudintermedius	Staphylococcus	Staphylococcaceae	Bacillales	Bacilli	Firmicutes
Staphylococcus saprophyticus subsp. saprophyticus ATCC 15305	PRJNA58411	2595	2514	2.5779	33.1473	6	99.7147	bio58411	Staphylococcus saprophyticus	Staphylococcus	Staphylococcaceae	Bacillales	Bacilli	Firmicutes
Starkeya novella DSM 506	PRJNA48815	4563	4431	4.76502	67.9	1	n.d.	bio48815	Starkeya novella	Starkeya	Xanthobacteraceae	Rhizobiales	Alphaproteobacteria	Proteobacteria
Stenotrophomonas maltophilia D457	PRJEA89665	4239	4101	4.76916	66.8	4	99.515	bio89665	Stenotrophomonas maltophilia	Stenotrophomonas	Xanthomonadaceae	Xanthomonadales	Gammaproteobacteria	Proteobacteria
Stenotrophomonas maltophilia JV3	PRJNA72473	4177	4063	4.54448	66.9	4	99.6567	bio72473	Stenotrophomonas maltophilia	Stenotrophomonas	Xanthomonadaceae	Xanthomonadales	Gammaproteobacteria	Proteobacteria
Stenotrophomonas maltophilia K279a	PRJNA61647	4514	4386	4.85113	66.3	4	99.7217	bio61647	Stenotrophomonas maltophilia	Stenotrophomonas	Xanthomonadaceae	Xanthomonadales	Gammaproteobacteria	Proteobacteria
Stenotrophomonas maltophilia R551-3	PRJNA58657	4134	4039	4.57397	66.3	4	99.7533	bio58657	Stenotrophomonas maltophilia	Stenotrophomonas	Xanthomonadaceae	Xanthomonadales	Gammaproteobacteria	Proteobacteria
Stigmatella aurantiaca DW4/3-1	PRJNA54333	8407	8352	10.26	67.45	2	99.61	bio54333	Stigmatella aurantiaca	Stigmatella	Cystobacteraceae	Myxococcales	Deltaproteobacteria	Proteobacteria
Streptobacillus moniliformis DSM 12112	PRJNA41863	1568	1442	1.67328	26.2655	5	99.802	bio41863	Streptobacillus moniliformis	Streptobacillus	Leptotrichiaceae	Fusobacteriales	Fusobacteriia	Fusobacteria
Streptococcus agalactiae 2603V/R	PRJNA57943	2276	2124	2.16027	35.6	7	100	bio57943	Streptococcus agalactiae	Streptococcus	Streptococcaceae	Lactobacillales	Bacilli	Firmicutes
Streptococcus agalactiae A909	PRJNA57935	2136	1996	2.12784	35.6	7	99.9714	bio57935	Streptococcus agalactiae	Streptococcus	Streptococcaceae	Lactobacillales	Bacilli	Firmicutes
Streptococcus agalactiae NEM316	PRJNA61585	2235	2094	2.21149	35.6	7	99.9829	bio61585	Streptococcus agalactiae	Streptococcus	Streptococcaceae	Lactobacillales	Bacilli	Firmicutes
Streptococcus dysgalactiae subsp. dysgalactiae ATCC 27957	PRJNA39781	2179	2107	2.13684	39.4	5	99.872	bio39781	Streptococcus dysgalactiae	Streptococcus	Streptococcaceae	Lactobacillales	Bacilli	Firmicutes
Streptococcus dysgalactiae subsp. equisimilis ATCC 12394	PRJNA39783	2135	2056	2.15949	39.5	5	99.872	bio39783	Streptococcus dysgalactiae	Streptococcus	Streptococcaceae	Lactobacillales	Bacilli	Firmicutes
Streptococcus dysgalactiae subsp. equisimilis GGS_124	PRJNA59103	2174	2094	2.10634	39.6	5	99.525	bio59103	Streptococcus dysgalactiae	Streptococcus	Streptococcaceae	Lactobacillales	Bacilli	Firmicutes
Streptococcus equi subsp. equi 4047	PRJNA59259	2242	2000	2.25379	41.3	6	99.8293	bio59259	Streptococcus equi	Streptococcus	Streptococcaceae	Lactobacillales	Bacilli	Firmicutes
Streptococcus equi subsp. zooepidemicus	PRJNA59261	2058	1869	2.14987	41.5	5	99.922	bio59261	Streptococcus equi	Streptococcus	Streptococcaceae	Lactobacillales	Bacilli	Firmicutes
Streptococcus equi subsp. zooepidemicus ATCC 35246	PRJNA68327	2159	2087	2.16726	41.6	5	99.808	bio68327	Streptococcus equi	Streptococcus	Streptococcaceae	Lactobacillales	Bacilli	Firmicutes
Streptococcus equi subsp. zooepidemicus MGCS10565	PRJNA59263	2001	1893	2.02417	41.8	5	99.808	bio59263	Streptococcus equi	Streptococcus	Streptococcaceae	Lactobacillales	Bacilli	Firmicutes
Streptococcus gallolyticus subsp. gallolyticus ATCC 43143	PRJDA62517	2371	2246	2.36224	37.5	5	100	bio62517	Streptococcus gallolyticus	Streptococcus	Streptococcaceae	Lactobacillales	Bacilli	Firmicutes
Streptococcus gallolyticus subsp. gallolyticus ATCC BAA-2069	PRJNA63617	2431	2329	2.37721	37.5974	7	100	bio63617	Streptococcus gallolyticus	Streptococcus	Streptococcaceae	Lactobacillales	Bacilli	Firmicutes
Streptococcus gallolyticus UCN34	PRJNA46061	2349	2223	2.35091	37.6	6	100	bio46061	Streptococcus gallolyticus	Streptococcus	Streptococcaceae	Lactobacillales	Bacilli	Firmicutes
Streptococcus gordonii str. Challis substr. CH1	PRJNA57667	2150	2051	2.19666	40.5	4	99.7133	bio57667	Streptococcus gordonii	Streptococcus	Streptococcaceae	Lactobacillales	Bacilli	Firmicutes
Streptococcus infantarius subsp. infantarius CJ18	PRJNA87033	2085	1906	2.00825	37.5743	6	99.98	bio87033	Streptococcus infantarius	Streptococcus	Streptococcaceae	Lactobacillales	Bacilli	Firmicutes
Streptococcus macedonicus ACA-DC 198	PRJNA81631	2297	1994	2.14276	37.5846	6	100	bio81631	Streptococcus macedonicus	Streptococcus	Streptococcaceae	Lactobacillales	Bacilli	Firmicutes
Streptococcus mitis B6	PRJNA46097	2098	2004	2.14661	40	4	99.97	bio46097	Streptococcus mitis	Streptococcus	Streptococcaceae	Lactobacillales	Bacilli	Firmicutes
Streptococcus mutans NN2025	PRJNA46353	1976	1895	2.01359	36.8	5	99.794	bio46353	Streptococcus mutans	Streptococcus	Streptococcaceae	Lactobacillales	Bacilli	Firmicutes
Streptococcus mutans UA159	PRJNA57947	2042	1960	2.03293	36.8	5	99.694	bio57947	Streptococcus mutans	Streptococcus	Streptococcaceae	Lactobacillales	Bacilli	Firmicutes
Streptococcus oralis Uo5	PRJNA65449	1991	1907	1.95869	41.1	4	100	bio65449	Streptococcus oralis	Streptococcus	Streptococcaceae	Lactobacillales	Bacilli	Firmicutes
Streptococcus parasanguinis ATCC 15912	PRJNA49313	2103	2022	2.15365	41.7	4	100	bio49313	Streptococcus parasanguinis	Streptococcus	Streptococcaceae	Lactobacillales	Bacilli	Firmicutes
Streptococcus parauberis KCTC 11537	PRJNA67355	1937	1868	2.14389	35.5	5	99.808	bio67355	Streptococcus parauberis	Streptococcus	Streptococcaceae	Lactobacillales	Bacilli	Firmicutes
Streptococcus pasteurianus ATCC 43144	PRJNA68019	2102	1869	2.10008	37.4	5	99.964	bio68019	Streptococcus pasteurianus	Streptococcus	Streptococcaceae	Lactobacillales	Bacilli	Firmicutes
Streptococcus pneumoniae 670-6B	PRJNA52533	2430	2352	2.24004	39.6	4	99.84	bio52533	Streptococcus pneumoniae	Streptococcus	Streptococcaceae	Lactobacillales	Bacilli	Firmicutes
Streptococcus pneumoniae 70585	PRJNA59125	2323	2202	2.18468	39.7	4	99.84	bio59125	Streptococcus pneumoniae	Streptococcus	Streptococcaceae	Lactobacillales	Bacilli	Firmicutes
Streptococcus pneumoniae AP200	PRJNA52453	2284	2216	2.13058	39.5	3	99.7	bio52453	Streptococcus pneumoniae	Streptococcus	Streptococcaceae	Lactobacillales	Bacilli	Firmicutes
Streptococcus pneumoniae ATCC 700669	PRJNA59287	2224	1990	2.22132	39.5	4	99.8083	bio59287	Streptococcus pneumoniae	Streptococcus	Streptococcaceae	Lactobacillales	Bacilli	Firmicutes
Streptococcus pneumoniae CGSP14	PRJNA59181	2276	2206	2.2092	39.5	4	99.7133	bio59181	Streptococcus pneumoniae	Streptococcus	Streptococcaceae	Lactobacillales	Bacilli	Firmicutes
Streptococcus pneumoniae D39	PRJNA58581	2069	1914	2.04611	39.7	4	99.84	bio58581	Streptococcus pneumoniae	Streptococcus	Streptococcaceae	Lactobacillales	Bacilli	Firmicutes
Streptococcus pneumoniae G54	PRJNA59167	2186	2114	2.07895	39.7	4	99.7533	bio59167	Streptococcus pneumoniae	Streptococcus	Streptococcaceae	Lactobacillales	Bacilli	Firmicutes
Streptococcus pneumoniae Hungary19A-6	PRJNA59117	2402	2155	2.24561	39.6	4	99.805	bio59117	Streptococcus pneumoniae	Streptococcus	Streptococcaceae	Lactobacillales	Bacilli	Firmicutes
Streptococcus pneumoniae INV104	PRJNA50735	1940	1824	2.14212	39.6	4	99.7233	bio50735	Streptococcus pneumoniae	Streptococcus	Streptococcaceae	Lactobacillales	Bacilli	Firmicutes
Streptococcus pneumoniae INV200	PRJNA50731	2049	1929	2.09332	39.6	4	99.84	bio50731	Streptococcus pneumoniae	Streptococcus	Streptococcaceae	Lactobacillales	Bacilli	Firmicutes
Streptococcus pneumoniae JJA	PRJNA59121	2235	2123	2.12023	39.7	4	99.84	bio59121	Streptococcus pneumoniae	Streptococcus	Streptococcaceae	Lactobacillales	Bacilli	Firmicutes
Streptococcus pneumoniae OXC141	PRJNA50733	1973	1823	2.03687	39.8	4	99.805	bio50733	Streptococcus pneumoniae	Streptococcus	Streptococcaceae	Lactobacillales	Bacilli	Firmicutes
Streptococcus pneumoniae P1031	PRJNA59123	2254	2073	2.11188	39.7	4	99.84	bio59123	Streptococcus pneumoniae	Streptococcus	Streptococcaceae	Lactobacillales	Bacilli	Firmicutes
Streptococcus pneumoniae R6	PRJNA57859	2115	2042	2.03862	39.7	4	99.84	bio57859	Streptococcus pneumoniae	Streptococcus	Streptococcaceae	Lactobacillales	Bacilli	Firmicutes
Streptococcus pneumoniae SPN032672	PRJNA50809	-	-	2.13119	39.6	4	99.4183	bio50809	Streptococcus pneumoniae	Streptococcus	Streptococcaceae	Lactobacillales	Bacilli	Firmicutes
Streptococcus pneumoniae SPN033038	PRJNA50811	-	-	2.1335	39.6	4	99.7217	bio50811	Streptococcus pneumoniae	Streptococcus	Streptococcaceae	Lactobacillales	Bacilli	Firmicutes
Streptococcus pneumoniae SPN034156	PRJNA50793	-	-	2.02448	39.9	4	99.45	bio50793	Streptococcus pneumoniae	Streptococcus	Streptococcaceae	Lactobacillales	Bacilli	Firmicutes
Streptococcus pneumoniae SPN034183	PRJNA50795	-	-	2.03725	39.8	4	99.84	bio50795	Streptococcus pneumoniae	Streptococcus	Streptococcaceae	Lactobacillales	Bacilli	Firmicutes
Streptococcus pneumoniae SPN994038	PRJNA50799	-	-	2.02711	39.8	4	99.84	bio50799	Streptococcus pneumoniae	Streptococcus	Streptococcaceae	Lactobacillales	Bacilli	Firmicutes
Streptococcus pneumoniae SPN994039	PRJNA50801	-	-	2.02556	39.8	4	99.84	bio50801	Streptococcus pneumoniae	Streptococcus	Streptococcaceae	Lactobacillales	Bacilli	Firmicutes
Streptococcus pneumoniae ST556	PRJNA80663	2219	2148	2.1459	39.7	4	99.755	bio80663	Streptococcus pneumoniae	Streptococcus	Streptococcaceae	Lactobacillales	Bacilli	Firmicutes
Streptococcus pneumoniae Taiwan19F-14	PRJNA59119	2205	2044	2.11215	39.8	4	99.84	bio59119	Streptococcus pneumoniae	Streptococcus	Streptococcaceae	Lactobacillales	Bacilli	Firmicutes
Streptococcus pneumoniae TCH8431/19A	PRJNA49735	2355	2275	2.08877	39.8	3	99.6567	bio49735	Streptococcus pneumoniae	Streptococcus	Streptococcaceae	Lactobacillales	Bacilli	Firmicutes
Streptococcus pneumoniae TIGR4	PRJNA57857	2301	2105	2.16084	39.7	4	99.84	bio57857	Streptococcus pneumoniae	Streptococcus	Streptococcaceae	Lactobacillales	Bacilli	Firmicutes
Streptococcus pseudopneumoniae IS7493	PRJNA71153	2280	2236	2.19546	39.7968	1	n.d.	bio71153	Streptococcus pseudopneumoniae	Streptococcus	Streptococcaceae	Lactobacillales	Bacilli	Firmicutes
Streptococcus pyogenes Alab49	PRJNA73399	1866	1773	1.82731	38.6	6	99.8293	bio73399	Streptococcus pyogenes	Streptococcus	Streptococcaceae	Lactobacillales	Bacilli	Firmicutes
Streptococcus pyogenes M1 GAS	PRJNA57845	1810	1696	1.85244	38.5	6	99.7687	bio57845	Streptococcus pyogenes	Streptococcus	Streptococcaceae	Lactobacillales	Bacilli	Firmicutes
Streptococcus pyogenes MGAS10270	PRJNA58571	2067	1986	1.92825	38.4	6	99.8293	bio58571	Streptococcus pyogenes	Streptococcus	Streptococcaceae	Lactobacillales	Bacilli	Firmicutes
Streptococcus pyogenes MGAS10394	PRJNA58105	1971	1886	1.89988	38.7	6	99.808	bio58105	Streptococcus pyogenes	Streptococcus	Streptococcaceae	Lactobacillales	Bacilli	Firmicutes
Streptococcus pyogenes MGAS10750	PRJNA58575	2059	1978	1.93711	38.3	6	99.8293	bio58575	Streptococcus pyogenes	Streptococcus	Streptococcaceae	Lactobacillales	Bacilli	Firmicutes
Streptococcus pyogenes MGAS15252	PRJNA158037	1757	1662	1.75083	38.5	5	99.756	bio15803	Streptococcus pyogenes	Streptococcus	Streptococcaceae	Lactobacillales	Bacilli	Firmicutes
Streptococcus pyogenes MGAS1882	PRJNA66081	1792	1691	1.78103	38.5	5	99.808	bio66081	Streptococcus pyogenes	Streptococcus	Streptococcaceae	Lactobacillales	Bacilli	Firmicutes
Streptococcus pyogenes MGAS2096	PRJNA58573	1979	1898	1.86035	38.7	6	99.8293	bio58573	Streptococcus pyogenes	Streptococcus	Streptococcaceae	Lactobacillales	Bacilli	Firmicutes
Streptococcus pyogenes MGAS315	PRJNA57911	1951	1865	1.90052	38.6	6	99.8293	bio57911	Streptococcus pyogenes	Streptococcus	Streptococcaceae	Lactobacillales	Bacilli	Firmicutes
Streptococcus pyogenes MGAS5005	PRJNA58337	1950	1865	1.83855	38.5	6	99.8293	bio58337	Streptococcus pyogenes	Streptococcus	Streptococcaceae	Lactobacillales	Bacilli	Firmicutes
Streptococcus pyogenes MGAS6180	PRJNA58335	1977	1894	1.89757	38.4	6	99.8293	bio58335	Streptococcus pyogenes	Streptococcus	Streptococcaceae	Lactobacillales	Bacilli	Firmicutes
Streptococcus pyogenes MGAS8232	PRJNA57871	1924	1839	1.89502	38.5	6	99.8293	bio57871	Streptococcus pyogenes	Streptococcus	Streptococcaceae	Lactobacillales	Bacilli	Firmicutes
Streptococcus pyogenes MGAS9429	PRJNA58569	1962	1877	1.83647	38.5	6	99.8293	bio58569	Streptococcus pyogenes	Streptococcus	Streptococcaceae	Lactobacillales	Bacilli	Firmicutes
Streptococcus pyogenes NZ131	PRJNA59035	1788	1700	1.81578	38.6	6	99.596	bio59035	Streptococcus pyogenes	Streptococcus	Streptococcaceae	Lactobacillales	Bacilli	Firmicutes
Streptococcus pyogenes SSI-1	PRJNA57895	1931	1859	1.89427	38.6	5	99.872	bio57895	Streptococcus pyogenes	Streptococcus	Streptococcaceae	Lactobacillales	Bacilli	Firmicutes
Streptococcus pyogenes str. Manfredo	PRJNA57847	1906	1745	1.84127	38.6	6	99.8067	bio57847	Streptococcus pyogenes	Streptococcus	Streptococcaceae	Lactobacillales	Bacilli	Firmicutes
Streptococcus salivarius 57.I	PRJNA68129	2028	1941	2.13881	39.9	6	99.8513	bio68129	Streptococcus salivarius	Streptococcus	Streptococcaceae	Lactobacillales	Bacilli	Firmicutes
Streptococcus salivarius JIM8777	PRJEA67171	2065	1979	2.21057	40.1	6	99.8933	bio67171	Streptococcus salivarius	Streptococcus	Streptococcaceae	Lactobacillales	Bacilli	Firmicutes
Streptococcus salivarius JIM8780	PRJNA70481	2118	2027	2.21718	39.9	6	99.86	bio70481	Streptococcus salivarius	Streptococcus	Streptococcaceae	Lactobacillales	Bacilli	Firmicutes
Streptococcus sanguinis SK36	PRJNA58381	2348	2270	2.38843	43.4	4	99.335	bio58381	Streptococcus sanguinis	Streptococcus	Streptococcaceae	Lactobacillales	Bacilli	Firmicutes
Streptococcus suis 05ZYH33	PRJNA58663	2254	2186	2.09631	41.1	4	100	bio58663	Streptococcus suis	Streptococcus	Streptococcaceae	Lactobacillales	Bacilli	Firmicutes
Streptococcus suis 98HAH33	PRJNA58665	2253	2185	2.0957	41.1	4	99.935	bio58665	Streptococcus suis	Streptococcus	Streptococcaceae	Lactobacillales	Bacilli	Firmicutes
Streptococcus suis A7	PRJNA63483	2064	1974	2.03841	41.2	4	100	bio63483	Streptococcus suis	Streptococcus	Streptococcaceae	Lactobacillales	Bacilli	Firmicutes
Streptococcus suis BM407	PRJNA59321	2136	1947	2.17081	41.0468	4	100	bio59321	Streptococcus suis	Streptococcus	Streptococcaceae	Lactobacillales	Bacilli	Firmicutes
Streptococcus suis D12	PRJNA65469	2190	2078	2.18306	41.3	4	99.645	bio65469	Streptococcus suis	Streptococcus	Streptococcaceae	Lactobacillales	Bacilli	Firmicutes
Streptococcus suis D9	PRJNA65435	2196	2074	2.17766	41	4	99.9383	bio65435	Streptococcus suis	Streptococcus	Streptococcaceae	Lactobacillales	Bacilli	Firmicutes
Streptococcus suis GZ1	PRJNA18737	2048	1978	2.03803	41.4	4	100	bio18737	Streptococcus suis	Streptococcus	Streptococcaceae	Lactobacillales	Bacilli	Firmicutes
Streptococcus suis JS14	PRJNA61797	2174	2066	2.13743	41.2	3	99.9133	bio61797	Streptococcus suis	Streptococcus	Streptococcaceae	Lactobacillales	Bacilli	Firmicutes
Streptococcus suis P1/7	PRJEA32235	2011	1824	2.00749	41.3	4	100	bio32235	Streptococcus suis	Streptococcus	Streptococcaceae	Lactobacillales	Bacilli	Firmicutes
Streptococcus suis SC84	PRJNA59323	2068	1898	2.0959	41.1	4	100	bio59323	Streptococcus suis	Streptococcus	Streptococcaceae	Lactobacillales	Bacilli	Firmicutes
Streptococcus suis SS12	PRJNA65433	2161	2079	2.09687	41.2	4	99.97	bio65433	Streptococcus suis	Streptococcus	Streptococcaceae	Lactobacillales	Bacilli	Firmicutes
Streptococcus suis ST1	PRJNA65471	2097	1987	2.03432	41.4	4	99.96	bio65471	Streptococcus suis	Streptococcus	Streptococcaceae	Lactobacillales	Bacilli	Firmicutes
Streptococcus suis ST3	PRJNA66327	2053	1952	2.02881	41.3	4	99.905	bio66327	Streptococcus suis	Streptococcus	Streptococcaceae	Lactobacillales	Bacilli	Firmicutes
Streptococcus thermophilus CNRZ1066	PRJNA58221	2000	1915	1.79623	39.1	6	99.8727	bio58221	Streptococcus thermophilus	Streptococcus	Streptococcaceae	Lactobacillales	Bacilli	Firmicutes
Streptococcus thermophilus JIM 8232	PRJEA68521	2230	2145	1.9299	38.9	6	99.804	bio68521	Streptococcus thermophilus	Streptococcus	Streptococcaceae	Lactobacillales	Bacilli	Firmicutes
Streptococcus thermophilus LMD-9	PRJNA58327	2008	1715	1.86418	39.0878	6	99.834	bio58327	Streptococcus thermophilus	Streptococcus	Streptococcaceae	Lactobacillales	Bacilli	Firmicutes
Streptococcus thermophilus LMG 18311	PRJNA58219	1973	1888	1.79685	39.1	6	99.8513	bio58219	Streptococcus thermophilus	Streptococcus	Streptococcaceae	Lactobacillales	Bacilli	Firmicutes
Streptococcus thermophilus ND03	PRJNA49149	2038	1919	1.83195	39	5	99.64	bio49149	Streptococcus thermophilus	Streptococcus	Streptococcaceae	Lactobacillales	Bacilli	Firmicutes
Streptococcus uberis 0140J	PRJNA57959	1908	1762	1.85235	36.6	5	99.872	bio57959	Streptococcus uberis	Streptococcus	Streptococcaceae	Lactobacillales	Bacilli	Firmicutes
Streptomyces avermitilis MA-4680	PRJNA57739	7765	7676	9.1199	70.6845	6	99.824	bio57739	Streptomyces avermitilis	Streptomyces	Streptomycetaceae	Actinomycetales	Actinobacteria	Actinobacteria
Streptomyces bingchenggensis BCW-1	PRJNA82931	10107	10022	11.9367	70.8	6	99.824	bio82931	Streptomyces bingchenggensis	Streptomyces	Streptomycetaceae	Actinomycetales	Actinobacteria	Actinobacteria
Streptomyces cattleya NRRL 8057 = DSM 46488	PRJNA77117	7585	7475	8.09255	72.9894	6	99.384	bio77117	Streptomyces cattleya	Streptomyces	Streptomycetaceae	Actinomycetales	Actinobacteria	Actinobacteria
Streptomyces cattleya NRRL 8057 = DSM 46488	PRJNA78941	7651	7569	8.09552	72.9896	6	99.418	bio78941	Streptomyces cattleya	Streptomyces	Streptomycetaceae	Actinomycetales	Actinobacteria	Actinobacteria
Streptomyces coelicolor A3(2)	PRJNA57801	8300	8153	9.05485	71.982	6	99.7607	bio57801	Streptomyces coelicolor	Streptomyces	Streptomycetaceae	Actinomycetales	Actinobacteria	Actinobacteria
Streptomyces flavogriseus ATCC 33331	PRJNA40839	6857	6572	7.65611	70.9525	6	99.674	bio40839	Streptomyces flavogriseus	Streptomyces	Streptomycetaceae	Actinomycetales	Actinobacteria	Actinobacteria
Streptomyces griseus subsp. griseus NBRC 13350	PRJNA58983	7224	7136	8.54593	72.2	6	99.89	bio58983	Streptomyces griseus	Streptomyces	Streptomycetaceae	Actinomycetales	Actinobacteria	Actinobacteria
Streptomyces hygroscopicus subsp. jinggangensis 5008	PRJNA89409	9195	9108	10.3837	71.847	6	99.7607	bio89409	Streptomyces hygroscopicus	Streptomyces	Streptomycetaceae	Actinomycetales	Actinobacteria	Actinobacteria
Streptomyces scabiei 87.22	PRJNA46531	8901	8746	10.1487	71.5	6	99.7607	bio46531	Streptomyces scabiei	Streptomyces	Streptomycetaceae	Actinomycetales	Actinobacteria	Actinobacteria
Streptomyces venezuelae ATCC 10712	PRJNA62209	7541	7453	8.22616	72.4	2	99.28	bio62209	Streptomyces venezuelae	Streptomyces	Streptomycetaceae	Actinomycetales	Actinobacteria	Actinobacteria
Streptomyces violaceusniger Tu 4113	PRJNA52609	9610	8985	11.1383	70.9048	6	99.578	bio52609	Streptomyces violaceusniger	Streptomyces	Streptomycetaceae	Actinomycetales	Actinobacteria	Actinobacteria
Streptosporangium roseum DSM 43021	PRJNA42521	9508	8975	10.3695	70.8965	6	99.824	bio42521	Streptosporangium roseum	Streptosporangium	Streptosporangiaceae	Actinomycetales	Actinobacteria	Actinobacteria
Sulfobacillus acidophilus DSM 10332	PRJNA88061	3686	3471	3.55783	56.7881	5	99.469	bio88061	Sulfobacillus acidophilus	Sulfobacillus	Clostridiales Family XVII. Incertae Sedis	Clostridiales	Clostridia	Firmicutes
Sulfobacillus acidophilus TPY	PRJNA68841	3837	3754	3.55121	56.8	5	99.587	bio68841	Sulfobacillus acidophilus	Sulfobacillus	Clostridiales Family XVII. Incertae Sedis	Clostridiales	Clostridia	Firmicutes
Sulfuricurvum kujiense DSM 16994	PRJNA60789	2879	2798	2.81935	44.5704	3	99.7367	bio60789	Sulfuricurvum kujiense	Sulfuricurvum	Helicobacteraceae	Campylobacterales	Epsilonproteobacteria	Proteobacteria
Sulfurihydrogenibium azorense Az-Fu1	PRJNA58121	1768	1723	1.64088	32.8	2	99.41	bio58121	Sulfurihydrogenibium azorense	Sulfurihydrogenibium	Hydrogenothermaceae	Aquificales	Aquificae	Aquificae
Sulfurimonas autotrophica DSM 16294	PRJNA53043	2220	2158	2.1532	35.2	4	99.695	bio53043	Sulfurimonas autotrophica	Sulfurimonas	Helicobacteraceae	Campylobacterales	Epsilonproteobacteria	Proteobacteria
Sulfurimonas denitrificans DSM 1251	PRJNA58185	2163	2096	2.20156	34.5	4	99.835	bio58185	Sulfurimonas denitrificans	Sulfurimonas	Helicobacteraceae	Campylobacterales	Epsilonproteobacteria	Proteobacteria
Sulfurospirillum deleyianum DSM 6946	PRJNA41861	2346	2265	2.30635	39	3	99.9533	bio41861	Sulfurospirillum deleyianum	Sulfurospirillum	Campylobacteraceae	Campylobacterales	Epsilonproteobacteria	Proteobacteria
Symbiobacterium thermophilum IAM 14863	PRJNA58165	3454	3337	3.56614	68.7	6	99.6773	bio58165	Symbiobacterium thermophilum	Symbiobacterium	Clostridiales Family XVIII. Incertae Sedis	Clostridiales	Clostridia	Firmicutes
Synechococcus elongatus PCC 6301	PRJNA58235	2582	2523	2.69625	55.5	2	99.67	bio58235	Synechococcus elongatus	Synechococcus	other Chroococcales	Chroococcales	other Cyanobacteria	Cyanobacteria
Synechococcus elongatus PCC 7942	PRJNA58045	2715	2662	2.74227	55.456	2	99.67	bio58045	Synechococcus elongatus	Synechococcus	other Chroococcales	Chroococcales	other Cyanobacteria	Cyanobacteria
Syntrophobacter fumaroxidans MPOB	PRJNA58177	4162	4064	4.99025	59.9	2	99.55	bio58177	Syntrophobacter fumaroxidans	Syntrophobacter	Syntrophobacteraceae	Syntrophobacterales	Deltaproteobacteria	Proteobacteria
Syntrophobotulus glycolicus DSM 8271	PRJNA63343	3438	3251	3.40674	46.4	4	99.5017	bio63343	Syntrophobotulus glycolicus	Syntrophobotulus	Peptococcaceae	Clostridiales	Clostridia	Firmicutes
Syntrophomonas wolfei subsp. wolfei str. Goettingen	PRJNA58179	2642	2504	2.9362	44.9	3	94.9733	bio58179	Syntrophomonas wolfei	Syntrophomonas	Syntrophomonadaceae	Clostridiales	Clostridia	Firmicutes
Syntrophothermus lipocalidus DSM 12680	PRJNA49527	2440	2313	2.40556	51	2	99.83	bio49527	Syntrophothermus lipocalidus	Syntrophothermus	Syntrophomonadaceae	Clostridiales	Clostridia	Firmicutes
Syntrophus aciditrophicus SB	PRJNA58539	3217	3166	3.1793	51.5	1	n.d.	bio58539	Syntrophus aciditrophicus	Syntrophus	Syntrophaceae	Syntrophobacterales	Deltaproteobacteria	Proteobacteria
Tannerella forsythia ATCC 43037	PRJNA83157	3207	3001	3.40552	47	2	100	bio83157	Tannerella forsythia	Tannerella	Porphyromonadaceae	Bacteroidales	Bacteroidia	Bacteroidetes
Taylorella asinigenitalis MCE3	PRJNA73771	1576	1524	1.63856	38.3	3	99.7867	bio73771	Taylorella asinigenitalis	Taylorella	Alcaligenaceae	Burkholderiales	Betaproteobacteria	Proteobacteria
Taylorella equigenitalis MCE9	PRJNA62103	1603	1556	1.69586	37.4	3	100	bio62103	Taylorella equigenitalis	Taylorella	Alcaligenaceae	Burkholderiales	Betaproteobacteria	Proteobacteria
Teredinibacter turnerae T7901	PRJNA59267	4310	4254	5.19316	50.9	3	99.78	bio59267	Teredinibacter turnerae	Teredinibacter	other Alteromonadales	Alteromonadales	Gammaproteobacteria	Proteobacteria
Terriglobus saanensis SP1PR4	PRJNA53251	4334	4180	5.09523	57.3	1	n.d.	bio53251	Terriglobus saanensis	Terriglobus	Acidobacteriaceae	Acidobacteriales	Acidobacteriia	Acidobacteria
Tetragenococcus halophilus	PRJNA74441	2634	2555	2.56272	36	5	99.461	bio74441	Tetragenococcus halophilus	Tetragenococcus	Enterococcaceae	Lactobacillales	Bacilli	Firmicutes
Thermaerobacter marianensis DSM 12885	PRJNA61727	2435	2327	2.8447	72.5	2	99.81	bio61727	Thermaerobacter marianensis	Thermaerobacter	Clostridiales Family XVII. Incertae Sedis	Clostridiales	Clostridia	Firmicutes
Thermanaerovibrio velox DSM 12556	PRJNA80703	1810	1739	1.88074	58.8	3	99.96	bio80703	Thermanaerovibrio velox	Thermanaerovibrio	Synergistaceae	Synergistales	Synergistia	Synergistetes
Thermincola potens JR	PRJNA48823	3082	2949	3.15742	45.9	3	99.7867	bio48823	Thermincola potens	Thermincola	Peptococcaceae	Clostridiales	Clostridia	Firmicutes
Thermoanaerobacter brockii subsp. finnii Ako-1	PRJNA55639	2408	2209	2.34482	34.5	3	96.3467	bio55639	Thermoanaerobacter brockii	Thermoanaerobacter	Thermoanaerobacteraceae	Thermoanaerobacterales	Clostridia	Firmicutes
Thermoanaerobacter italicus Ab9	PRJNA46241	2479	2270	2.45106	34.1	4	99.2683	bio46241	Thermoanaerobacter italicus	Thermoanaerobacter	Thermoanaerobacteraceae	Thermoanaerobacterales	Clostridia	Firmicutes
Thermoanaerobacter mathranii subsp. mathranii str. A3	PRJNA49481	2362	2159	2.30609	34.3	4	98.2067	bio49481	Thermoanaerobacter mathranii	Thermoanaerobacter	Thermoanaerobacteraceae	Thermoanaerobacterales	Clostridia	Firmicutes
Thermoanaerobacter pseudethanolicus ATCC 33223	PRJNA58339	2358	2239	2.36282	34.5	3	96.39	bio58339	Thermoanaerobacter pseudethanolicus	Thermoanaerobacter	Thermoanaerobacteraceae	Thermoanaerobacterales	Clostridia	Firmicutes
Thermoanaerobacter tengcongensis MB4	PRJNA57813	2721	2588	2.68945	37.6	4	93.875	bio57813	Thermoanaerobacter tengcongensis	Thermoanaerobacter	Thermoanaerobacteraceae	Thermoanaerobacterales	Clostridia	Firmicutes
Thermoanaerobacter wiegelii Rt8.B1	PRJNA52581	2789	2522	2.78506	34.3	4	97.51	bio52581	Thermoanaerobacter wiegelii	Thermoanaerobacter	Thermoanaerobacteraceae	Thermoanaerobacterales	Clostridia	Firmicutes
Thermoanaerobacterium thermosaccharolyticum DSM 571	PRJNA51639	2831	2601	2.78575	34.1	5	97.219	bio51639	Thermoanaerobacterium thermosaccharolyticum	Thermoanaerobacterium	Thermoanaerobacterales Family III. Incertae Sedis	Thermoanaerobacterales	Clostridia	Firmicutes
Thermoanaerobacterium xylanolyticum LX-11	PRJNA63163	2492	2345	2.53436	35	5	99.876	bio63163	Thermoanaerobacterium xylanolyticum	Thermoanaerobacterium	Thermoanaerobacterales Family III. Incertae Sedis	Thermoanaerobacterales	Clostridia	Firmicutes
Thermobifida fusca YX	PRJNA57703	3161	3087	3.64225	67.5	4	99.9383	bio57703	Thermobifida fusca	Thermobifida	Nocardiopsaceae	Actinomycetales	Actinobacteria	Actinobacteria
Thermobispora bispora DSM 43833	PRJNA48999	3662	3546	4.18998	72.4	4	94.855	bio48999	Thermobispora bispora	Thermobispora	Pseudonocardiaceae	Actinomycetales	Actinobacteria	Actinobacteria
Thermocrinis albus DSM 14484	PRJNA46231	1652	1593	1.50058	46.9	1	n.d.	bio46231	Thermocrinis albus	Thermocrinis	Aquificaceae	Aquificales	Aquificae	Aquificae
Thermodesulfatator indicus DSM 15286	PRJNA68285	2291	2195	2.32222	42.4	2	99.87	bio68285	Thermodesulfatator indicus	Thermodesulfatator	Thermodesulfobacteriaceae	Thermodesulfobacteriales	Thermodesulfobacteria	Thermodesulfobacteria
Thermodesulfobium narugense DSM 14796	PRJNA66601	1910	1807	1.89887	33.9	2	99.67	bio66601	Thermodesulfobium narugense	Thermodesulfobium	Thermodesulfobiaceae	Thermoanaerobacterales	Clostridia	Firmicutes
Thermodesulfovibrio yellowstonii DSM 11347	PRJNA59257	2089	2033	2.0038	34.1	1	n.d.	bio59257	Thermodesulfovibrio yellowstonii	Thermodesulfovibrio	Nitrospiraceae	Nitrospirales	Nitrospira	Nitrospirae
Thermomicrobium roseum DSM 5159	PRJNA59341	2904	2854	2.92075	64.2598	1	n.d.	bio59341	Thermomicrobium roseum	Thermomicrobium	Thermomicrobiaceae	Thermomicrobiales	Thermomicrobia	Chloroflexi
Thermomonospora curvata DSM 43183	PRJNA41885	5061	4890	5.63902	71.6	4	99.7733	bio41885	Thermomonospora curvata	Thermomonospora	Thermomonosporaceae	Actinomycetales	Actinobacteria	Actinobacteria
Thermosediminibacter oceani DSM 16646	PRJNA51421	2348	2197	2.28003	46.8	3	99.74	bio51421	Thermosediminibacter oceani	Thermosediminibacter	Thermoanaerobacterales Family III. Incertae Sedis	Thermoanaerobacterales	Clostridia	Firmicutes
Thermosipho africanus TCF52B	PRJNA59095	2041	1954	2.01666	30.8	3	99.6167	bio59095	Thermosipho africanus	Thermosipho	Thermotogaceae	Thermotogales	Thermotogae	Thermotogae
Thermosipho melanesiensis BI429	PRJNA58683	1992	1879	1.91524	31.4	4	100	bio58683	Thermosipho melanesiensis	Thermosipho	Thermotogaceae	Thermotogales	Thermotogae	Thermotogae
Thermosynechococcus elongatus BP-1	PRJNA57907	2525	2476	2.59386	53.9	1	n.d.	bio57907	Thermosynechococcus elongatus	Thermosynechococcus	other Chroococcales	Chroococcales	other Cyanobacteria	Cyanobacteria
Thermotoga lettingae TMO	PRJNA58419	2110	2040	2.13534	38.7	1	n.d.	bio58419	Thermotoga lettingae	Thermotoga	Thermotogaceae	Thermotogales	Thermotogae	Thermotogae
Thermotoga maritima MSB8	PRJNA57723	1928	1858	1.86072	46.2	1	n.d.	bio57723	Thermotoga maritima	Thermotoga	Thermotogaceae	Thermotogales	Thermotogae	Thermotogae
Thermotoga naphthophila RKU-10	PRJNA42777	1867	1768	1.80982	46.1	1	n.d.	bio42777	Thermotoga naphthophila	Thermotoga	Thermotogaceae	Thermotogales	Thermotogae	Thermotogae
Thermotoga neapolitana DSM 4359	PRJNA59065	1988	1937	1.88456	46.9	1	n.d.	bio59065	Thermotoga neapolitana	Thermotoga	Thermotogaceae	Thermotogales	Thermotogae	Thermotogae
Thermotoga petrophila RKU-1	PRJNA58655	1864	1785	1.82351	46.1	1	n.d.	bio58655	Thermotoga petrophila	Thermotoga	Thermotogaceae	Thermotogales	Thermotogae	Thermotogae
Thermotoga thermarum DSM 5069	PRJNA68449	2063	1945	2.03994	40.3	1	n.d.	bio68449	Thermotoga thermarum	Thermotoga	Thermotogaceae	Thermotogales	Thermotogae	Thermotogae
Thermovibrio ammonificans HB-1	PRJNA62095	1889	1813	1.75953	52.1174	3	99.6233	bio62095	Thermovibrio ammonificans	Thermovibrio	Desulfurobacteriaceae	Aquificales	Aquificae	Aquificae
Thermovirga lienii DSM 17291	PRJNA77129	1972	1875	1.99964	47.1032	3	99.8733	bio77129	Thermovirga lienii	Thermovirga	Synergistaceae	Synergistales	Synergistia	Synergistetes
Thermus scotoductus SA-01	PRJNA62273	2515	2458	2.35518	64.9036	1	n.d.	bio62273	Thermus scotoductus	Thermus	Thermaceae	Thermales	Deinococci	Deinococcus-Thermus
Thermus thermophilus HB27	PRJNA58033	2263	2210	2.12749	69.3781	2	100	bio58033	Thermus thermophilus	Thermus	Thermaceae	Thermales	Deinococci	Deinococcus-Thermus
Thermus thermophilus HB8	PRJNA58223	2288	2235	2.11605	69.4857	2	99.67	bio58223	Thermus thermophilus	Thermus	Thermaceae	Thermales	Deinococci	Deinococcus-Thermus
Thermus thermophilus JL-18	PRJNA66077	2508	2402	2.31122	68.9816	2	100	bio66077	Thermus thermophilus	Thermus	Thermaceae	Thermales	Deinococci	Deinococcus-Thermus
Thermus thermophilus SG0.5JP17-16	PRJNA159537	2488	2339	2.30323	68.6134	2	99.81	bio15953	Thermus thermophilus	Thermus	Thermaceae	Thermales	Deinococci	Deinococcus-Thermus
Thioalkalimicrobium cyclicum ALM1	PRJNA67391	1735	1665	1.93246	47	2	100	bio67391	Thioalkalimicrobium cyclicum	Thioalkalimicrobium	Piscirickettsiaceae	Thiotrichales	Gammaproteobacteria	Proteobacteria
Thioalkalivibrio sulfidophilus HL-EbGr7	PRJNA59179	3372	3283	3.46455	65.1	1	n.d.	bio59179	Thioalkalivibrio sulfidophilus	Thioalkalivibrio	Ectothiorhodospiraceae	Chromatiales	Gammaproteobacteria	Proteobacteria
Thiobacillus denitrificans ATCC 25259	PRJNA58189	2879	2827	2.90981	66.1	2	99.67	bio58189	Thiobacillus denitrificans	Thiobacillus	Hydrogenophilaceae	Hydrogenophilales	Betaproteobacteria	Proteobacteria
Thiomicrospira crunogena XCL-2	PRJNA58183	2259	2196	2.42773	43.1	3	100	bio58183	Thiomicrospira crunogena	Thiomicrospira	Piscirickettsiaceae	Thiotrichales	Gammaproteobacteria	Proteobacteria
Thiomonas intermedia K12	PRJNA48825	3322	3172	3.4621	63.8464	1	n.d.	bio48825	Thiomonas intermedia	Thiomonas	other Burkholderiales	Burkholderiales	Betaproteobacteria	Proteobacteria
Tolumonas auensis DSM 9187	PRJNA59395	3292	3130	3.47129	49	8	99.0321	bio59395	Tolumonas auensis	Tolumonas	Aeromonadaceae	Aeromonadales	Gammaproteobacteria	Proteobacteria
Treponema azotonutricium ZAS-9	PRJNA67365	3662	3474	3.85567	49.8	2	100	bio67365	Treponema azotonutricium	Treponema	Spirochaetaceae	Spirochaetales	Spirochaetia	Spirochaetes
Treponema brennaborense DSM 12168	PRJNA66607	2648	2531	3.05558	51.5	4	99.73	bio66607	Treponema brennaborense	Treponema	Spirochaetaceae	Spirochaetales	Spirochaetia	Spirochaetes
Treponema denticola ATCC 35405	PRJNA57583	2838	2767	2.8432	37.9	2	99.94	bio57583	Treponema denticola	Treponema	Spirochaetaceae	Spirochaetales	Spirochaetia	Spirochaetes
Treponema pallidum subsp. pallidum DAL-1	PRJNA87065	1119	1056	1.13997	52.8	2	100	bio87065	Treponema pallidum	Treponema	Spirochaetaceae	Spirochaetales	Spirochaetia	Spirochaetes
Treponema pallidum subsp. pallidum SS14	PRJNA58977	1088	1028	1.13946	52.8	2	99.94	bio58977	Treponema pallidum	Treponema	Spirochaetaceae	Spirochaetales	Spirochaetia	Spirochaetes
Treponema pallidum subsp. pallidum str. Chicago	PRJNA159543	1118	981	1.13928	52.8	2	100	bio15954	Treponema pallidum	Treponema	Spirochaetaceae	Spirochaetales	Spirochaetia	Spirochaetes
Treponema pallidum subsp. pallidum str. Nichols	PRJNA57585	1095	1036	1.13801	52.8	2	99.94	bio57585	Treponema pallidum	Treponema	Spirochaetaceae	Spirochaetales	Spirochaetia	Spirochaetes
Treponema pallidum subsp. pertenue str. CDC2	PRJNA87051	1122	1065	1.13974	52.8	2	100	bio87051	Treponema pallidum	Treponema	Spirochaetaceae	Spirochaetales	Spirochaetia	Spirochaetes
Treponema pallidum subsp. pertenue str. Gauthier	PRJNA87067	1122	1065	1.13942	52.8	2	100	bio87067	Treponema pallidum	Treponema	Spirochaetaceae	Spirochaetales	Spirochaetia	Spirochaetes
Treponema pallidum subsp. pertenue str. SamoaD	PRJNA87069	1122	1065	1.13933	52.8	2	100	bio87069	Treponema pallidum	Treponema	Spirochaetaceae	Spirochaetales	Spirochaetia	Spirochaetes
Treponema paraluiscuniculi Cuniculi A	PRJNA68447	1070	1010	1.13339	52.7	2	100	bio68447	Treponema paraluiscuniculi	Treponema	Spirochaetaceae	Spirochaetales	Spirochaetia	Spirochaetes
Treponema primitia ZAS-2	PRJNA67367	3683	3523	4.05987	50.8	2	99.55	bio67367	Treponema primitia	Treponema	Spirochaetaceae	Spirochaetales	Spirochaetia	Spirochaetes
Treponema succinifaciens DSM 2489	PRJNA65781	2779	2608	2.89742	39.1714	4	99.57	bio65781	Treponema succinifaciens	Treponema	Spirochaetaceae	Spirochaetales	Spirochaetia	Spirochaetes
Trichodesmium erythraeum IMS101	PRJNA57925	5126	4451	7.75011	34.1	2	99.67	bio57925	Trichodesmium erythraeum	Trichodesmium	other Oscillatoriales	Oscillatoriales	other Cyanobacteria	Cyanobacteria
Tropheryma whipplei str. Twist	PRJNA57705	862	808	0.927303	46.3	1	n.d.	bio57705	Tropheryma whipplei	Tropheryma	other Actinomycetales	Actinomycetales	Actinobacteria	Actinobacteria
Tropheryma whipplei TW08/27	PRJNA57961	839	783	0.925938	46.3	1	n.d.	bio57961	Tropheryma whipplei	Tropheryma	other Actinomycetales	Actinomycetales	Actinobacteria	Actinobacteria
Truepera radiovictrix DSM 17093	PRJNA49533	3046	2945	3.2604	68.1	2	99.41	bio49533	Truepera radiovictrix	Truepera	Trueperaceae	Deinococcales	Deinococci	Deinococcus-Thermus
Tsukamurella paurometabola DSM 20162	PRJNA48829	4382	4242	4.47973	68.3866	2	99.67	bio48829	Tsukamurella paurometabola	Tsukamurella	Tsukamurellaceae	Actinomycetales	Actinobacteria	Actinobacteria
Ureaplasma parvum serovar 3 str. ATCC 27815	PRJNA58887	647	609	0.751679	25.5	2	99.93	bio58887	Ureaplasma parvum	Ureaplasma	Mycoplasmataceae	Mycoplasmatales	Mollicutes	Tenericutes
Ureaplasma parvum serovar 3 str. ATCC 700970	PRJNA57711	653	614	0.751719	25.5	2	99.93	bio57711	Ureaplasma parvum	Ureaplasma	Mycoplasmataceae	Mycoplasmatales	Mollicutes	Tenericutes
Ureaplasma urealyticum serovar 10 str. ATCC 33699	PRJNA59011	695	646	0.874478	25.8	2	99.93	bio59011	Ureaplasma urealyticum	Ureaplasma	Mycoplasmataceae	Mycoplasmatales	Mollicutes	Tenericutes
Variovorax paradoxus EPS	PRJNA62107	6087	5952	6.55006	66.5	2	99.67	bio62107	Variovorax paradoxus	Variovorax	Comamonadaceae	Burkholderiales	Betaproteobacteria	Proteobacteria
Variovorax paradoxus S110	PRJNA59437	6453	6279	6.75499	67.4998	2	100	bio59437	Variovorax paradoxus	Variovorax	Comamonadaceae	Burkholderiales	Betaproteobacteria	Proteobacteria
Veillonella parvula DSM 2008	PRJNA41927	1923	1844	2.13214	38.6	4	99.4683	bio41927	Veillonella parvula	Veillonella	Veillonellaceae	Selenomonadales	Negativicutes	Firmicutes
Verminephrobacter eiseniae EF01-2	PRJNA58675	5109	4947	5.59794	65.2627	3	99.74	bio58675	Verminephrobacter eiseniae	Verminephrobacter	Comamonadaceae	Burkholderiales	Betaproteobacteria	Proteobacteria
Verrucosispora maris AB-18-032	PRJNA66297	6069	6009	6.73228	70.8948	3	99.4733	bio66297	Verrucosispora maris	Verrucosispora	Micromonosporaceae	Actinomycetales	Actinobacteria	Actinobacteria
Vibrio anguillarum 775	PRJNA68057	3838	3732	4.05204	44.4781	5	98.995	bio68057	Vibrio anguillarum	Vibrio	Vibrionaceae	Vibrionales	Gammaproteobacteria	Proteobacteria
Vibrio fischeri ES114	PRJNA58163	3987	3817	4.27372	38.371	12	99.5577	bio58163	Vibrio fischeri	Vibrio	Vibrionaceae	Vibrionales	Gammaproteobacteria	Proteobacteria
Vibrio fischeri MJ11	PRJNA58907	4175	4039	4.50334	38.201	7	99.7243	bio58907	Vibrio fischeri	Vibrio	Vibrionaceae	Vibrionales	Gammaproteobacteria	Proteobacteria
Vibrio furnissii NCTC 11218	PRJNA82347	4578	4455	4.91641	50.634	7	99.6581	bio82347	Vibrio furnissii	Vibrio	Vibrionaceae	Vibrionales	Gammaproteobacteria	Proteobacteria
Vibrio harveyi ATCC BAA-1116	PRJNA58957	6239	6041	6.05838	45.4023	10	99.6762	bio58957	Vibrio harveyi	Vibrio	Vibrionaceae	Vibrionales	Gammaproteobacteria	Proteobacteria
Vibrio cholerae IEC224	PRJNA89389	3787	3664	4.07959	47.4898	8	99.395	bio89389	Vibrio cholerae	Vibrio	Vibrionaceae	Vibrionales	Gammaproteobacteria	Proteobacteria
Vibrio cholerae LMA3984-4	PRJNA159541	3442	3153	3.73872	47.9734	7	98.2048	bio15954	Vibrio cholerae	Vibrio	Vibrionaceae	Vibrionales	Gammaproteobacteria	Proteobacteria
Vibrio cholerae M66-2	PRJNA59355	3839	3693	3.9389	47.5875	7	99.7362	bio59355	Vibrio cholerae	Vibrio	Vibrionaceae	Vibrionales	Gammaproteobacteria	Proteobacteria
Vibrio cholerae MJ-1236	PRJNA59387	3910	3772	4.23636	47.2948	7	99.6624	bio59387	Vibrio cholerae	Vibrio	Vibrionaceae	Vibrionales	Gammaproteobacteria	Proteobacteria
Vibrio cholerae O1 biovar El Tor str. N16961	PRJNA57623	4007	3834	4.03346	47.4873	8	99.5325	bio57623	Vibrio cholerae	Vibrio	Vibrionaceae	Vibrionales	Gammaproteobacteria	Proteobacteria
Vibrio cholerae O1 str. 2010EL-1786	PRJNA78933	4990	4885	5.1241	47.4141	7	99.7124	bio78933	Vibrio cholerae	Vibrio	Vibrionaceae	Vibrionales	Gammaproteobacteria	Proteobacteria
Vibrio cholerae O395	PRJNA58425	3998	3.855	4.13381	47.5584	8	99.6943	bio58425	Vibrio cholerae	Vibrio	Vibrionaceae	Vibrionales	Gammaproteobacteria	Proteobacteria
Vibrio parahaemolyticus RIMD 2210633	PRJNA57969	4992	4832	5.16577	45.4	11	99.6971	bio57969	Vibrio parahaemolyticus	Vibrio	Vibrionaceae	Vibrionales	Gammaproteobacteria	Proteobacteria
Vibrio splendidus LGP32	PRJNA59353	4603	4432	4.97482	43.8653	8	99.0114	bio59353	Vibrio splendidus	Vibrio	Vibrionaceae	Vibrionales	Gammaproteobacteria	Proteobacteria
Vibrio vulnificus CMCP6	PRJNA62909	4572	4433	5.1267	46.7159	9	99.6453	bio62909	Vibrio vulnificus	Vibrio	Vibrionaceae	Vibrionales	Gammaproteobacteria	Proteobacteria
Vibrio vulnificus MO6-24/O	PRJNA62243	4701	4562	5.00777	46.9535	9	99.5442	bio62243	Vibrio vulnificus	Vibrio	Vibrionaceae	Vibrionales	Gammaproteobacteria	Proteobacteria
Vibrio vulnificus YJ016	PRJNA58007	5166	5023	5.26009	46.6686	9	99.6361	bio58007	Vibrio vulnificus	Vibrio	Vibrionaceae	Vibrionales	Gammaproteobacteria	Proteobacteria
Waddlia chondrophila WSU 86-1044	PRJNA49531	1999	1956	2.1319	43.7547	2	100	bio49531	Waddlia chondrophila	Waddlia	Waddliaceae	Chlamydiales	Chlamydiia	Chlamydiae
Weeksella virosa DSM 16922	PRJNA63627	2179	2049	2.27295	35.9	5	99.567	bio63627	Weeksella virosa	Weeksella	Flavobacteriaceae	Flavobacteriales	Flavobacteriia	Bacteroidetes
Weissella koreensis KACC 15510	PRJNA68837	1428	1357	1.44147	35.5158	5	99.773	bio68837	Weissella koreensis	Weissella	Leuconostocaceae	Lactobacillales	Bacilli	Firmicutes
Wigglesworthia glossinidia endosymbiont of Glossina brevipalpis	PRJNA57853	657	617	0.703004	22.4962	2	99.55	bio57853	Wigglesworthia glossinidia	Wigglesworthia	Enterobacteriaceae	Enterobacteriales	Gammaproteobacteria	Proteobacteria
Wigglesworthia glossinidia endosymbiont of Glossina morsitans morsitans (Yale colony)	PRJNA88075	679	618	0.719535	25.2	2	99.68	bio88075	Wigglesworthia glossinidia	Wigglesworthia	Enterobacteriaceae	Enterobacteriales	Gammaproteobacteria	Proteobacteria
Wolinella succinogenes DSM 1740	PRJNA61591	2092	2043	2.11036	48.5	3	99.78	bio61591	Wolinella succinogenes	Wolinella	Helicobacteraceae	Campylobacterales	Epsilonproteobacteria	Proteobacteria
Xanthobacter autotrophicus Py2	PRJNA58453	5155	5035	5.62509	67.3763	2	100	bio58453	Xanthobacter autotrophicus	Xanthobacter	Xanthobacteraceae	Rhizobiales	Alphaproteobacteria	Proteobacteria
Xanthomonas albilineans GPE PC73	PRJNA43163	3172	3114	3.7687	63	2	99.68	bio43163	Xanthomonas albilineans	Xanthomonas	Xanthomonadaceae	Xanthomonadales	Gammaproteobacteria	Proteobacteria
Xanthomonas axonopodis pv. citri str. 306	PRJNA57889	4489	4427	5.27417	64.7396	2	100	bio57889	Xanthomonas axonopodis	Xanthomonas	Xanthomonadaceae	Xanthomonadales	Gammaproteobacteria	Proteobacteria
Xanthomonas axonopodis pv. citrumelo F1	PRJNA73179	4262	4181	4.96747	64.9	2	100	bio73179	Xanthomonas axonopodis	Xanthomonas	Xanthomonadaceae	Xanthomonadales	Gammaproteobacteria	Proteobacteria
Xanthomonas campestris pv. campestris str. 8004	PRJNA57595	4368	4271	5.14871	65	2	100	bio57595	Xanthomonas campestris	Xanthomonas	Xanthomonadaceae	Xanthomonadales	Gammaproteobacteria	Proteobacteria
Xanthomonas campestris pv. campestris str. ATCC 33913	PRJNA57887	4240	4179	5.07619	65.1	2	100	bio57887	Xanthomonas campestris	Xanthomonas	Xanthomonadaceae	Xanthomonadales	Gammaproteobacteria	Proteobacteria
Xanthomonas campestris pv. campestris str. B100	PRJNA61643	4574	4466	5.079	65	2	100	bio61643	Xanthomonas campestris	Xanthomonas	Xanthomonadaceae	Xanthomonadales	Gammaproteobacteria	Proteobacteria
Xanthomonas campestris pv. raphani 756C	PRJNA159539	4593	4516	4.94121	65.3	2	99.68	bio15953	Xanthomonas campestris	Xanthomonas	Xanthomonadaceae	Xanthomonadales	Gammaproteobacteria	Proteobacteria
Xanthomonas campestris pv. vesicatoria str. 85-10	PRJNA58321	4856	4726	5.42016	64.5103	2	100	bio58321	Xanthomonas campestris	Xanthomonas	Xanthomonadaceae	Xanthomonadales	Gammaproteobacteria	Proteobacteria
Xanthomonas oryzae pv. oryzae KACC 10331	PRJNA58155	4281	4065	4.94144	63.7	2	100	bio58155	Xanthomonas oryzae	Xanthomonas	Xanthomonadaceae	Xanthomonadales	Gammaproteobacteria	Proteobacteria
Xanthomonas oryzae pv. oryzae MAFF 311018	PRJNA58547	4431	4372	4.94022	63.7	2	99.94	bio58547	Xanthomonas oryzae	Xanthomonas	Xanthomonadaceae	Xanthomonadales	Gammaproteobacteria	Proteobacteria
Xanthomonas oryzae pv. oryzae PXO99A	PRJNA59131	5131	4988	5.24008	63.6	2	100	bio59131	Xanthomonas oryzae	Xanthomonas	Xanthomonadaceae	Xanthomonadales	Gammaproteobacteria	Proteobacteria
Xanthomonas oryzae pv. oryzicola BLS256	PRJNA54411	4561	4474	4.83174	64.1	2	100	bio54411	Xanthomonas oryzae	Xanthomonas	Xanthomonadaceae	Xanthomonadales	Gammaproteobacteria	Proteobacteria
Xenorhabdus bovienii SS-2004	PRJNA46345	4413	4258	4.2255	45	7	99.6314	bio46345	Xenorhabdus bovienii	Xenorhabdus	Enterobacteriaceae	Enterobacteriales	Gammaproteobacteria	Proteobacteria
Xenorhabdus nematophila ATCC 19061	PRJNA49133	4800	4473	4.58792	44.2609	7	99.3152	bio49133	Xenorhabdus nematophila	Xenorhabdus	Enterobacteriaceae	Enterobacteriales	Gammaproteobacteria	Proteobacteria
Xylanimonas cellulosilytica DSM 15894	PRJNA41935	3547	3443	3.83138	72.4653	3	99.6067	bio41935	Xylanimonas cellulosilytica	Xylanimonas	Promicromonosporaceae	Actinomycetales	Actinobacteria	Actinobacteria
Xylella fastidiosa 9a5c	PRJNA57849	2905	2832	2.73175	52.6433	2	100	bio57849	Xylella fastidiosa	Xylella	Xanthomonadaceae	Xanthomonadales	Gammaproteobacteria	Proteobacteria
Xylella fastidiosa M12	PRJNA58763	2368	2104	2.47513	51.9	2	100	bio58763	Xylella fastidiosa	Xylella	Xanthomonadaceae	Xanthomonadales	Gammaproteobacteria	Proteobacteria
Xylella fastidiosa M23	PRJNA58809	2320	2201	2.57399	51.7613	2	99.94	bio58809	Xylella fastidiosa	Xylella	Xanthomonadaceae	Xanthomonadales	Gammaproteobacteria	Proteobacteria
Xylella fastidiosa subsp. fastidiosa GB514	PRJNA49399	2271	2216	2.51738	51.774	2	100	bio49399	Xylella fastidiosa	Xylella	Xanthomonadaceae	Xanthomonadales	Gammaproteobacteria	Proteobacteria
Xylella fastidiosa Temecula1	PRJNA57869	2125	2036	2.52115	51.8011	2	100	bio57869	Xylella fastidiosa	Xylella	Xanthomonadaceae	Xanthomonadales	Gammaproteobacteria	Proteobacteria
Yersinia enterocolitica subsp. enterocolitica 8081	PRJNA57741	4279	4050	4.68362	47.2508	7	99.791	bio57741	Yersinia enterocolitica	Yersinia	Enterobacteriaceae	Enterobacteriales	Gammaproteobacteria	Proteobacteria
Yersinia enterocolitica subsp. palearctica 105.5R(r)	PRJNA63663	4206	4022	4.62181	46.9578	7	98.9019	bio63663	Yersinia enterocolitica	Yersinia	Enterobacteriaceae	Enterobacteriales	Gammaproteobacteria	Proteobacteria
Yersinia enterocolitica subsp. palearctica Y11	PRJEA60483	4551	4459	4.62588	46.953	7	99.5448	bio60483	Yersinia enterocolitica	Yersinia	Enterobacteriaceae	Enterobacteriales	Gammaproteobacteria	Proteobacteria
Yersinia pestis A1122	PRJNA158119	4333	4247	4.65841	47.6472	6	99.7633	bio15811	Yersinia pestis	Yersinia	Enterobacteriaceae	Enterobacteriales	Gammaproteobacteria	Proteobacteria
Yersinia pestis Angola	PRJNA58485	4464	4040	4.68701	47.615	7	99.8281	bio58485	Yersinia pestis	Yersinia	Enterobacteriaceae	Enterobacteriales	Gammaproteobacteria	Proteobacteria
Yersinia pestis Antiqua	PRJNA58607	4468	4361	4.87984	47.7026	7	99.6943	bio58607	Yersinia pestis	Yersinia	Enterobacteriaceae	Enterobacteriales	Gammaproteobacteria	Proteobacteria
Yersinia pestis biovar Medievalis str. Harbin 35	PRJNA158537	4670	4436	4.7095	47.6065	7	99.7538	bio15853	Yersinia pestis	Yersinia	Enterobacteriaceae	Enterobacteriales	Gammaproteobacteria	Proteobacteria
Yersinia pestis biovar Microtus str. 91001	PRJNA58037	4389	4137	4.80321	47.7169	5	99.756	bio58037	Yersinia pestis	Yersinia	Enterobacteriaceae	Enterobacteriales	Gammaproteobacteria	Proteobacteria
Yersinia pestis CO92	PRJNA57621	4305	4066	4.82986	47.6065	6	99.7213	bio57621	Yersinia pestis	Yersinia	Enterobacteriaceae	Enterobacteriales	Gammaproteobacteria	Proteobacteria
Yersinia pestis D106004	PRJNA158071	3872	3781	4.81292	47.6037	6	99.8293	bio15807	Yersinia pestis	Yersinia	Enterobacteriaceae	Enterobacteriales	Gammaproteobacteria	Proteobacteria
Yersinia pestis D182038	PRJNA158073	3879	3777	4.80226	47.6053	6	99.7633	bio15807	Yersinia pestis	Yersinia	Enterobacteriaceae	Enterobacteriales	Gammaproteobacteria	Proteobacteria
Yersinia pestis KIM10+	PRJNA57875	4321	4164	4.70175	47.6558	7	99.8167	bio57875	Yersinia pestis	Yersinia	Enterobacteriaceae	Enterobacteriales	Gammaproteobacteria	Proteobacteria
Yersinia pestis Nepal516	PRJNA58609	4201	4091	4.64629	47.6514	7	99.8105	bio58609	Yersinia pestis	Yersinia	Enterobacteriaceae	Enterobacteriales	Gammaproteobacteria	Proteobacteria
Yersinia pestis Pestoides F	PRJNA58619	4262	4068	4.72586	47.6867	7	99.8414	bio58619	Yersinia pestis	Yersinia	Enterobacteriaceae	Enterobacteriales	Gammaproteobacteria	Proteobacteria
Yersinia pestis Z176003	PRJNA47317	3784	3697	4.72579	47.7001	6	99.76	bio47317	Yersinia pestis	Yersinia	Enterobacteriaceae	Enterobacteriales	Gammaproteobacteria	Proteobacteria
Yersinia pseudotuberculosis IP 31758	PRJNA58487	4494	4324	4.93513	47.1929	7	99.6119	bio58487	Yersinia pseudotuberculosis	Yersinia	Enterobacteriaceae	Enterobacteriales	Gammaproteobacteria	Proteobacteria
Yersinia pseudotuberculosis IP 32953	PRJNA58157	4238	4038	4.8409	47.5404	7	99.41	bio58157	Yersinia pseudotuberculosis	Yersinia	Enterobacteriaceae	Enterobacteriales	Gammaproteobacteria	Proteobacteria
Yersinia pseudotuberculosis PB1/+	PRJNA59153	4357	4237	4.76543	47.459	7	99.5571	bio59153	Yersinia pseudotuberculosis	Yersinia	Enterobacteriaceae	Enterobacteriales	Gammaproteobacteria	Proteobacteria
Yersinia pseudotuberculosis YPIII	PRJNA59151	4313	4192	4.68944	47.5	7	99.7238	bio59151	Yersinia pseudotuberculosis	Yersinia	Enterobacteriaceae	Enterobacteriales	Gammaproteobacteria	Proteobacteria
Zobellia galactanivorans	PRJNA70621	4783	4732	5.52171	42.8	2	99.67	bio70621	Zobellia galactanivorans	Zobellia	Flavobacteriaceae	Flavobacteriales	Flavobacteriia	Bacteroidetes
Zunongwangia profunda SM-A87	PRJNA48073	4713	4653	5.12819	36.2	3	99.74	bio48073	Zunongwangia profunda	Zunongwangia	Flavobacteriaceae	Flavobacteriales	Flavobacteriia	Bacteroidetes
Zymomonas mobilis subsp. mobilis ATCC 10988	PRJNA30987	1931	1803	2.14346	46.0424	2	100	bio30987	Zymomonas mobilis	Zymomonas	Sphingomonadaceae	Sphingomonadales	Alphaproteobacteria	Proteobacteria
Zymomonas mobilis subsp. mobilis NCIMB 11163	PRJNA41019	1978	1884	2.22352	46.6156	3	99.9133	bio41019	Zymomonas mobilis	Zymomonas	Sphingomonadaceae	Sphingomonadales	Alphaproteobacteria	Proteobacteria
Zymomonas mobilis subsp. mobilis ZM4	PRJNA58095	1807	1736	2.05636	46.3	3	99.9533	bio58095	Zymomonas mobilis	Zymomonas	Sphingomonadaceae	Sphingomonadales	Alphaproteobacteria	Proteobacteria
Zymomonas mobilis subsp. pomaceae ATCC 29192	PRJNA68445	1840	1748	2.06141	44.0421	3	100	bio68445	Zymomonas mobilis	Zymomonas	Sphingomonadaceae	Sphingomonadales	Alphaproteobacteria	Proteobacteria
