# Supplementary material for: The Variability of the 16S rRNA Gene in Bacterial Genomes and Its Consequences for Bacterial Community Analyses
Source: PLoS One. 2013 Feb 27;8(2):e57923. doi: 10.1371/journal.pone.0057923 (PMC3583900; doi:10.1371/journal.pone.0057923)
Supplement: Dataset S3 — Fasta file containing aligned 16S rRNA sequences from bacterial genomes used in this study. (FAS) [file pone.0057923.s006.fas]

>59405|Bartonella grahamii|Bartonella|Alphaproteobacteria|Proteobacteria|Bartonella grahamii as4aup|gi240849682|1897284|minus
AGAG-TT-T-GATCCTGG-CTCAGAACGAA--CGCTGGC-GGCA-GGCTT-AACACATGC
AAG-TC--GAGCGCACTCTTTTAGAGTG--------------------------------
------------------------------------------------------------
---------------------------------------------------------AGC
---GGC-AAACGGG-T-G-AGTAACG-CGTGGGA---ATCTA-CCC-ATCTCTAC-GG-A
AT-AACACAGAGAAAT-T-TGTGCTAATA--CCGTATACG----------TCC--TTTTT
-GGA------------GAAA-GATTTA---------------------------------
------------------------------------------------------------
------------------------------------------------------------
------------------------------------------------TC-GGAGATGG-
ATGA-GCCC-GCGTTGGAT-TA-GC-TAG-TT----GGTG-AGGT-AACGG-C-TCACCA
AGGCGACGAT-CC-A-TAGCTGGTCTGAGA-GGATGATC-AGC-CACACTG-GGA-CTGA
GA-CACGGCCCAGA-CTCC-TACGGGAGGC-AGCA-GTGGGGAATATTGGACAAT-GGGG
-GCAA-----CCCTGA-TCCAGCCATGCC-GCGTG-AGTG-A-T-GA-AGG-CC-CTA--
G--GGTT-GTAAA-GCT-C--T-TT-C--AC--CGGT-GAAGATAA--------------
--------------TGACG-GTA-ACC-G-GA-GAAGAA-GCCCC-GGCTAACTTCGTGC
CAGCAGCCGCGGTAATA-CGAAGGGG-GCTAG-C-GTTGTTCGGA-T-TTA-CT-GGGCG
TAAA-GCGCACGT-A-GGC-GGA-TA-TTTAAGTCA-G--A-G-GTGAAAT-CCCA---G
GG-C-TCAA-CCCT-G-GA-AC-TG-CCT-T-TG-ATAC-TGGAT-ATCTT-G-AGTATG
-GAAGA-GGTGAGT-GG-AATTCCGAGT-GTAGA-GG-TAAAAT-TC-GTAGAT--ATTC
-GGAGGA-ACAC-CAG--T-G--GCG-AA-GGCGGCTCAC-TG-GTCCATTAC-TGA-CG
CT-GAG-GTG-CG-AAAGC-GTGG-GGAG-C-AAAC-AGG-ATT-AGA-TAC-CCTGGTA
GTCCAC-GCCGTAAA-CGATGAATGTT--AGC-CGTCGGGCGGTTTACT-----GCT-CG
G-TG-GCGCA-GCTAACGCA-TTAA-ACATTCC-GC-CT-GGGGAG-TACGG-TC-GCAA
GA-T-T-AAAACT-CAAA-GGAAT-TGACG-G-GGG-CCCGC-ACAAG-C-GGT-G-GAG
CATGT-GGTTTAATTCGAAGCAACGCGCAG-AA-CCTTA-CCAGCCC-TTG-ACAT-C-C
CGATCG--CGGAA-GGTGGAG-A-CAC-CCTC--CTTCAGTTAGGCTGG-----------
--ATCGGAGACAGGTGCTGCATGG-CT-GTCGTCAGCTCGTG-TCGTGAGATGTTGGG-T
TAAGT-CCCGCAA-CGAG-CGCAACCCTC-GC-CCTTAG-TTGCC---AG-CATTTAGT-
----------TGGGCAC-T-CTA-AGGGGACT-G-C-CGGT-G-AT-AA-GC-C-GA---
--GA-GGAAGG-T-GGGGATG-ACGTC--AAGT--CCTCA---TGGC-CCTTAC-GGGC-
T-GGGCT-AC-AC-ACGTG-CTACAATGGTGGT-G-ACAGTGGGCA-GCG-AGACC-G-C
-GAGGT-CGA-GC-TAAT-CT-C-C-AAA--AGCC-ATCTCAGTTC-GGAT-TGCACTCT
GCAAC-TCGAGTGC-A-TGAAGTTGGAATCGCTA-G-TAAT-CGTGGA-TCAGC-ATGCC
A-C--GGTG-AA-TACGTTCC-CGGG-CCT-TGTACACACCG-C-CCG-TCA-CACCA-T
GG-GA-G-TTGGT-TTTACC-CGAAGG-TGCTGTGCTAACCGCAAGGAGGCA--------
------------------------------------------------------------
--------------------------------------GGCAAC-CAC-GGTA-GGG--T
CAGCG-A-CT-GGGGTGAAGT-CGTAACAA-GGTAGCCG----TAGG-GGAA------CC
TGTGGCTGGATCACCTCC
>59407|Aggregatibacter aphrophilus|Aggregatibacter|Gammaproteobacteria|Proteobacteria|Aggregatibacter aphrophilus NJ8700|gi251791816|1426985|minus
AGAG-TT-T-GATCATGG-CTCAGATTGAA--CGCTGGC-GGCA-GGCTT-AACACATGC
AAG-TC--GAACGGTAGCAGGTAAGTACTTGTACTTATGCTGACG---------------
------------------------------------------------------------
---------------------------------------------------------AGT
---GGC-GGACGGG-T-G-AGTAATG-CTTGGGG---ATCTG-GCT-TATGGAGG-GG-G
AT-AACGACGGGAAAC-T-GTCGCTAATA--CCGCGTAGA----------ATC--GGGA-
-GAT------------GAAA-GTGTGGGACCTTCGGGCCAC-------------------
------------------------------------------------------------
------------------------------------------------------------
------------------------------------------------AT-GCCATAGG-
ATGA-GCCC-AAGTGGGAT-TA-GG-TAG-TT----GGTG-GGGT-AATGG-C-CTACCA
AGCCGACGAT-CT-C-TAGCTGGTCTGAGA-GGATGACC-AGC-CACACCG-GGA-CTGA
GA-CACGGCCCGGA-CTCC-TACGGGAGGC-AGCA-GTGGGGAATATTGCGCAAT-GGGG
-GCAA-----CCCTGA-CGCAGCCATGCC-GCGTG-AATG-A-A-GA-AGG-CC-TTC--
G--GGTT-GTAAA-GTT-C--T-TT-C--GG--TGAC-GAGGAAGGTTGTTGTGTTAATA
GCGCAACAAAT---TGACG-TTA-ATC-A-CA-GAAGAA-GCACC-GGCTAACTCCGTGC
CAGCAGCCGCGGTAATA-CGGAGGGT-GCGAG-C-GTTAATCGGA-A-TAA-CT-GGGCG
TAAA-GGGCACGC-A-GGC-GGA-CT-TTTAAGTGA-G--G-T-GTGAAAT-CCCC---G
GG-C-TTAA-CCTG-G-GA-AT-TG-CAT-T-TC-AGAC-TGGGG-GTCTA-G-AGTACT
-TTAGG-GAGGGGT-AG-AATTCCACGT-GTAGC-GG-TGAAAT-GC-GTAGAG--ATGT
-GGAGGA-ATAC-CGA--A-G--GCG-AA-GGCAGCCCCT-TG-GGAATGTAC-TGA-CG
CT-CAT-GTG-CG-AAAGC-GTGG-GGAG-C-AAAC-AGG-ATT-AGA-TAC-CCTGGTA
GTCCAC-GCTGTAAA-CGGTGTCGATT--TGG-GGATTGTGCTTTGAG------CTT-GG
T-GC-CCGTA-GCTAACGTG-ATAA-ATCGACC-GC-CT-GGGGAG-TACGG-CC-GCAA
GG-T-T-AAAACT-CAAA-TGAAT-TGACG-G-GGG-CCCGC-ACAAG-C-GGT-G-GAG
CATGT-GGTTTAATTCGATGCAACGCGAAG-AA-CCTTA-CCTACTC-TTG-ACAT-C-C
ATGG----AATCT-TGTAGAG-A-TAT-GAGA----GTGCCTTCGGGAA-----------
--CCATGAGACAGGTGCTGCATGG-CT-GTCGTCAGCTCGTG-TTGTGAAATGTTGGG-T
TAAGT-CCCGCAA-CGAG-CGCAACCCTT-AT-CCTTTG-TTGCC---AG-CGATTTGGT
----------CGGGAAC-T-CAA-AGGAGACT-G-C-CGGT-G-AT-AA-AC-C-G----
--GA-GGAAGG-T-GGGGATG-ACGTC--AAGT--CATCA---TGGC-CCTTAC-GAGT-
A-GGGCT-AC-AC-ACGTG-CTACAATGGCGTA-T-ACAGAGGGCG-ACG-AAGCC-G-C
-GAGGT-GGA-GT-GAAT-CT-C-AGAAA--GTAC-GTCTAAGTCC-GGAT-TGGAGTCT
GCAAC-TCGACTCC-A-TGAAGTCGGAATCGCTA-G-TAAT-CGCGAA-TCAGA-ATGTC
G-C--GGTG-AA-TACGTTCC-CGGG-CCT-TGTACACACCG-C-CCG-TCA-CACCA-T
GG-GA-G-TGGGT-TGTACC-AGAAGT-AGATAGCTTAACCTTCGGGGGGC---------
------------------------------------------------------------
--------------------------------------GTTTAC-CAC-GGTA-TGA--T
TCATG-A-CT-GGGGTGAAGT-CGTAACAA-GGTAACCG----TAGG-GGAA------CC
TGCGGTTGGATCACCTCC
>59407|Aggregatibacter aphrophilus|Aggregatibacter|Gammaproteobacteria|Proteobacteria|Aggregatibacter aphrophilus NJ8700|gi251791816|1737852|minus
AGAG-TT-T-GATCATGG-CTCAGATTGAA--CGCTGGC-GGCA-GGCTT-AACACATGC
AAG-TC--GAACGGTAGCAGGTAAGTACTTGTACTTATGCTGACG---------------
------------------------------------------------------------
---------------------------------------------------------AGT
---GGC-GGACGGG-T-G-AGTAATG-CTTGGGG---ATCTG-GCT-TATGGAGG-GG-G
AT-AACGACGGGAAAC-T-GTCGCTAATA--CCGCGTAGA----------ATC--GGGA-
-GAT------------GAAA-GTGTGGGACCTTCGGGCCAC-------------------
------------------------------------------------------------
------------------------------------------------------------
------------------------------------------------AT-GCCATAGG-
ATGA-GCCC-AAGTGGGAT-TA-GG-TAG-TT----GGTG-GGGT-AATGG-C-CTACCA
AGCCGACGAT-CT-C-TAGCTGGTCTGAGA-GGATGACC-AGC-CACACCG-GGA-CTGA
GA-CACGGCCCGGA-CTCC-TACGGGAGGC-AGCA-GTGGGGAATATTGCGCAAT-GGGG
-GCAA-----CCCTGA-CGCAGCCATGCC-GCGTG-AATG-A-A-GA-AGG-CC-TTC--
G--GGTT-GTAAA-GTT-C--T-TT-C--GG--TGAC-GAGGAAGGTTGTTGTGTTAATA
GCGCAACAAAT---TGACG-TTA-ATC-A-CA-GAAGAA-GCACC-GGCTAACTCCGTGC
CAGCAGCCGCGGTAATA-CGGAGGGT-GCGAG-C-GTTAATCGGA-A-TAA-CT-GGGCG
TAAA-GGGCACGC-A-GGC-GGA-CT-TTTAAGTGA-G--G-T-GTGAAAT-CCCC---G
GG-C-TTAA-CCTG-G-GA-AT-TG-CAT-T-TC-AGAC-TGGGG-GTCTA-G-AGTACT
-TTAGG-GAGGGGT-AG-AATTCCACGT-GTAGC-GG-TGAAAT-GC-GTAGAG--ATGT
-GGAGGA-ATAC-CGA--A-G--GCG-AA-GGCAGCCCCT-TG-GGAATGTAC-TGA-CG
CT-CAT-GTG-CG-AAAGC-GTGG-GGAG-C-AAAC-AGG-ATT-AGA-TAC-CCTGGTA
GTCCAC-GCTGTAAA-CGGTGTCGATT--TGG-GGATTGTGCTTTGAG------CTT-GG
T-GC-CCGTA-GCTAACGTG-ATAA-ATCGACC-GC-CT-GGGGAG-TACGG-CC-GCAA
GG-T-T-AAAACT-CAAA-TGAAT-TGACG-G-GGG-CCCGC-ACAAG-C-GGT-G-GAG
CATGT-GGTTTAATTCGATGCAACGCGAAG-AA-CCTTA-CCTACTC-TTG-ACAT-C-C
ATGG----AATCT-TGTAGAG-A-TAT-GAGA----GTGCCTTCGGGAA-----------
--CCATGAGACAGGTGCTGCATGG-CT-GTCGTCAGCTCGTG-TTGTGAAATGTTGGG-T
TAAGT-CCCGCAA-CGAG-CGCAACCCTT-AT-CCTTTG-TTGCC---AG-CGATTTGGT
----------CGGGAAC-T-CAA-AGGAGACT-G-C-CGGT-G-AT-AA-AC-C-G----
--GA-GGAAGG-T-GGGGATG-ACGTC--AAGT--CATCA---TGGC-CCTTAC-GAGT-
A-GGGCT-AC-AC-ACGTG-CTACAATGGCGTA-T-ACAGAGGGCG-ACG-AAGCC-G-C
-GAGGT-GGA-GT-GAAT-CT-C-AGAAA--GTAC-GTCTAAGTCC-GGAT-TGGAGTCT
GCAAC-TCGACTCC-A-TGAAGTCGGAATCGCTA-G-TAAT-CGCGAA-TCAGA-ATGTC
G-C--GGTG-AA-TACGTTCC-CGGG-CCT-TGTACACACCG-C-CCG-TCA-CACCA-T
GG-GA-G-TGGGT-TGTACC-AGAAGT-AGATAGCTTAACCTTCGGGGGGC---------
------------------------------------------------------------
--------------------------------------GTTTAC-CAC-GGTA-TGA--T
TCATG-A-CT-GGGGTGAAGT-CGTAACAA-GGTAACCG----TAGG-GGAA------CC
TGCGGTTGGATCACCTCC
>59407|Aggregatibacter aphrophilus|Aggregatibacter|Gammaproteobacteria|Proteobacteria|Aggregatibacter aphrophilus NJ8700|gi251791816|1919935|minus
AGAG-TT-T-GATCATGG-CTCAGATTGAA--CGCTGGC-GGCA-GGCTT-AACACATGC
AAG-TC--GAACGGTAGCAGGTAAGTACTTGTACTTATGCTGACG---------------
------------------------------------------------------------
---------------------------------------------------------AGT
---GGC-GGACGGG-T-G-AGTAATG-CTTGGGG---ATCTG-GCT-TATGGAGG-GG-G
AT-AACGACGGGAAAC-T-GTCGCTAATA--CCGCGTAGA----------ATC--GGGA-
-GAT------------GAAA-GTGTGGGACCTTCGGGCCAC-------------------
------------------------------------------------------------
------------------------------------------------------------
------------------------------------------------AT-GCCATAGG-
ATGA-GCCC-AAGTGGGAT-TA-GG-TAG-TT----GGTG-GGGT-AATGG-C-CTACCA
AGCCGACGAT-CT-C-TAGCTGGTCTGAGA-GGATGACC-AGC-CACACCG-GGA-CTGA
GA-CACGGCCCGGA-CTCC-TACGGGAGGC-AGCA-GTGGGGAATATTGCGCAAT-GGGG
-GCAA-----CCCTGA-CGCAGCCATGCC-GCGTG-AATG-A-A-GA-AGG-CC-TTC--
G--GGTT-GTAAA-GTT-C--T-TT-C--GG--TGAC-GAGGAAGGTTGTTGTGTTAATA
GCGCAACAAAT---TGACG-TTA-ATC-A-CA-GAAGAA-GCACC-GGCTAACTCCGTGC
CAGCAGCCGCGGTAATA-CGGAGGGT-GCGAG-C-GTTAATCGGA-A-TAA-CT-GGGCG
TAAA-GGGCACGC-A-GGC-GGA-CT-TTTAAGTGA-G--G-T-GTGAAAT-CCCC---G
GG-C-TTAA-CCTG-G-GA-AT-TG-CAT-T-TC-AGAC-TGGGG-GTCTA-G-AGTACT
-TTAGG-GAGGGGT-AG-AATTCCACGT-GTAGC-GG-TGAAAT-GC-GTAGAG--ATGT
-GGAGGA-ATAC-CGA--A-G--GCG-AA-GGCAGCCCCT-TG-GGAATGTAC-TGA-CG
CT-CAT-GTG-CG-AAAGC-GTGG-GGAG-C-AAAC-AGG-ATT-AGA-TAC-CCTGGTA
GTCCAC-GCTGTAAA-CGGTGTCGATT--TGG-GGATTGTGCTTTGAG------CTT-GG
T-GC-CCGTA-GCTAACGTG-ATAA-ATCGACC-GC-CT-GGGGAG-TACGG-CC-GCAA
GG-T-T-AAAACT-CAAA-TGAAT-TGACG-G-GGG-CCCGC-ACAAG-C-GGT-G-GAG
CATGT-GGTTTAATTCGATGCAACGCGAAG-AA-CCTTA-CCTACTC-TTG-ACAT-C-C
ATGG----AATCT-TGTAGAG-A-TAT-GAGA----GTGCCTTCGGGAA-----------
--CCATGAGACAGGTGCTGCATGG-CT-GTCGTCAGCTCGTG-TTGTGAAATGTTGGG-T
TAAGT-CCCGCAA-CGAG-CGCAACCCTT-AT-CCTTTG-TTGCC---AG-CGATTTGGT
----------CGGGAAC-T-CAA-AGGAGACT-G-C-CGGT-G-AT-AA-AC-C-G----
--GA-GGAAGG-T-GGGGATG-ACGTC--AAGT--CATCA---TGGC-CCTTAC-GAGT-
A-GGGCT-AC-AC-ACGTG-CTACAATGGCGTA-T-ACAGAGGGCG-ACG-AAGCC-G-C
-GAGGT-GGA-GT-GAAT-CT-C-AGAAA--GTAC-GTCTAAGTCC-GGAT-TGGAGTCT
GCAAC-TCGACTCC-A-TGAAGTCGGAATCGCTA-G-TAAT-CGCGAA-TCAGA-ATGTC
G-C--GGTG-AA-TACGTTCC-CGGG-CCT-TGTACACACCG-C-CCG-TCA-CACCA-T
GG-GA-G-TGGGT-TGTACC-AGAAGT-AGATAGCTTAACCTTCGGGGGGC---------
------------------------------------------------------------
--------------------------------------GTTTAC-CAC-GGTA-TGA--T
TCATG-A-CT-GGGGTGAAGT-CGTAACAA-GGTAACCG----TAGG-GGAA------CC
TGCGGTTGGATCACCTCC
>59407|Aggregatibacter aphrophilus|Aggregatibacter|Gammaproteobacteria|Proteobacteria|Aggregatibacter aphrophilus NJ8700|gi251791816|2103705|plus
AGAG-TT-T-GATCATGG-CTCAGATTGAA--CGCTGGC-GGCA-GGCTT-AACACATGC
AAG-TC--GAACGGTAGCAGGTAAGTACTTGTACTTATGCTGACG---------------
------------------------------------------------------------
---------------------------------------------------------AGT
---GGC-GGACGGG-T-G-AGTAATG-CTTGGGG---ATCTG-GCT-TATGGAGG-GG-G
AT-AACGACGGGAAAC-T-GTCGCTAATA--CCGCGTAGA----------ATC--GGGA-
-GAT------------GAAA-GTGTGGGACCTTCGGGCCAC-------------------
------------------------------------------------------------
------------------------------------------------------------
------------------------------------------------AT-GCCATAGG-
ATGA-GCCC-AAGTGGGAT-TA-GG-TAG-TT----GGTG-GGGT-AATGG-C-CTACCA
AGCCGACGAT-CT-C-TAGCTGGTCTGAGA-GGATGACC-AGC-CACACCG-GGA-CTGA
GA-CACGGCCCGGA-CTCC-TACGGGAGGC-AGCA-GTGGGGAATATTGCGCAAT-GGGG
-GCAA-----CCCTGA-CGCAGCCATGCC-GCGTG-AATG-A-A-GA-AGG-CC-TTC--
G--GGTT-GTAAA-GTT-C--T-TT-C--GG--TGAC-GAGGAAGGTTGTTGTGTTAATA
GCGCAACAAAT---TGACG-TTA-ATC-A-CA-GAAGAA-GCACC-GGCTAACTCCGTGC
CAGCAGCCGCGGTAATA-CGGAGGGT-GCGAG-C-GTTAATCGGA-A-TAA-CT-GGGCG
TAAA-GGGCACGC-A-GGC-GGA-CT-TTTAAGTGA-G--G-T-GTGAAAT-CCCC---G
GG-C-TTAA-CCTG-G-GA-AT-TG-CAT-T-TC-AGAC-TGGGG-GTCTA-G-AGTACT
-TTAGG-GAGGGGT-AG-AATTCCACGT-GTAGC-GG-TGAAAT-GC-GTAGAG--ATGT
-GGAGGA-ATAC-CGA--A-G--GCG-AA-GGCAGCCCCT-TG-GGAATGTAC-TGA-CG
CT-CAT-GTG-CG-AAAGC-GTGG-GGAG-C-AAAC-AGG-ATT-AGA-TAC-CCTGGTA
GTCCAC-GCTGTAAA-CGGTGTCGATT--TGG-GGATTGTGCTTTGAG------CTT-GG
T-GC-CCGTA-GCTAACGTG-ATAA-ATCGACC-GC-CT-GGGGAG-TACGG-CC-GCAA
GG-T-T-AAAACT-CAAA-TGAAT-TGACG-G-GGG-CCCGC-ACAAG-C-GGT-G-GAG
CATGT-GGTTTAATTCGATGCAACGCGAAG-AA-CCTTA-CCTACTC-TTG-ACAT-C-C
ATGG----AATCT-TGTAGAG-A-TAT-GAGA----GTGCCTTCGGGAA-----------
--CCATGAGACAGGTGCTGCATGG-CT-GTCGTCAGCTCGTG-TTGTGAAATGTTGGG-T
TAAGT-CCCGCAA-CGAG-CGCAACCCTT-AT-CCTTTG-TTGCC---AG-CGATTTGGT
----------CGGGAAC-T-CAA-AGGAGACT-G-C-CGGT-G-AT-AA-AC-C-G----
--GA-GGAAGG-T-GGGGATG-ACGTC--AAGT--CATCA---TGGC-CCTTAC-GAGT-
A-GGGCT-AC-AC-ACGTG-CTACAATGGCGTA-T-ACAGAGGGCG-ACG-AAGCC-G-C
-GAGGT-GGA-GT-GAAT-CT-C-AGAAA--GTAC-GTCTAAGTCC-GGAT-TGGAGTCT
GCAAC-TCGACTCC-A-TGAAGTCGGAATCGCTA-G-TAAT-CGCGAA-TCAGA-ATGTC
G-C--GGTG-AA-TACGTTCC-CGGG-CCT-TGTACACACCG-C-CCG-TCA-CACCA-T
GG-GA-G-TGGGT-TGTACC-AGAAGT-AGATAGCTTAACCTTCGGGGGGC---------
------------------------------------------------------------
--------------------------------------GTTTAC-CAC-GGTA-TGA--T
TCATG-A-CT-GGGGTGAAGT-CGTAACAA-GGTAACCG----TAGG-GGAA------CC
TGCGGTTGGATCACCTCC
>59407|Aggregatibacter aphrophilus|Aggregatibacter|Gammaproteobacteria|Proteobacteria|Aggregatibacter aphrophilus NJ8700|gi251791816|451143|plus
AGAG-TT-T-GATCATGG-CTCAGATTGAA--CGCTGGC-GGCA-GGCTT-AACACATGC
AAG-TC--GAACGGTAGCAGGTAAGTACTTGTACTTATGCTGACG---------------
------------------------------------------------------------
---------------------------------------------------------AGT
---GGC-GGACGGG-T-G-AGTAATG-CTTGGGG---ATCTG-GCT-TATGGAGG-GG-G
AT-AACGACGGGAAAC-T-GTCGCTAATA--CCGCGTAGA----------ATC--GGGA-
-GAT------------GAAA-GTGTGGGACCTTCGGGCCAC-------------------
------------------------------------------------------------
------------------------------------------------------------
------------------------------------------------AT-GCCATAGG-
ATGA-GCCC-AAGTGGGAT-TA-GG-TAG-TT----GGTG-GGGT-AATGG-C-CTACCA
AGCCGACGAT-CT-C-TAGCTGGTCTGAGA-GGATGACC-AGC-CACACCG-GGA-CTGA
GA-CACGGCCCGGA-CTCC-TACGGGAGGC-AGCA-GTGGGGAATATTGCGCAAT-GGGG
-GCAA-----CCCTGA-CGCAGCCATGCC-GCGTG-AATG-A-A-GA-AGG-CC-TTC--
G--GGTT-GTAAA-GTT-C--T-TT-C--GG--TGAC-GAGGAAGGTTGTTGTGTTAATA
GCGCAACAAAT---TGACG-TTA-ATC-A-CA-GAAGAA-GCACC-GGCTAACTCCGTGC
CAGCAGCCGCGGTAATA-CGGAGGGT-GCGAG-C-GTTAATCGGA-A-TAA-CT-GGGCG
TAAA-GGGCACGC-A-GGC-GGA-CT-TTTAAGTGA-G--G-T-GTGAAAT-CCCC---G
GG-C-TTAA-CCTG-G-GA-AT-TG-CAT-T-TC-AGAC-TGGGG-GTCTA-G-AGTACT
-TTAGG-GAGGGGT-AG-AATTCCACGT-GTAGC-GG-TGAAAT-GC-GTAGAG--ATGT
-GGAGGA-ATAC-CGA--A-G--GCG-AA-GGCAGCCCCT-TG-GGAATGTAC-TGA-CG
CT-CAT-GTG-CG-AAAGC-GTGG-GGAG-C-AAAC-AGG-ATT-AGA-TAC-CCTGGTA
GTCCAC-GCTGTAAA-CGGTGTCGATT--TGG-GGATTGTGCTTTGAG------CTT-GG
T-GC-CCGTA-GCTAACGTG-ATAA-ATCGACC-GC-CT-GGGGAG-TACGG-CC-GCAA
GG-T-T-AAAACT-CAAA-TGAAT-TGACG-G-GGG-CCCGC-ACAAG-C-GGT-G-GAG
CATGT-GGTTTAATTCGATGCAACGCGAAG-AA-CCTTA-CCTACTC-TTG-ACAT-C-C
ATGG----AATCT-TGTAGAG-A-TAT-GAGA----GTGCCTTCGGGAA-----------
--CCATGAGACAGGTGCTGCATGG-CT-GTCGTCAGCTCGTG-TTGTGAAATGTTGGG-T
TAAGT-CCCGCAA-CGAG-CGCAACCCTT-AT-CCTTTG-TTGCC---AG-CGATTTGGT
----------CGGGAAC-T-CAA-AGGAGACT-G-C-CGGT-G-AT-AA-AC-C-G----
--GA-GGAAGG-T-GGGGATG-ACGTC--AAGT--CATCA---TGGC-CCTTAC-GAGT-
A-GGGCT-AC-AC-ACGTG-CTACAATGGCGTA-T-ACAGAGGGCG-ACG-AAGCC-G-C
-GAGGT-GGA-GT-GAAT-CT-C-AGAAA--GTAC-GTCTAAGTCC-GGAT-TGGAGTCT
GCAAC-TCGACTCC-A-TGAAGTCGGAATCGCTA-G-TAAT-CGCGAA-TCAGA-ATGTC
G-C--GGTG-AA-TACGTTCC-CGGG-CCT-TGTACACACCG-C-CCG-TCA-CACCA-T
GG-GA-G-TGGGT-TGTACC-AGAAGT-AGATAGCTTAACCTTCGGGGGGC---------
------------------------------------------------------------
--------------------------------------GTTTAC-CAC-GGTA-TGA--T
TCATG-A-CT-GGGGTGAAGT-CGTAACAA-GGTAACCG----TAGG-GGAA------CC
TGCGGTTGGATCACCTCC
>59407|Aggregatibacter aphrophilus|Aggregatibacter|Gammaproteobacteria|Proteobacteria|Aggregatibacter aphrophilus NJ8700|gi251791816|591567|plus
AGAG-TT-T-GATCATGG-CTCAGATTGAA--CGCTGGC-GGCA-GGCTT-AACACATGC
AAG-TC--GAACGGTAGCAGGTAAGTACTTGTACTTATGCTGACG---------------
------------------------------------------------------------
---------------------------------------------------------AGT
---GGC-GGACGGG-T-G-AGTAATG-CTTGGGG---ATCTG-GCT-TATGGAGG-GG-G
AT-AACGACGGGAAAC-T-GTCGCTAATA--CCGCGTAGA----------ATC--GGGA-
-GAT------------GAAA-GTGTGGGACCTTCGGGCCAC-------------------
------------------------------------------------------------
------------------------------------------------------------
------------------------------------------------AT-GCCATAGG-
ATGA-GCCC-AAGTGGGAT-TA-GG-TAG-TT----GGTG-GGGT-AATGG-C-CTACCA
AGCCGACGAT-CT-C-TAGCTGGTCTGAGA-GGATGACC-AGC-CACACCG-GGA-CTGA
GA-CACGGCCCGGA-CTCC-TACGGGAGGC-AGCA-GTGGGGAATATTGCGCAAT-GGGG
-GCAA-----CCCTGA-CGCAGCCATGCC-GCGTG-AATG-A-A-GA-AGG-CC-TTC--
G--GGTT-GTAAA-GTT-C--T-TT-C--GG--TGAC-GAGGAAGGTTGTTGTGTTAATA
GCGCAACAAAT---TGACG-TTA-ATC-A-CA-GAAGAA-GCACC-GGCTAACTCCGTGC
CAGCAGCCGCGGTAATA-CGGAGGGT-GCGAG-C-GTTAATCGGA-A-TAA-CT-GGGCG
TAAA-GGGCACGC-A-GGC-GGA-CT-TTTAAGTGA-G--G-T-GTGAAAT-CCCC---G
GG-C-TTAA-CCTG-G-GA-AT-TG-CAT-T-TC-AGAC-TGGGG-GTCTA-G-AGTACT
-TTAGG-GAGGGGT-AG-AATTCCACGT-GTAGC-GG-TGAAAT-GC-GTAGAG--ATGT
-GGAGGA-ATAC-CGA--A-G--GCG-AA-GGCAGCCCCT-TG-GGAATGTAC-TGA-CG
CT-CAT-GTG-CG-AAAGC-GTGG-GGAG-C-AAAC-AGG-ATT-AGA-TAC-CCTGGTA
GTCCAC-GCTGTAAA-CGGTGTCGATT--TGG-GGATTGTGCTTTGAG------CTT-GG
T-GC-CCGTA-GCTAACGTG-ATAA-ATCGACC-GC-CT-GGGGAG-TACGG-CC-GCAA
GG-T-T-AAAACT-CAAA-TGAAT-TGACG-G-GGG-CCCGC-ACAAG-C-GGT-G-GAG
CATGT-GGTTTAATTCGATGCAACGCGAAG-AA-CCTTA-CCTACTC-TTG-ACAT-C-C
ATGG----AATCT-TGTAGAG-A-TAT-GAGA----GTGCCTTCGGGAA-----------
--CCATGAGACAGGTGCTGCATGG-CT-GTCGTCAGCTCGTG-TTGTGAAATGTTGGG-T
TAAGT-CCCGCAA-CGAG-CGCAACCCTT-AT-CCTTTG-TTGCC---AG-CGATTTGGT
----------CGGGAAC-T-CAA-AGGAGACT-G-C-CGGT-G-AT-AA-AC-C-G----
--GA-GGAAGG-T-GGGGATG-ACGTC--AAGT--CATCA---TGGC-CCTTAC-GAGT-
A-GGGCT-AC-AC-ACGTG-CTACAATGGCGTA-T-ACAGAGGGCG-ACG-AAGCC-G-C
-GAGGT-GGA-GT-GAAT-CT-C-AGAAA--GTAC-GTCTAAGTCC-GGAT-TGGAGTCT
GCAAC-TCGACTCC-A-TGAAGTCGGAATCGCTA-G-TAAT-CGCGAA-TCAGA-ATGTC
G-C--GGTG-AA-TACGTTCC-CGGG-CCT-TGTACACACCG-C-CCG-TCA-CACCA-T
GG-GA-G-TGGGT-TGTACC-AGAAGT-AGATAGCTTAACCTTCGGGGGGC---------
------------------------------------------------------------
--------------------------------------GTTTAC-CAC-GGTA-TGA--T
TCATG-A-CT-GGGGTGAAGT-CGTAACAA-GGTAACCG----TAGG-GGAA------CC
TGCGGTTGGATCACCTCC
>59409|Corynebacterium aurimucosum|Corynebacterium|Actinobacteria|Actinobacteria|Corynebacterium aurimucosum ATCC 700975|gi227831830|2331730|minus
AGAG-TT-T-GATCCTGG-CTCAGGACGAA--CGCTGGC-GGCG-TGCTT-AACACATGC
AAG-TC--GAACGGAAAGGCCTCAGCTTGCTGGGGTACTCG-------------------
------------------------------------------------------------
---------------------------------------------------------AGT
---GGC-GAACGGG-T-G-AGTAACA-CGTGGGT--GATCTG-CCT-TGCACTCT-GG-G
AT-AAGCTTGGGAAAC-T-GGGTCTAATA--CCGGATATG--AACT--GCCTT--TAGT-
-GTGG-T--GGT-T-GGAAA-GTTTTT---------------------------------
------------------------------------------------------------
------------------------------------------------------------
------------------------------------------------TC-GGTGCAAG-
ATGA-GCTC-GCGGCCTAT-CA-GC-TTG-TT----GGTG-GGGT-AATGG-C-CTACCA
AGGCGTCGAC-GG-G-TAGCCGGCCTGAGA-GGGTGTAC-GGC-CACATTG-GGA-CTGA
GA-TACGGCCCAGA-CTCC-TACGGGAGGC-AGCA-GTGGGGAATATTGCACAAT-GGGC
-GGAA-----GCCTGA-TGCAGCGACGCC-GCGTG-GGGG-A-T-GA-CGG-CC-TTC--
G--GGTT-GTAAA-CTC-C--T-TT-C--GA--CAGG-GACGAAGCGTTATG--------
--------------TGACG-GTA-CCT-G-TA-TAAGAA-GCACC-GGCTAACTACGTGC
CAGCAGCCGCGGTAATA-CGTAGGGT-GCGAG-C-GTTGTCCGGA-A-TTA-CT-GGGCG
TAAA-GAGCTCGT-A-GGT-GGT-TT-GTCGCGTCG-T--C-T-GTGAAAT-TCCG---G
GG-C-TTAA-CTTC-G-GG-CG-TG-CAG-G-CG-ATAC-GGGCATAACTT-G-AGTGCT
-GTAGG-GGAGACT-GG-AATTCCTGGT-GTAGC-GG-TGAAAT-GC-GCAGAT--ATCA
-GGAGGA-ACAC-CGA--T-G--GCG-AA-GGCAGGTCTC-TG-GGCAGTTAC-TGA-CG
CT-GAG-GAG-CG-AAAGC-ATGG-GTAG-C-AAAC-AGG-ATT-AGA-TAC-CCTGGTA
GTCCAT-GCCGTAAA-CGGTGGGCGCT--AGG-TGTAGGGGGCTTCCACGT---CTT-CT
G-TG-CCGTA-GCTAACGCA-TTAA-GCGCCCC-GC-CT-GGGGAG-TACGG-CC-GCAA
GG-C-T-AAAACT-CAAA-GGAAT-TGACG-G-GGG-CCCGC-ACAAG-C-GGC-G-GAG
CATGT-GGATTAATTCGATGCAACGCGAAG-AA-CCTTA-CCTGGGC-TTG-ACAT-A-C
ACCAG---ATTGC-TGCAGAG-A-TGT-AGTG------TCCCTTGTGGT-----------
--TGGTG-TACAGGTGGTGCATGG-TT-GTCGTCAGCTCGTG-TCGTGAGATGTTGGG-T
TAAGT-CCCGCAA-CGAG-CGCAACCCTT-GT-CTTATG-TTGCC---AG-CATTTGGT-
----------TGGGGAC-T-CAT-GAGAGACT-G-C-CGGG-G-TT-AA-CT-C-G----
--GA-GGAAGG-T-GGGGATG-ACGTC--AAAT--CATCA---TGCC-CCTTAT-GTCC-
A-GGGCT-TC-AC-ACATG-CTACAATGGTCGG-T-ACAACGCGCA-GCG-ACACT-G-T
-GAGGT-GGA-GC-GAAT-CG-C-TGAAA--GCCG-GCCTTAGTTC-GGAT-TGGGGTCT
GCAAC-TCGACCCC-A-TGAAGTCGGAGTCGCTA-G-TAAT-CGCAGA-TCAGCAACGCT
G-C--GGTG-AA-TACGTTCC-CGGG-CCT-TGTACACACCG-C-CCG-TCA-CGTCA-T
GA-AA-G-TTGGT-AACACC-CGAAGC-CAGTGGCCTAAACTTGTTAGGGA---------
------------------------------------------------------------
--------------------------------------GCTGTC-GAA-GGTG-GGA--T
CGGCG-A-TT-GGGACGAAGT-CGTAACAA-GGTACCCG----TACC-GGAA------GG
TGCGGGTGGATCACCTCC
>59409|Corynebacterium aurimucosum|Corynebacterium|Actinobacteria|Actinobacteria|Corynebacterium aurimucosum ATCC 700975|gi227831830|2662864|minus
AGAG-TT-T-GATCCTGG-CTCAGGACGAA--CGCTGGC-GGCG-TGCTT-AACACATGC
AAG-TC--GAACGGAAAGGCCTCAGCTTGCTGGGGTACTCG-------------------
------------------------------------------------------------
---------------------------------------------------------AGT
---GGC-GAACGGG-T-G-AGTAACA-CGTGGGT--GATCTG-CCT-TGCACTCT-GG-G
AT-AAGCTTGGGAAAC-T-GGGTCTAATA--CCGGATATG--AACT--GCCTT--TAGT-
-GTGG-T--GGT-T-GGAAA-GTTTTT---------------------------------
------------------------------------------------------------
------------------------------------------------------------
------------------------------------------------TC-GGTGCAAG-
ATGA-GCTC-GCGGCCTAT-CA-GC-TTG-TT----GGTG-GGGT-AATGG-C-CTACCA
AGGCGTCGAC-GG-G-TAGCCGGCCTGAGA-GGGTGTAC-GGC-CACATTG-GGA-CTGA
GA-TACGGCCCAGA-CTCC-TACGGGAGGC-AGCA-GTGGGGAATATTGCACAAT-GGGC
-GGAA-----GCCTGA-TGCAGCGACGCC-GCGTG-GGGG-A-T-GA-CGG-CC-TTC--
G--GGTT-GTAAA-CTC-C--T-TT-C--GA--CAGG-GACGAAGCGTTATG--------
--------------TGACG-GTA-CCT-G-TA-TAAGAA-GCACC-GGCTAACTACGTGC
CAGCAGCCGCGGTAATA-CGTAGGGT-GCGAG-C-GTTGTCCGGA-A-TTA-CT-GGGCG
TAAA-GAGCTCGT-A-GGT-GGT-TT-GTCGCGTCG-T--C-T-GTGAAAT-TCCG---G
GG-C-TTAA-CTTC-G-GG-CG-TG-CAG-G-CG-ATAC-GGGCATAACTT-G-AGTGCT
-GTAGG-GGAGACT-GG-AATTCCTGGT-GTAGC-GG-TGAAAT-GC-GCAGAT--ATCA
-GGAGGA-ACAC-CGA--T-G--GCG-AA-GGCAGGTCTC-TG-GGCAGTTAC-TGA-CG
CT-GAG-GAG-CG-AAAGC-ATGG-GTAG-C-AAAC-AGG-ATT-AGA-TAC-CCTGGTA
GTCCAT-GCCGTAAA-CGGTGGGCGCT--AGG-TGTAGGGGGCTTCCACGT---CTT-CT
G-TG-CCGTA-GCTAACGCA-TTAA-GCGCCCC-GC-CT-GGGGAG-TACGG-CC-GCAA
GG-C-T-AAAACT-CAAA-GGAAT-TGACG-G-GGG-CCCGC-ACAAG-C-GGC-G-GAG
CATGT-GGATTAATTCGATGCAACGCGAAG-AA-CCTTA-CCTGGGC-TTG-ACAT-A-C
ACCAG---ATTGC-TGCAGAG-A-TGT-AGTG------TCCCTTGTGGT-----------
--TGGTG-TACAGGTGGTGCATGG-TT-GTCGTCAGCTCGTG-TCGTGAGATGTTGGG-T
TAAGT-CCCGCAA-CGAG-CGCAACCCTT-GT-CTTATG-TTGCC---AG-CATTTGGT-
----------TGGGGAC-T-CAT-GAGAGACT-G-C-CGGG-G-TT-AA-CT-C-G----
--GA-GGAAGG-T-GGGGATG-ACGTC--AAAT--CATCA---TGCC-CCTTAT-GTCC-
A-GGGCT-TC-AC-ACATG-CTACAATGGTCGG-T-ACAACGCGCA-GCG-ACACT-G-T
-GAGGT-GGA-GC-GAAT-CG-C-TGAAA--GCCG-GCCTTAGTTC-GGAT-TGGGGTCT
GCAAC-TCGACCCC-A-TGAAGTCGGAGTCGCTA-G-TAAT-CGCAGA-TCAGCAACGCT
G-C--GGTG-AA-TACGTTCC-CGGG-CCT-TGTACACACCG-C-CCG-TCA-CGTCA-T
GA-AA-G-TTGGT-AACACC-CGAAGC-CAGTGGCCTAAACTTGTTAGGGA---------
------------------------------------------------------------
--------------------------------------GCTGTC-GAA-GGTG-GGA--T
CGGCG-A-TT-GGGACGAAGT-CGTAACAA-GGTACCCG----TACC-GGAA------GG
TGCGGGTGGATCACCTCC
>59409|Corynebacterium aurimucosum|Corynebacterium|Actinobacteria|Actinobacteria|Corynebacterium aurimucosum ATCC 700975|gi227831830|815212|plus
AGAG-TT-T-GATCCTGG-CTCAGGACGAA--CGCTGGC-GGCG-TGCTT-AACACATGC
AAG-TC--GAACGGAAAGGCCTCAGCTTGCTGGGGTACTCG-------------------
------------------------------------------------------------
---------------------------------------------------------AGT
---GGC-GAACGGG-T-G-AGTAACA-CGTGGGT--GATCTG-CCT-TGCACTCT-GG-G
AT-AAGCTTGGGAAAC-T-GGGTCTAATA--CCGGATATG--AACT--GCCTT--TAGT-
-GTGG-T--GGT-T-GGAAA-GTTTTT---------------------------------
------------------------------------------------------------
------------------------------------------------------------
------------------------------------------------TC-GGTGCAAG-
ATGA-GCTC-GCGGCCTAT-CA-GC-TTG-TT----GGTG-GGGT-AATGG-C-CTACCA
AGGCGTCGAC-GG-G-TAGCCGGCCTGAGA-GGGTGTAC-GGC-CACATTG-GGA-CTGA
GA-TACGGCCCAGA-CTCC-TACGGGAGGC-AGCA-GTGGGGAATATTGCACAAT-GGGC
-GGAA-----GCCTGA-TGCAGCGACGCC-GCGTG-GGGG-A-T-GA-CGG-CC-TTC--
G--GGTT-GTAAA-CTC-C--T-TT-C--GA--CAGG-GACGAAGCGTTATG--------
--------------TGACG-GTA-CCT-G-TA-TAAGAA-GCACC-GGCTAACTACGTGC
CAGCAGCCGCGGTAATA-CGTAGGGT-GCGAG-C-GTTGTCCGGA-A-TTA-CT-GGGCG
TAAA-GAGCTCGT-A-GGT-GGT-TT-GTCGCGTCG-T--C-T-GTGAAAT-TCCG---G
GG-C-TTAA-CTTC-G-GG-CG-TG-CAG-G-CG-ATAC-GGGCATAACTT-G-AGTGCT
-GTAGG-GGAGACT-GG-AATTCCTGGT-GTAGC-GG-TGAAAT-GC-GCAGAT--ATCA
-GGAGGA-ACAC-CGA--T-G--GCG-AA-GGCAGGTCTC-TG-GGCAGTTAC-TGA-CG
CT-GAG-GAG-CG-AAAGC-ATGG-GTAG-C-AAAC-AGG-ATT-AGA-TAC-CCTGGTA
GTCCAT-GCCGTAAA-CGGTGGGCGCT--AGG-TGTAGGGGGCTTCCACGT---CTT-CT
G-TG-CCGTA-GCTAACGCA-TTAA-GCGCCCC-GC-CT-GGGGAG-TACGG-CC-GCAA
GG-C-T-AAAACT-CAAA-GGAAT-TGACG-G-GGG-CCCGC-ACAAG-C-GGC-G-GAG
CATGT-GGATTAATTCGATGCAACGCGAAG-AA-CCTTA-CCTGGGC-TTG-ACAT-A-C
ACCAG---ATTGC-TGCAGAG-A-TGT-AGTG------TCCCTTGTGGT-----------
--TGGTG-TACAGGTGGTGCATGG-TT-GTCGTCAGCTCGTG-TCGTGAGATGTTGGG-T
TAAGT-CCCGCAA-CGAG-CGCAACCCTT-GT-CTTATG-TTGCC---AG-CATTTGGT-
----------TGGGGAC-T-CAT-GAGAGACT-G-C-CGGG-G-TT-AA-CT-C-G----
--GA-GGAAGG-T-GGGGATG-ACGTC--AAAT--CATCA---TGCC-CCTTAT-GTCC-
A-GGGCT-TC-AC-ACATG-CTACAATGGTCGG-T-ACAACGCGCA-GCG-ACACT-G-T
-GAGGT-GGA-GC-GAAT-CG-C-TGAAA--GCCG-GCCTTAGTTC-GGAT-TGGGGTCT
GCAAC-TCGACCCC-A-TGAAGTCGGAGTCGCTA-G-TAAT-CGCAGA-TCAGCAACGCT
G-C--GGTG-AA-TACGTTCC-CGGG-CCT-TGTACACACCG-C-CCG-TCA-CGTCA-T
GA-AA-G-TTGGT-AACACC-CGAAGC-CAGTGGCCTAAACTTGTTAGGGA---------
------------------------------------------------------------
--------------------------------------GCTGTC-GAA-GGTG-GGA--T
CGGCG-A-TT-GGGACGAAGT-CGTAACAA-GGTACCCG----TACC-GGAA------GG
TGCGGGTGGATCACCTCC
>59411|Corynebacterium kroppenstedtii|Corynebacterium|Actinobacteria|Actinobacteria|Corynebacterium kroppenstedtii DSM 44385|gi237784637|1003030|plus
AGAG-TT-T-GATCCTGG-CTCAGGACGAA--CGCTGGC-GGCG-TGCTT-AACACATGC
AAG-TC--GAACGGAAAGGCCCTGCTTGCAGGGTGCTCG---------------------
------------------------------------------------------------
---------------------------------------------------------AGT
---GGC-GAACGGG-T-G-AGTAACA-CGTGGGT--GATCTG-CCC-CTTACTTT-GG-G
AT-AAGCCTGGGAAAC-T-GGGTCTAATA--CTGGATAGG--ACCA--TGCTG--TAGG-
-TGGT-G--TGG-T-GGAAA-GATTTTT--------------------------------
------------------------------------------------------------
------------------------------------------------------------
------------------------------------------------TC-GGTAAGGG-
ATGA-GCTC-GCGGCCTAT-CA-GC-TTG-TT----GGTG-GGGT-AATGG-C-CTACCA
AGGCGTCGAC-GG-G-TAGCCGGCCTGAGA-GGGTGGAC-GGC-CACATTG-GGA-CTGA
GA-TACGGCCCAGA-CTCC-TACGGGAGGC-AGCA-GTGGGGAATATTGCACAAT-GGGC
-GCAA-----GCCTGA-TGCAGCGACGCC-GCGTG-GGGG-A-T-GA-CGG-CC-TTC--
G--GGTT-GTAAA-CTC-C--T-TT-C--AG--CCAT-GACGAAGCCCTTGTGG------
--------------TGACG-GTA-GTG-G-TA-GAAGAA-GCACC-GGCTAACTACGTGC
CAGCAGCCGCGGTAATA-CGTAGGGT-GCGAG-C-GTTGTCCGGA-A-TTA-CT-GGGCG
TAAA-GAGCTCGT-A-GGT-GGT-CT-GTCGCGTCA-T--T-T-GTGAAAG-CCCG---G
GG-C-TTAA-CTCC-G-GG-TT-GG-CAG-G-TG-ATAC-GGGCATGACTG-G-AGTACT
-GTAGG-GGAGACT-GG-AATTCCTGGT-GTAGC-GG-TGAAAT-GC-GCAGAT--ATCA
-GGAGGA-ACAC-CGG--T-G--GCG-AA-GGCGGGTCTC-TG-GGCAGTAAC-TGA-CG
CT-GAG-GAG-CG-AAAGC-ATGG-GTAG-C-GAAC-AGG-ATT-AGA-TAC-CCTGGTA
GTCCAT-GCCGTAAA-CGGTGGGCGCT--AGG-TGTGGGTTTCCTTCCACGG--GAT-CC
G-TG-CCGTA-GCTAACGCA-TTAA-GCGCCCC-GC-CT-GGGGAG-TACGG-CC-GCAA
GG-C-T-AAAACT-CAAA-GGAAT-TGACG-G-GGG-CCCGC-ACAAG-C-GGC-G-GAG
CATGT-GGATTAATTCGATGCAACGCGAAG-AA-CCTTA-CCTGGGC-TTG-ACAT-GCA
CTGG----ATGCG-GCCAGAG-A-TGG-TTGT------TCCCTTTGTGG-----------
--CTGGTGTGCAGGTGGTGCATGG-TT-GTCGTCAGCTCGTG-TCGTGAGATGTTGGG-T
TAAGT-CCCGCAA-CGAG-CGCAACCCTT-GT-CTCGTG-TTGCC---AG-CATTTGGT-
----------TGGGGAC-T-CGC-GGGAGACT-G-C-CGGG-G-TT-AA-CT-C-G----
--GA-GGAAGG-T-GGGGATG-ACGTC--AAAT--CATCA---TGCC-CCTTAT-GTCC-
A-GGGCT-TC-AC-ACATG-CTACAATGGCTGG-T-ACAGAGAGTT-GCG-ATACC-G-T
-GAGGT-GGG-GC-TAAT-CT-C-TTAAA--GCCA-GTCTCAGTTC-GGAT-TGGAGTCT
GCAAC-TCGACTCC-A-TGAAGTCGGAGTCGCTA-G-TAAT-CGCAGA-TCAGCAATGCT
G-C--GGTG-AA-TACGTTCC-CGGG-CCT-TGTACACACCG-C-CCG-TCA-CGTCA-T
GA-AA-G-TTGGT-AACACC-CGAAGC-CGGTGGCCTAAACTCGTTAGGGA---------
------------------------------------------------------------
--------------------------------------GCCGTC-GAA-GGTG-GGA--T
TGGCG-A-TT-GGGACGAAGT-CGTAACAA-GGTAGCCG----TACC-GGAA------GG
TGCGGCTGGATCACCTCC
>59411|Corynebacterium kroppenstedtii|Corynebacterium|Actinobacteria|Actinobacteria|Corynebacterium kroppenstedtii DSM 44385|gi237784637|112806|plus
AGAG-TT-T-GATCCTGG-CTCAGGACGAA--CGCTGGC-GGCG-TGCTT-AACACATGC
AAG-TC--GAACGGAAAGGCCCTGCTTGCAGGGTGCTCG---------------------
------------------------------------------------------------
---------------------------------------------------------AGT
---GGC-GAACGGG-T-G-AGTAACA-CGTGGGT--GATCTG-CCC-CTTACTTT-GG-G
AT-AAGCCTGGGAAAC-T-GGGTCTAATA--CTGGATAGG--ACCA--TGCTG--TAGG-
-TGGT-G--TGG-T-GGAAA-GATTTTT--------------------------------
------------------------------------------------------------
------------------------------------------------------------
------------------------------------------------TC-GGTAAGGG-
ATGA-GCTC-GCGGCCTAT-CA-GC-TTG-TT----GGTG-GGGT-AATGG-C-CTACCA
AGGCGTCGAC-GG-G-TAGCCGGCCTGAGA-GGGTGGAC-GGC-CACATTG-GGA-CTGA
GA-TACGGCCCAGA-CTCC-TACGGGAGGC-AGCA-GTGGGGAATATTGCACAAT-GGGC
-GCAA-----GCCTGA-TGCAGCGACGCC-GCGTG-GGGG-A-T-GA-CGG-CC-TTC--
G--GGTT-GTAAA-CTC-C--T-TT-C--AG--CCAT-GACGAAGCCCTTGTGG------
--------------TGACG-GTA-GTG-G-TA-GAAGAA-GCACC-GGCTAACTACGTGC
CAGCAGCCGCGGTAATA-CGTAGGGT-GCGAG-C-GTTGTCCGGA-A-TTA-CT-GGGCG
TAAA-GAGCTCGT-A-GGT-GGT-CT-GTCGCGTCA-T--T-T-GTGAAAG-CCCG---G
GG-C-TTAA-CTCC-G-GG-TT-GG-CAG-G-TG-ATAC-GGGCATGACTG-G-AGTACT
-GTAGG-GGAGACT-GG-AATTCCTGGT-GTAGC-GG-TGAAAT-GC-GCAGAT--ATCA
-GGAGGA-ACAC-CGG--T-G--GCG-AA-GGCGGGTCTC-TG-GGCAGTAAC-TGA-CG
CT-GAG-GAG-CG-AAAGC-ATGG-GTAG-C-GAAC-AGG-ATT-AGA-TAC-CCTGGTA
GTCCAT-GCCGTAAA-CGGTGGGCGCT--AGG-TGTGGGTTTCCTTCCACGG--GAT-CC
G-TG-CCGTA-GCTAACGCA-TTAA-GCGCCCC-GC-CT-GGGGAG-TACGG-CC-GCAA
GG-C-T-AAAACT-CAAA-GGAAT-TGACG-G-GGG-CCCGC-ACAAG-C-GGC-G-GAG
CATGT-GGATTAATTCGATGCAACGCGAAG-AA-CCTTA-CCTGGGC-TTG-ACAT-GCA
CTGG----ATGCG-GCCAGAG-A-TGG-TTGT------TCCCTTTGTGG-----------
--CTGGTGTGCAGGTGGTGCATGG-TT-GTCGTCAGCTCGTG-TCGTGAGATGTTGGG-T
TAAGT-CCCGCAA-CGAG-CGCAACCCTT-GT-CTCGTG-TTGCC---AG-CATTTGGT-
----------TGGGGAC-T-CGC-GGGAGACT-G-C-CGGG-G-TT-AA-CT-C-G----
--GA-GGAAGG-T-GGGGATG-ACGTC--AAAT--CATCA---TGCC-CCTTAT-GTCC-
A-GGGCT-TC-AC-ACATG-CTACAATGGCTGG-T-ACAGAGAGTT-GCG-ATACC-G-T
-GAGGT-GGG-GC-TAAT-CT-C-TTAAA--GCCA-GTCTCAGTTC-GGAT-TGGAGTCT
GCAAC-TCGACTCC-A-TGAAGTCGGAGTCGCTA-G-TAAT-CGCAGA-TCAGCAATGCT
G-C--GGTG-AA-TACGTTCC-CGGG-CCT-TGTACACACCG-C-CCG-TCA-CGTCA-T
GA-AA-G-TTGGT-AACACC-CGAAGC-CGGTGGCCTAAACTCGTTAGGGA---------
------------------------------------------------------------
--------------------------------------GCCGTC-GAA-GGTG-GGA--T
TGGCG-A-TT-GGGACGAAGT-CGTAACAA-GGTAGCCG----TACC-GGAA------GG
TGCGGCTGGATCACCTCC
>59411|Corynebacterium kroppenstedtii|Corynebacterium|Actinobacteria|Actinobacteria|Corynebacterium kroppenstedtii DSM 44385|gi237784637|518713|plus
AGAG-TT-T-GATCCTGG-CTCAGGACGAA--CGCTGGC-GGCG-TGCTT-AACACATGC
AAG-TC--GAACGGAAAGGCCCTGCTTGCAGGGTGCTCG---------------------
------------------------------------------------------------
---------------------------------------------------------AGT
---GGC-GAACGGG-T-G-AGTAACA-CGTGGGT--GATCTG-CCC-CTTACTTT-GG-G
AT-AAGCCTGGGAAAC-T-GGGTCTAATA--CTGGATAGG--ACCA--TGCTG--TAGG-
-TGGT-G--TGG-T-GGAAA-GATTTTT--------------------------------
------------------------------------------------------------
------------------------------------------------------------
------------------------------------------------TC-GGTAAGGG-
ATGA-GCTC-GCGGCCTAT-CA-GC-TTG-TT----GGTG-GGGT-AATGG-C-CTACCA
AGGCGTCGAC-GG-G-TAGCCGGCCTGAGA-GGGTGGAC-GGC-CACATTG-GGA-CTGA
GA-TACGGCCCAGA-CTCC-TACGGGAGGC-AGCA-GTGGGGAATATTGCACAAT-GGGC
-GCAA-----GCCTGA-TGCAGCGACGCC-GCGTG-GGGG-A-T-GA-CGG-CC-TTC--
G--GGTT-GTAAA-CTC-C--T-TT-C--AG--CCAT-GACGAAGCCCTTGTGG------
--------------TGACG-GTA-GTG-G-TA-GAAGAA-GCACC-GGCTAACTACGTGC
CAGCAGCCGCGGTAATA-CGTAGGGT-GCGAG-C-GTTGTCCGGA-A-TTA-CT-GGGCG
TAAA-GAGCTCGT-A-GGT-GGT-CT-GTCGCGTCA-T--T-T-GTGAAAG-CCCG---G
GG-C-TTAA-CTCC-G-GG-TT-GG-CAG-G-TG-ATAC-GGGCATGACTG-G-AGTACT
-GTAGG-GGAGACT-GG-AATTCCTGGT-GTAGC-GG-TGAAAT-GC-GCAGAT--ATCA
-GGAGGA-ACAC-CGG--T-G--GCG-AA-GGCGGGTCTC-TG-GGCAGTAAC-TGA-CG
CT-GAG-GAG-CG-AAAGC-ATGG-GTAG-C-GAAC-AGG-ATT-AGA-TAC-CCTGGTA
GTCCAT-GCCGTAAA-CGGTGGGCGCT--AGG-TGTGGGTTTCCTTCCACGG--GAT-CC
G-TG-CCGTA-GCTAACGCA-TTAA-GCGCCCC-GC-CT-GGGGAG-TACGG-CC-GCAA
GG-C-T-AAAACT-CAAA-GGAAT-TGACG-G-GGG-CCCGC-ACAAG-C-GGC-G-GAG
CATGT-GGATTAATTCGATGCAACGCGAAG-AA-CCTTA-CCTGGGC-TTG-ACAT-GCA
CTGG----ATGCG-GCCAGAG-A-TGG-TTGT------TCCCTTTGTGG-----------
--CTGGTGTGCAGGTGGTGCATGG-TT-GTCGTCAGCTCGTG-TCGTGAGATGTTGGG-T
TAAGT-CCCGCAA-CGAG-CGCAACCCTT-GT-CTCGTG-TTGCC---AG-CATTTGGT-
----------TGGGGAC-T-CGC-GGGAGACT-G-C-CGGG-G-TT-AA-CT-C-G----
--GA-GGAAGG-T-GGGGATG-ACGTC--AAAT--CATCA---TGCC-CCTTAT-GTCC-
A-GGGCT-TC-AC-ACATG-CTACAATGGCTGG-T-ACAGAGAGTT-GCG-ATACC-G-T
-GAGGT-GGG-GC-TAAT-CT-C-TTAAA--GCCA-GTCTCAGTTC-GGAT-TGGAGTCT
GCAAC-TCGACTCC-A-TGAAGTCGGAGTCGCTA-G-TAAT-CGCAGA-TCAGCAATGCT
G-C--GGTG-AA-TACGTTCC-CGGG-CCT-TGTACACACCG-C-CCG-TCA-CGTCA-T
GA-AA-G-TTGGT-AACACC-CGAAGC-CGGTGGCCTAAACTCGTTAGGGA---------
------------------------------------------------------------
--------------------------------------GCCGTC-GAA-GGTG-GGA--T
TGGCG-A-TT-GGGACGAAGT-CGTAACAA-GGTAGCCG----TACC-GGAA------GG
TGCGGCTGGATCACCTCC
>57587|Campylobacter jejuni|Campylobacter|delta/epsilon subdivisions|Proteobacteria|Campylobacter jejuni subsp. jejuni NCTC 11168 = ATCC 700819|gi15791399|39091|plus
AGAG-TT-T-GATCCTGG-CTCAGAGTGAA--CGCTGGC-GGCG-TGCCT-AATACATGC
AAG-TC--GAACGATGAAGCTTTTAGCTTGCTAGAAGTGGATT-----------------
------------------------------------------------------------
---------------------------------------------------------AGT
---GGC-GCACGGG-T-G-AGTAAGG-TATAGTT--AATCTG-CCC-TACACAAG-AG-G
AC-AACAGTTGGAAAC-G-ACTGCTAATA--CTCTATACT-CCTGC--TTAAC--ACAA-
-GTTG-A--GTA-GG-GAAA-GTTTT----------------------------------
------------------------------------------------------------
------------------------------------------------------------
------------------------------------------------TC-GGTGTAGG-
ATGA-GACT-ATATAGTAT-CA-GC-TAG-TT----GGTA-AGGT-AATGG-C-TTACCA
AGGCTATGAC-GC-T-TAACTGGTCTGAGA-GGATGATC-AGT-CACACTG-GAA-CTGA
GA-CACGGTCCAGA-CTCC-TACGGGAGGC-AGCA-GTAGGGAATATTGCGCAAT-GGGG
-GAAA-----CCCTGA-CGCAGCAACGCC-GCGTG-GAGG-A-T-GA-CAC-TT-TTC--
G--GAGC-GTAAA-CTC-C--T-TT-T--CT--TAGG-GAAGAATTC-------------
--------------TGACG-GTA-CCT-A-AG-GAATAA-GCACC-GGCTAACTCCGTGC
CAGCAGCCGCGGTAATA-CGGAGGGT-GCAAG-C-GTTACTCGGA-A-TCA-CT-GGGCG
TAAA-GGGCGCGT-A-GGC-GGA-TT-ATCAAGTCT-C--T-T-GTGAAAT-CTAA---T
GG-C-TTAA-CCAT-T-AA-AC-TG-CTT-G-GG-AAAC-TGATA-GTCTA-G-AGTGAG
-GGAGA-GGCAGAT-GG-AATTGGTGGT-GTAGG-GG-TAAAAT-CC-GTAGAT--ATCA
-CCAAGA-ATAC-CCA--T-T--GCG-AA-GGCGATCTGC-TG-GAACTCAAC-TGA-CG
CT-AAG-GCG-CG-AAAGC-GTGG-GGAG-C-AAAC-AGG-ATT-AGA-TAC-CCTGGTA
GTCCAC-GCCCTAAA-CGATGTACACT--AGT-TGTTGGGGTGCTAGTCA----TCT-CA
G-TA-ATGCA-GCTAACGCA-TTAA-GTGTACC-GC-CT-GGGGAG-TACGG-TC-GCAA
GA-T-T-AAAACT-CAAA-GGAAT-AGACG-G-GGA-CCCGC-ACAAG-C-GGT-G-GAG
CATGT-GGTTTAATTCGAAGATACGCGAAG-AA-CCTTA-CCTGGGC-TTG-ATAT-C-C
TAAG----AACCT-TATAGAG-A-TAT-GAGGGTGCTAGCTTGCTAGAA-----------
--CTTAGAGACAGGTGCTGCACGG-CT-GTCGTCAGCTCGTG-TCGTGAGATGTTGGG-T
TAAGT-CCCGCAA-CGAG-CGCAACCCAC-GT-ATTTAG-TTGCT---AA-CGGTTCGGC
----------CGAGCAC-T-CTA-AATAGACT-G-C-CTTC---GT-AA-GG-A-G----
--GA-GGAAGG-T-GTGGACG-ACGTC--AAGT--CATCA---TGGC-CCTTAT-GCCC-
A-GGGCG-AC-AC-ACGTG-CTACAATGGCATA-T-ACAATGAGAC-GCA-ATACC-G-C
-GAGGT-GGA-GC-AAAT-CT---ATAAA--ATAT-GTCCCAGTTC-GGAT-TGTTCTCT
GCAAC-TCGAGAGC-A-TGAAGCCGGAATCGCTA-G-TAAT-CGTAGA-TCAGCCATGCT
A-C--GGTG-AA-TACGTTCC-CGGG-TCT-TGTACTCACCG-C-CCG-TCA-CACCA-T
GG-GA-G-TTGAT-TTCACT-CGAAGC-CGGAATACTAAACTAGTT--------------
------------------------------------------------------------
--------------------------------------ACCGTC-CAC-AGTG-GAA--T
CAGCG-A-CT-GGGGTGAAGT-CGTAACAA-GGTAACCG----TAGG-AGAA------CC
TGCGGTTGGATCACCTCC
>57587|Campylobacter jejuni|Campylobacter|delta/epsilon subdivisions|Proteobacteria|Campylobacter jejuni subsp. jejuni NCTC 11168 = ATCC 700819|gi15791399|39118|plus
AGAG-TT-T-GATCCTGG-CTCAGAGTGAA--CGCTGGC-GGCG-TGCCT-AATACATGC
AAG-TC--GAACGATGAAGCTTTTAGCTTGCTAGAAGTGGATT-----------------
------------------------------------------------------------
---------------------------------------------------------AGT
---GGC-GCACGGG-T-G-AGTAAGG-TATAGTT--AATCTG-CCC-TACACAAG-AG-G
AC-AACAGTTGGAAAC-G-ACTGCTAATA--CTCTATACT-CCTGC--TTAAC--ACAA-
-GTTG-A--GTA-GG-GAAA-GTTTT----------------------------------
------------------------------------------------------------
------------------------------------------------------------
------------------------------------------------TC-GGTGTAGG-
ATGA-GACT-ATATAGTAT-CA-GC-TAG-TT----GGTA-AGGT-AATGG-C-TTACCA
AGGCTATGAC-GC-T-TAACTGGTCTGAGA-GGATGATC-AGT-CACACTG-GAA-CTGA
GA-CACGGTCCAGA-CTCC-TACGGGAGGC-AGCA-GTAGGGAATATTGCGCAAT-GGGG
-GAAA-----CCCTGA-CGCAGCAACGCC-GCGTG-GAGG-A-T-GA-CAC-TT-TTC--
G--GAGC-GTAAA-CTC-C--T-TT-T--CT--TAGG-GAAGAATTC-------------
--------------TGACG-GTA-CCT-A-AG-GAATAA-GCACC-GGCTAACTCCGTGC
CAGCAGCCGCGGTAATA-CGGAGGGT-GCAAG-C-GTTACTCGGA-A-TCA-CT-GGGCG
TAAA-GGGCGCGT-A-GGC-GGA-TT-ATCAAGTCT-C--T-T-GTGAAAT-CTAA---T
GG-C-TTAA-CCAT-T-AA-AC-TG-CTT-G-GG-AAAC-TGATA-GTCTA-G-AGTGAG
-GGAGA-GGCAGAT-GG-AATTGGTGGT-GTAGG-GG-TAAAAT-CC-GTAGAT--ATCA
-CCAAGA-ATAC-CCA--T-T--GCG-AA-GGCGATCTGC-TG-GAACTCAAC-TGA-CG
CT-AAG-GCG-CG-AAAGC-GTGG-GGAG-C-AAAC-AGG-ATT-AGA-TAC-CCTGGTA
GTCCAC-GCCCTAAA-CGATGTACACT--AGT-TGTTGGGGTGCTAGTCA----TCT-CA
G-TA-ATGCA-GCTAACGCA-TTAA-GTGTACC-GC-CT-GGGGAG-TACGG-TC-GCAA
GA-T-T-AAAACT-CAAA-GGAAT-AGACG-G-GGA-CCCGC-ACAAG-C-GGT-G-GAG
CATGT-GGTTTAATTCGAAGATACGCGAAG-AA-CCTTA-CCTGGGC-TTG-ATAT-C-C
TAAG----AACCT-TATAGAG-A-TAT-GAGGGTGCTAGCTTGCTAGAA-----------
--CTTAGAGACAGGTGCTGCACGG-CT-GTCGTCAGCTCGTG-TCGTGAGATGTTGGG-T
TAAGT-CCCGCAA-CGAG-CGCAACCCAC-GT-ATTTAG-TTGCT---AA-CGGTTCGGC
----------CGAGCAC-T-CTA-AATAGACT-G-C-CTTC---GT-AA-GG-A-G----
--GA-GGAAGG-T-GTGGACG-ACGTC--AAGT--CATCA---TGGC-CCTTAT-GCCC-
A-GGGCG-AC-AC-ACGTG-CTACAATGGCATA-T-ACAATGAGAC-GCA-ATACC-G-C
-GAGGT-GGA-GC-AAAT-CT---ATAAA--ATAT-GTCCCAGTTC-GGAT-TGTTCTCT
GCAAC-TCGAGAGC-A-TGAAGCCGGAATCGCTA-G-TAAT-CGTAGA-TCAGCCATGCT
A-C--GGTG-AA-TACGTTCC-CGGG-TCT-TGTACTCACCG-C-CCG-TCA-CACCA-T
GG-GA-G-TTGAT-TTCACT-CGAAGC-CGGAATACTAAACTAGTT--------------
------------------------------------------------------------
--------------------------------------ACCGTC-CAC-AGTG-GAA--T
CAGCG-A-CT-GGGGTGAAGT-CGTAACAA-GGTAACCG----TAGG-AGAA------CC
TGCGGTTGGATCACCTCC
>57587|Campylobacter jejuni|Campylobacter|delta/epsilon subdivisions|Proteobacteria|Campylobacter jejuni subsp. jejuni NCTC 11168 = ATCC 700819|gi15791399|393972|plus
AGAG-TT-T-GATCCTGG-CTCAGAGTGAA--CGCTGGC-GGCG-TGCCT-AATACATGC
AAG-TC--GAACGATGAAGCTTTTAGCTTGCTAGAAGTGGATT-----------------
------------------------------------------------------------
---------------------------------------------------------AGT
---GGC-GCACGGG-T-G-AGTAAGG-TATAGTT--AATCTG-CCC-TACACAAG-AG-G
AC-AACAGTTGGAAAC-G-ACTGCTAATA--CTCTATACT-CCTGC--TTAAC--ACAA-
-GTTG-A--GTA-GG-GAAA-GTTTT----------------------------------
------------------------------------------------------------
------------------------------------------------------------
------------------------------------------------TC-GGTGTAGG-
ATGA-GACT-ATATAGTAT-CA-GC-TAG-TT----GGTA-AGGT-AATGG-C-TTACCA
AGGCTATGAC-GC-T-TAACTGGTCTGAGA-GGATGATC-AGT-CACACTG-GAA-CTGA
GA-CACGGTCCAGA-CTCC-TACGGGAGGC-AGCA-GTAGGGAATATTGCGCAAT-GGGG
-GAAA-----CCCTGA-CGCAGCAACGCC-GCGTG-GAGG-A-T-GA-CAC-TT-TTC--
G--GAGC-GTAAA-CTC-C--T-TT-T--CT--TAGG-GAAGAATTC-------------
--------------TGACG-GTA-CCT-A-AG-GAATAA-GCACC-GGCTAACTCCGTGC
CAGCAGCCGCGGTAATA-CGGAGGGT-GCAAG-C-GTTACTCGGA-A-TCA-CT-GGGCG
TAAA-GGGCGCGT-A-GGC-GGA-TT-ATCAAGTCT-C--T-T-GTGAAAT-CTAA---T
GG-C-TTAA-CCAT-T-AA-AC-TG-CTT-G-GG-AAAC-TGATA-GTCTA-G-AGTGAG
-GGAGA-GGCAGAT-GG-AATTGGTGGT-GTAGG-GG-TAAAAT-CC-GTAGAT--ATCA
-CCAAGA-ATAC-CCA--T-T--GCG-AA-GGCGATCTGC-TG-GAACTCAAC-TGA-CG
CT-AAG-GCG-CG-AAAGC-GTGG-GGAG-C-AAAC-AGG-ATT-AGA-TAC-CCTGGTA
GTCCAC-GCCCTAAA-CGATGTACACT--AGT-TGTTGGGGTGCTAGTCA----TCT-CA
G-TA-ATGCA-GCTAACGCA-TTAA-GTGTACC-GC-CT-GGGGAG-TACGG-TC-GCAA
GA-T-T-AAAACT-CAAA-GGAAT-AGACG-G-GGA-CCCGC-ACAAG-C-GGT-G-GAG
CATGT-GGTTTAATTCGAAGATACGCGAAG-AA-CCTTA-CCTGGGC-TTG-ATAT-C-C
TAAG----AACCT-TATAGAG-A-TAT-GAGGGTGCTAGCTTGCTAGAA-----------
--CTTAGAGACAGGTGCTGCACGG-CT-GTCGTCAGCTCGTG-TCGTGAGATGTTGGG-T
TAAGT-CCCGCAA-CGAG-CGCAACCCAC-GT-ATTTAG-TTGCT---AA-CGGTTCGGC
----------CGAGCAC-T-CTA-AATAGACT-G-C-CTTC---GT-AA-GG-A-G----
--GA-GGAAGG-T-GTGGACG-ACGTC--AAGT--CATCA---TGGC-CCTTAT-GCCC-
A-GGGCG-AC-AC-ACGTG-CTACAATGGCATA-T-ACAATGAGAC-GCA-ATACC-G-C
-GAGGT-GGA-GC-AAAT-CT---ATAAA--ATAT-GTCCCAGTTC-GGAT-TGTTCTCT
GCAAC-TCGAGAGC-A-TGAAGCCGGAATCGCTA-G-TAAT-CGTAGA-TCAGCCATGCT
A-C--GGTG-AA-TACGTTCC-CGGG-TCT-TGTACTCACCG-C-CCG-TCA-CACCA-T
GG-GA-G-TTGAT-TTCACT-CGAAGC-CGGAATACTAAACTAGTT--------------
------------------------------------------------------------
--------------------------------------ACCGTC-CAC-AGTG-GAA--T
CAGCG-A-CT-GGGGTGAAGT-CGTAACAA-GGTAACCG----TAGG-AGAA------CC
TGCGGTTGGATCACCTCC
>57587|Campylobacter jejuni|Campylobacter|delta/epsilon subdivisions|Proteobacteria|Campylobacter jejuni subsp. jejuni NCTC 11168 = ATCC 700819|gi15791399|393999|plus
AGAG-TT-T-GATCCTGG-CTCAGAGTGAA--CGCTGGC-GGCG-TGCCT-AATACATGC
AAG-TC--GAACGATGAAGCTTTTAGCTTGCTAGAAGTGGATT-----------------
------------------------------------------------------------
---------------------------------------------------------AGT
---GGC-GCACGGG-T-G-AGTAAGG-TATAGTT--AATCTG-CCC-TACACAAG-AG-G
AC-AACAGTTGGAAAC-G-ACTGCTAATA--CTCTATACT-CCTGC--TTAAC--ACAA-
-GTTG-A--GTA-GG-GAAA-GTTTT----------------------------------
------------------------------------------------------------
------------------------------------------------------------
------------------------------------------------TC-GGTGTAGG-
ATGA-GACT-ATATAGTAT-CA-GC-TAG-TT----GGTA-AGGT-AATGG-C-TTACCA
AGGCTATGAC-GC-T-TAACTGGTCTGAGA-GGATGATC-AGT-CACACTG-GAA-CTGA
GA-CACGGTCCAGA-CTCC-TACGGGAGGC-AGCA-GTAGGGAATATTGCGCAAT-GGGG
-GAAA-----CCCTGA-CGCAGCAACGCC-GCGTG-GAGG-A-T-GA-CAC-TT-TTC--
G--GAGC-GTAAA-CTC-C--T-TT-T--CT--TAGG-GAAGAATTC-------------
--------------TGACG-GTA-CCT-A-AG-GAATAA-GCACC-GGCTAACTCCGTGC
CAGCAGCCGCGGTAATA-CGGAGGGT-GCAAG-C-GTTACTCGGA-A-TCA-CT-GGGCG
TAAA-GGGCGCGT-A-GGC-GGA-TT-ATCAAGTCT-C--T-T-GTGAAAT-CTAA---T
GG-C-TTAA-CCAT-T-AA-AC-TG-CTT-G-GG-AAAC-TGATA-GTCTA-G-AGTGAG
-GGAGA-GGCAGAT-GG-AATTGGTGGT-GTAGG-GG-TAAAAT-CC-GTAGAT--ATCA
-CCAAGA-ATAC-CCA--T-T--GCG-AA-GGCGATCTGC-TG-GAACTCAAC-TGA-CG
CT-AAG-GCG-CG-AAAGC-GTGG-GGAG-C-AAAC-AGG-ATT-AGA-TAC-CCTGGTA
GTCCAC-GCCCTAAA-CGATGTACACT--AGT-TGTTGGGGTGCTAGTCA----TCT-CA
G-TA-ATGCA-GCTAACGCA-TTAA-GTGTACC-GC-CT-GGGGAG-TACGG-TC-GCAA
GA-T-T-AAAACT-CAAA-GGAAT-AGACG-G-GGA-CCCGC-ACAAG-C-GGT-G-GAG
CATGT-GGTTTAATTCGAAGATACGCGAAG-AA-CCTTA-CCTGGGC-TTG-ATAT-C-C
TAAG----AACCT-TATAGAG-A-TAT-GAGGGTGCTAGCTTGCTAGAA-----------
--CTTAGAGACAGGTGCTGCACGG-CT-GTCGTCAGCTCGTG-TCGTGAGATGTTGGG-T
TAAGT-CCCGCAA-CGAG-CGCAACCCAC-GT-ATTTAG-TTGCT---AA-CGGTTCGGC
----------CGAGCAC-T-CTA-AATAGACT-G-C-CTTC---GT-AA-GG-A-G----
--GA-GGAAGG-T-GTGGACG-ACGTC--AAGT--CATCA---TGGC-CCTTAT-GCCC-
A-GGGCG-AC-AC-ACGTG-CTACAATGGCATA-T-ACAATGAGAC-GCA-ATACC-G-C
-GAGGT-GGA-GC-AAAT-CT---ATAAA--ATAT-GTCCCAGTTC-GGAT-TGTTCTCT
GCAAC-TCGAGAGC-A-TGAAGCCGGAATCGCTA-G-TAAT-CGTAGA-TCAGCCATGCT
A-C--GGTG-AA-TACGTTCC-CGGG-TCT-TGTACTCACCG-C-CCG-TCA-CACCA-T
GG-GA-G-TTGAT-TTCACT-CGAAGC-CGGAATACTAAACTAGTT--------------
------------------------------------------------------------
--------------------------------------ACCGTC-CAC-AGTG-GAA--T
CAGCG-A-CT-GGGGTGAAGT-CGTAACAA-GGTAACCG----TAGG-AGAA------CC
TGCGGTTGGATCACCTCC
>57587|Campylobacter jejuni|Campylobacter|delta/epsilon subdivisions|Proteobacteria|Campylobacter jejuni subsp. jejuni NCTC 11168 = ATCC 700819|gi15791399|696266|plus
AGAG-TT-T-GATCCTGG-CTCAGAGTGAA--CGCTGGC-GGCG-TGCCT-AATACATGC
AAG-TC--GAACGATGAAGCTTTTAGCTTGCTAGAAGTGGATT-----------------
------------------------------------------------------------
---------------------------------------------------------AGT
---GGC-GCACGGG-T-G-AGTAAGG-TATAGTT--AATCTG-CCC-TACACAAG-AG-G
AC-AACAGTTGGAAAC-G-ACTGCTAATA--CTCTATACT-CCTGC--TTAAC--ACAA-
-GTTG-A--GTA-GG-GAAA-GTTTT----------------------------------
------------------------------------------------------------
------------------------------------------------------------
------------------------------------------------TC-GGTGTAGG-
ATGA-GACT-ATATAGTAT-CA-GC-TAG-TT----GGTA-AGGT-AATGG-C-TTACCA
AGGCTATGAC-GC-T-TAACTGGTCTGAGA-GGATGATC-AGT-CACACTG-GAA-CTGA
GA-CACGGTCCAGA-CTCC-TACGGGAGGC-AGCA-GTAGGGAATATTGCGCAAT-GGGG
-GAAA-----CCCTGA-CGCAGCAACGCC-GCGTG-GAGG-A-T-GA-CAC-TT-TTC--
G--GAGC-GTAAA-CTC-C--T-TT-T--CT--TAGG-GAAGAATTC-------------
--------------TGACG-GTA-CCT-A-AG-GAATAA-GCACC-GGCTAACTCCGTGC
CAGCAGCCGCGGTAATA-CGGAGGGT-GCAAG-C-GTTACTCGGA-A-TCA-CT-GGGCG
TAAA-GGGCGCGT-A-GGC-GGA-TT-ATCAAGTCT-C--T-T-GTGAAAT-CTAA---T
GG-C-TTAA-CCAT-T-AA-AC-TG-CTT-G-GG-AAAC-TGATA-GTCTA-G-AGTGAG
-GGAGA-GGCAGAT-GG-AATTGGTGGT-GTAGG-GG-TAAAAT-CC-GTAGAT--ATCA
-CCAAGA-ATAC-CCA--T-T--GCG-AA-GGCGATCTGC-TG-GAACTCAAC-TGA-CG
CT-AAG-GCG-CG-AAAGC-GTGG-GGAG-C-AAAC-AGG-ATT-AGA-TAC-CCTGGTA
GTCCAC-GCCCTAAA-CGATGTACACT--AGT-TGTTGGGGTGCTAGTCA----TCT-CA
G-TA-ATGCA-GCTAACGCA-TTAA-GTGTACC-GC-CT-GGGGAG-TACGG-TC-GCAA
GA-T-T-AAAACT-CAAA-GGAAT-AGACG-G-GGA-CCCGC-ACAAG-C-GGT-G-GAG
CATGT-GGTTTAATTCGAAGATACGCGAAG-AA-CCTTA-CCTGGGC-TTG-ATAT-C-C
TAAG----AACCT-TATAGAG-A-TAT-GAGGGTGCTAGCTTGCTAGAA-----------
--CTTAGAGACAGGTGCTGCACGG-CT-GTCGTCAGCTCGTG-TCGTGAGATGTTGGG-T
TAAGT-CCCGCAA-CGAG-CGCAACCCAC-GT-ATTTAG-TTGCT---AA-CGGTTCGGC
----------CGAGCAC-T-CTA-AATAGACT-G-C-CTTC---GT-AA-GG-A-G----
--GA-GGAAGG-T-GTGGACG-ACGTC--AAGT--CATCA---TGGC-CCTTAT-GCCC-
A-GGGCG-AC-AC-ACGTG-CTACAATGGCATA-T-ACAATGAGAC-GCA-ATACC-G-C
-GAGGT-GGA-GC-AAAT-CT---ATAAA--ATAT-GTCCCAGTTC-GGAT-TGTTCTCT
GCAAC-TCGAGAGC-A-TGAAGCCGGAATCGCTA-G-TAAT-CGTAGA-TCAGCCATGCT
A-C--GGTG-AA-TACGTTCC-CGGG-TCT-TGTACTCACCG-C-CCG-TCA-CACCA-T
GG-GA-G-TTGAT-TTCACT-CGAAGC-CGGAATACTAAACTAGTT--------------
------------------------------------------------------------
--------------------------------------ACCGTC-CAC-AGTG-GAA--T
CAGCG-A-CT-GGGGTGAAGT-CGTAACAA-GGTAACCG----TAGG-AGAA------CC
TGCGGTTGGATCACCTCC
>57587|Campylobacter jejuni|Campylobacter|delta/epsilon subdivisions|Proteobacteria|Campylobacter jejuni subsp. jejuni NCTC 11168 = ATCC 700819|gi15791399|696293|plus
AGAG-TT-T-GATCCTGG-CTCAGAGTGAA--CGCTGGC-GGCG-TGCCT-AATACATGC
AAG-TC--GAACGATGAAGCTTTTAGCTTGCTAGAAGTGGATT-----------------
------------------------------------------------------------
---------------------------------------------------------AGT
---GGC-GCACGGG-T-G-AGTAAGG-TATAGTT--AATCTG-CCC-TACACAAG-AG-G
AC-AACAGTTGGAAAC-G-ACTGCTAATA--CTCTATACT-CCTGC--TTAAC--ACAA-
-GTTG-A--GTA-GG-GAAA-GTTTT----------------------------------
------------------------------------------------------------
------------------------------------------------------------
------------------------------------------------TC-GGTGTAGG-
ATGA-GACT-ATATAGTAT-CA-GC-TAG-TT----GGTA-AGGT-AATGG-C-TTACCA
AGGCTATGAC-GC-T-TAACTGGTCTGAGA-GGATGATC-AGT-CACACTG-GAA-CTGA
GA-CACGGTCCAGA-CTCC-TACGGGAGGC-AGCA-GTAGGGAATATTGCGCAAT-GGGG
-GAAA-----CCCTGA-CGCAGCAACGCC-GCGTG-GAGG-A-T-GA-CAC-TT-TTC--
G--GAGC-GTAAA-CTC-C--T-TT-T--CT--TAGG-GAAGAATTC-------------
--------------TGACG-GTA-CCT-A-AG-GAATAA-GCACC-GGCTAACTCCGTGC
CAGCAGCCGCGGTAATA-CGGAGGGT-GCAAG-C-GTTACTCGGA-A-TCA-CT-GGGCG
TAAA-GGGCGCGT-A-GGC-GGA-TT-ATCAAGTCT-C--T-T-GTGAAAT-CTAA---T
GG-C-TTAA-CCAT-T-AA-AC-TG-CTT-G-GG-AAAC-TGATA-GTCTA-G-AGTGAG
-GGAGA-GGCAGAT-GG-AATTGGTGGT-GTAGG-GG-TAAAAT-CC-GTAGAT--ATCA
-CCAAGA-ATAC-CCA--T-T--GCG-AA-GGCGATCTGC-TG-GAACTCAAC-TGA-CG
CT-AAG-GCG-CG-AAAGC-GTGG-GGAG-C-AAAC-AGG-ATT-AGA-TAC-CCTGGTA
GTCCAC-GCCCTAAA-CGATGTACACT--AGT-TGTTGGGGTGCTAGTCA----TCT-CA
G-TA-ATGCA-GCTAACGCA-TTAA-GTGTACC-GC-CT-GGGGAG-TACGG-TC-GCAA
GA-T-T-AAAACT-CAAA-GGAAT-AGACG-G-GGA-CCCGC-ACAAG-C-GGT-G-GAG
CATGT-GGTTTAATTCGAAGATACGCGAAG-AA-CCTTA-CCTGGGC-TTG-ATAT-C-C
TAAG----AACCT-TATAGAG-A-TAT-GAGGGTGCTAGCTTGCTAGAA-----------
--CTTAGAGACAGGTGCTGCACGG-CT-GTCGTCAGCTCGTG-TCGTGAGATGTTGGG-T
TAAGT-CCCGCAA-CGAG-CGCAACCCAC-GT-ATTTAG-TTGCT---AA-CGGTTCGGC
----------CGAGCAC-T-CTA-AATAGACT-G-C-CTTC---GT-AA-GG-A-G----
--GA-GGAAGG-T-GTGGACG-ACGTC--AAGT--CATCA---TGGC-CCTTAT-GCCC-
A-GGGCG-AC-AC-ACGTG-CTACAATGGCATA-T-ACAATGAGAC-GCA-ATACC-G-C
-GAGGT-GGA-GC-AAAT-CT---ATAAA--ATAT-GTCCCAGTTC-GGAT-TGTTCTCT
GCAAC-TCGAGAGC-A-TGAAGCCGGAATCGCTA-G-TAAT-CGTAGA-TCAGCCATGCT
A-C--GGTG-AA-TACGTTCC-CGGG-TCT-TGTACTCACCG-C-CCG-TCA-CACCA-T
GG-GA-G-TTGAT-TTCACT-CGAAGC-CGGAATACTAAACTAGTT--------------
------------------------------------------------------------
--------------------------------------ACCGTC-CAC-AGTG-GAA--T
CAGCG-A-CT-GGGGTGAAGT-CGTAACAA-GGTAACCG----TAGG-AGAA------CC
TGCGGTTGGATCACCTCC
>57589|Francisella tularensis|Francisella|Gammaproteobacteria|Proteobacteria|Francisella tularensis subsp. tularensis SCHU S4|gi255961454|1310545|minus
AGAG-TT-T-GATCCTGG-CTCAGATTGAA--CGCTGGT-GGCA-TGCTT-AACACATGC
AAG-TC--GAACGGTAACAGGTCTTAGGATGCTGACG-----------------------
------------------------------------------------------------
---------------------------------------------------------AGT
---GGC-GGACGGG-T-G-AGTAACG-CGTAGGA---ATCTG-CCC-ATTTGAGG-GG-G
AT-ACCAGTTGGAAAC-G-ACTGTTAATA--CCGCATAAT----------ATC--TGTG-
-GAT------------TAAA-GGTGGCTTTCGGGCTG-----------------------
------------------------------------------------------------
------------------------------------------------------------
------------------------------------------------TC-GCAGATGG-
ATGA-GCCT-GCGTTGGAT-TA-GC-TAG-TT----GGTG-GGGT-AAGGG-C-CCACCA
AGGCTACGAT-CC-A-TAGCTGATTTGAGA-GGATGATC-AGC-CACATTG-GGA-CTGA
GA-CACGGCCCAAA-CTCC-TACGGGAGGC-AGCA-GTGGGGAATATTGGACAAT-GGGG
-GCAA-----CCCTGA-TCCAGCAATGCC-ATGTG-TGTG-A-A-GA-AGG-CC-CTA--
G--GGTT-GTAAA-GCA-C--T-TT-A--GT--TGGG-GAGGAAAGCCTCAAGGTTAATA
GCCTTGGGGA----GGACG-TTA-CCC-A-AA-GAATAA-GCACC-GGCTAACTCCGTGC
CAGCAGCCGCGGTAATA-CGGGGGGT-GCAAG-C-GTTAATCGGA-A-TTA-CT-GGGCG
TAAA-GGGTCTGT-A-GGT-GGT-TT-GTTAAGTCA-G--A-T-GTGAAAG-CCCA---G
GG-C-TCAA-CCTT-G-GA-AC-TG-CAT-T-TG-ATAC-TGGCA-AACTA-G-AGTACG
-GTAGA-GGAATGG-GG-AATTTCTGGT-GTAGC-GG-TGAAAT-GC-GTAGAG--ATCA
-GAAGGA-ACAC-CAA--T-G--GCG-AA-GGCAACATTC-TG-GACCGATAC-TGA-CA
CT-GAG-GGA-CG-AAAGC-GTGG-GGAT-C-AAAC-AGG-ATT-AGA-TAC-CCTGGTA
GTCCAC-GCTGTAAA-CGATGAGTACT--AGC-TGTTGGAGTCGGTGTAAAGG-CTC-TA
G-TG-GCGCA-GCTAACGCG-ATAA-GTACTCC-GC-CT-GGGGAC-TACGG-CC-GCAA
GG-C-T-AAAACT-CAAA-GGAAT-TGACG-G-GGA-CCCGC-ACAAG-C-GGT-G-GAG
CATGT-GGTTTAATTCGATGCAACGCGAAG-AA-CCTTA-CCTGGTC-TTG-ACAT-C-C
TGCG----AACTT-TCTAGAG-A-TAG-ATTG----GTGCCTTCGGGAA-----------
--CGCAGTGACAGGTGCTGCACGG-CT-GTCGTCAGCTCGTG-TTGTGAAATGTTGGG-T
TAAGT-CCCGCAA-CGAG-CGCAACCCCT-AT-TGATAG-TTACC---AT-CATTAAGT-
----------TGGGTAC-T-CTA-TTGAGACT-G-C-CGCT-G-AC-AA-GG-C-G----
--GA-GGAAGG-T-GGGGACG-ACGTC--AAGT--CATCA---TGGC-CCTTAC-GACC-
A-GGGCT-AC-AC-ACGTG-CTACAATGGGTAT-T-ACAGAGGGCT-GCG-AAGGT-G-C
-GAGCT-GGA-GC-GAAA-CT-C-AAAAA--GGTA-CTCTTAGTCC-GGAT-TGCAGTCT
GCAAC-TCGACTGC-A-TGAAGTCGGAATCGCTA-G-TAAT-CGCAGG-TCAGA-ATACT
G-C--GGTG-AA-TACGTTCC-CGGG-TCT-TGTACACACCG-C-CCG-TCA-CACCA-T
GG-GA-G-TGGGT-TGCTCC-AGAAGT-AGATAGCTTAACGAATGGGC------------
------------------------------------------------------------
--------------------------------------GTTTAC-CAC-GGAG-TGA--T
TCATG-A-CT-GGGGTGAAGT-CGTAACAA-GGTAGCCG----TAGG-GGAA------CC
TGCGGCTGGATCACCTCC
>57589|Francisella tularensis|Francisella|Gammaproteobacteria|Proteobacteria|Francisella tularensis subsp. tularensis SCHU S4|gi255961454|1377664|minus
AGAG-TT-T-GATCCTGG-CTCAGATTGAA--CGCTGGT-GGCA-TGCTT-AACACATGC
AAG-TC--GAACGGTAACAGGTCTTAGGATGCTGACG-----------------------
------------------------------------------------------------
---------------------------------------------------------AGT
---GGC-GGACGGG-T-G-AGTAACG-CGTAGGA---ATCTG-CCC-ATTTGAGG-GG-G
AT-ACCAGTTGGAAAC-G-ACTGTTAATA--CCGCATAAT----------ATC--TGTG-
-GAT------------TAAA-GGTGGCTTTCGGGCTG-----------------------
------------------------------------------------------------
------------------------------------------------------------
------------------------------------------------TC-GCAGATGG-
ATGA-GCCT-GCGTTGGAT-TA-GC-TAG-TT----GGTG-GGGT-AAGGG-C-CCACCA
AGGCTACGAT-CC-A-TAGCTGATTTGAGA-GGATGATC-AGC-CACATTG-GGA-CTGA
GA-CACGGCCCAAA-CTCC-TACGGGAGGC-AGCA-GTGGGGAATATTGGACAAT-GGGG
-GCAA-----CCCTGA-TCCAGCAATGCC-ATGTG-TGTG-A-A-GA-AGG-CC-CTA--
G--GGTT-GTAAA-GCA-C--T-TT-A--GT--TGGG-GAGGAAAGCCTCAAGGTTAATA
GCCTTGGGGA----GGACG-TTA-CCC-A-AA-GAATAA-GCACC-GGCTAACTCCGTGC
CAGCAGCCGCGGTAATA-CGGGGGGT-GCAAG-C-GTTAATCGGA-A-TTA-CT-GGGCG
TAAA-GGGTCTGT-A-GGT-GGT-TT-GTTAAGTCA-G--A-T-GTGAAAG-CCCA---G
GG-C-TCAA-CCTT-G-GA-AC-TG-CAT-T-TG-ATAC-TGGCA-AACTA-G-AGTACG
-GTAGA-GGAATGG-GG-AATTTCTGGT-GTAGC-GG-TGAAAT-GC-GTAGAG--ATCA
-GAAGGA-ACAC-CAA--T-G--GCG-AA-GGCAACATTC-TG-GACCGATAC-TGA-CA
CT-GAG-GGA-CG-AAAGC-GTGG-GGAT-C-AAAC-AGG-ATT-AGA-TAC-CCTGGTA
GTCCAC-GCTGTAAA-CGATGAGTACT--AGC-TGTTGGAGTCGGTGTAAAGG-CTC-TA
G-TG-GCGCA-GCTAACGCG-ATAA-GTACTCC-GC-CT-GGGGAC-TACGG-CC-GCAA
GG-C-T-AAAACT-CAAA-GGAAT-TGACG-G-GGA-CCCGC-ACAAG-C-GGT-G-GAG
CATGT-GGTTTAATTCGATGCAACGCGAAG-AA-CCTTA-CCTGGTC-TTG-ACAT-C-C
TGCG----AACTT-TCTAGAG-A-TAG-ATTG----GTGCCTTCGGGAA-----------
--CGCAGTGACAGGTGCTGCACGG-CT-GTCGTCAGCTCGTG-TTGTGAAATGTTGGG-T
TAAGT-CCCGCAA-CGAG-CGCAACCCCT-AT-TGATAG-TTACC---AT-CATTAAGT-
----------TGGGTAC-T-CTA-TTGAGACT-G-C-CGCT-G-AC-AA-GG-C-G----
--GA-GGAAGG-T-GGGGACG-ACGTC--AAGT--CATCA---TGGC-CCTTAC-GACC-
A-GGGCT-AC-AC-ACGTG-CTACAATGGGTAT-T-ACAGAGGGCT-GCG-AAGGT-G-C
-GAGCT-GGA-GC-GAAA-CT-C-AAAAA--GGTA-CTCTTAGTCC-GGAT-TGCAGTCT
GCAAC-TCGACTGC-A-TGAAGTCGGAATCGCTA-G-TAAT-CGCAGG-TCAGA-ATACT
G-C--GGTG-AA-TACGTTCC-CGGG-TCT-TGTACACACCG-C-CCG-TCA-CACCA-T
GG-GA-G-TGGGT-TGCTCC-AGAAGT-AGATAGCTTAACGAATGGGC------------
------------------------------------------------------------
--------------------------------------GTTTAC-CAC-GGAG-TGA--T
TCATG-A-CT-GGGGTGAAGT-CGTAACAA-GGTAGCCG----TAGG-GGAA------CC
TGCGGCTGGATCACCTCC
>57589|Francisella tularensis|Francisella|Gammaproteobacteria|Proteobacteria|Francisella tularensis subsp. tularensis SCHU S4|gi255961454|1770999|minus
AGAG-TT-T-GATCCTGG-CTCAGATTGAA--CGCTGGT-GGCA-TGCTT-AACACATGC
AAG-TC--GAACGGTAACAGGTCTTAGGATGCTGACG-----------------------
------------------------------------------------------------
---------------------------------------------------------AGT
---GGC-GGACGGG-T-G-AGTAACG-CGTAGGA---ATCTG-CCC-ATTTGAGG-GG-G
AT-ACCAGTTGGAAAC-G-ACTGTTAATA--CCGCATAAT----------ATC--TGTG-
-GAT------------TAAA-GGTGGCTTTCGGGCTG-----------------------
------------------------------------------------------------
------------------------------------------------------------
------------------------------------------------TC-GCAGATGG-
ATGA-GCCT-GCGTTGGAT-TA-GC-TAG-TT----GGTG-GGGT-AAGGG-C-CCACCA
AGGCTACGAT-CC-A-TAGCTGATTTGAGA-GGATGATC-AGC-CACATTG-GGA-CTGA
GA-CACGGCCCAAA-CTCC-TACGGGAGGC-AGCA-GTGGGGAATATTGGACAAT-GGGG
-GCAA-----CCCTGA-TCCAGCAATGCC-ATGTG-TGTG-A-A-GA-AGG-CC-CTA--
G--GGTT-GTAAA-GCA-C--T-TT-A--GT--TGGG-GAGGAAAGCCTCAAGGTTAATA
GCCTTGGGGA----GGACG-TTA-CCC-A-AA-GAATAA-GCACC-GGCTAACTCCGTGC
CAGCAGCCGCGGTAATA-CGGGGGGT-GCAAG-C-GTTAATCGGA-A-TTA-CT-GGGCG
TAAA-GGGTCTGT-A-GGT-GGT-TT-GTTAAGTCA-G--A-T-GTGAAAG-CCCA---G
GG-C-TCAA-CCTT-G-GA-AC-TG-CAT-T-TG-ATAC-TGGCA-AACTA-G-AGTACG
-GTAGA-GGAATGG-GG-AATTTCTGGT-GTAGC-GG-TGAAAT-GC-GTAGAG--ATCA
-GAAGGA-ACAC-CAA--T-G--GCG-AA-GGCAACATTC-TG-GACCGATAC-TGA-CA
CT-GAG-GGA-CG-AAAGC-GTGG-GGAT-C-AAAC-AGG-ATT-AGA-TAC-CCTGGTA
GTCCAC-GCTGTAAA-CGATGAGTACT--AGC-TGTTGGAGTCGGTGTAAAGG-CTC-TA
G-TG-GCGCA-GCTAACGCG-ATAA-GTACTCC-GC-CT-GGGGAC-TACGG-CC-GCAA
GG-C-T-AAAACT-CAAA-GGAAT-TGACG-G-GGA-CCCGC-ACAAG-C-GGT-G-GAG
CATGT-GGTTTAATTCGATGCAACGCGAAG-AA-CCTTA-CCTGGTC-TTG-ACAT-C-C
TGCG----AACTT-TCTAGAG-A-TAG-ATTG----GTGCCTTCGGGAA-----------
--CGCAGTGACAGGTGCTGCACGG-CT-GTCGTCAGCTCGTG-TTGTGAAATGTTGGG-T
TAAGT-CCCGCAA-CGAG-CGCAACCCCT-AT-TGATAG-TTACC---AT-CATTAAGT-
----------TGGGTAC-T-CTA-TTGAGACT-G-C-CGCT-G-AC-AA-GG-C-G----
--GA-GGAAGG-T-GGGGACG-ACGTC--AAGT--CATCA---TGGC-CCTTAC-GACC-
A-GGGCT-AC-AC-ACGTG-CTACAATGGGTAT-T-ACAGAGGGCT-GCG-AAGGT-G-C
-GAGCT-GGA-GC-GAAA-CT-C-AAAAA--GGTA-CTCTTAGTCC-GGAT-TGCAGTCT
GCAAC-TCGACTGC-A-TGAAGTCGGAATCGCTA-G-TAAT-CGCAGG-TCAGA-ATACT
G-C--GGTG-AA-TACGTTCC-CGGG-TCT-TGTACACACCG-C-CCG-TCA-CACCA-T
GG-GA-G-TGGGT-TGCTCC-AGAAGT-AGATAGCTTAACGAATGGGC------------
------------------------------------------------------------
--------------------------------------GTTTAC-CAC-GGAG-TGA--T
TCATG-A-CT-GGGGTGAAGT-CGTAACAA-GGTAGCCG----TAGG-GGAA------CC
TGCGGCTGGATCACCTCC
>57591|Pseudomonas fluorescens|Pseudomonas|Gammaproteobacteria|Proteobacteria|Pseudomonas fluorescens Pf0-1|gi255961261|121327|plus
AGAG-TT-T-GATCATGG-CTCAGATTGAA--CGCTGGC-GGCA-GGCCT-AACACATGC
AAG-TC--GAGCGGATGAAGGGAGCTTGCTCCTGGATTC---------------------
------------------------------------------------------------
---------------------------------------------------------AGC
---GGC-GGACGGG-T-G-AGTAATG-CCTAGGA---ATCTG-CCT-GGTAGTGG-GG-G
AC-AACGTTTCGAAAG-G-AACGCTAATA--CCGCATACG----------TCC--TACG-
-GGA------------GAAA-GCAGGGGACCTTCGGGCCTT-------------------
------------------------------------------------------------
------------------------------------------------------------
------------------------------------------------GC-GCTATCAG-
ATGA-GCCT-AGGTCGGAT-TA-GC-TAG-TT----GGTG-AGGT-AATGG-C-TCACCA
AGGCGACGAT-CC-G-TAACTGGTCTGAGA-GGATGATC-AGT-CACACTG-GAA-CTGA
GA-CACGGTCCAGA-CTCC-TACGGGAGGC-AGCA-GTGGGGAATATTGGACAAT-GGGC
-GAAA-----GCCTGA-TCCAGCCATGCC-GCGTG-TGTG-A-A-GA-AGG-TC-TTC--
G--GATT-GTAAA-GCA-C--T-TT-A--AG--TTGG-GAGGAAGGGTTGTAGATTAATA
CTCTGCAATTT---TGACG-TTA-CCG-A-CA-GAATAA-GCACC-GGCTAACTCTGTGC
CAGCAGCCGCGGTAATA-CAGAGGGT-GCAAG-C-GTTAATCGGA-A-TTA-CT-GGGCG
TAAA-GCGCGCGT-A-GGT-GGT-TC-GTTAAGTTG-G--A-T-GTGAAAT-CCCC---G
GG-C-TCAA-CCTG-G-GA-AC-TG-CAT-C-CA-AAAC-TGGCG-AGCTA-G-AGTATG
-GTAGA-GGGTGGT-GG-AATTTCCTGT-GTAGC-GG-TGAAAT-GC-GTAGAT--ATAG
-GAAGGA-ACAC-CAG--T-G--GCG-AA-GGCGACCACC-TG-GACTGATAC-TGA-CA
CT-GAG-GTG-CG-AAAGC-GTGG-GGAG-C-AAAC-AGG-ATT-AGA-TAC-CCTGGTA
GTCCAC-GCCGTAAA-CGATGTCAACT--AGC-CGTTGGGAGCCTTGAGC----TCT-TA
G-TG-GCGCA-GCTAACGCA-TTAA-GTTGACC-GC-CT-GGGGAG-TACGG-CC-GCAA
GG-T-T-AAAACT-CAAA-TGAAT-TGACG-G-GGG-CCCGC-ACAAG-C-GGT-G-GAG
CATGT-GGTTTAATTCGAAGCAACGCGAAG-AA-CCTTA-CCAGGCC-TTG-ACAT-C-C
AATG----AACTT-TCCAGAG-A-TGG-ATTG----GTGCCTTCGGGAG-----------
--CATTGAGACAGGTGCTGCATGG-CT-GTCGTCAGCTCGTG-TCGTGAGATGTTGGG-T
TAAGT-CCCGTAA-CGAG-CGCAACCCTT-GT-CCTTAG-TTACC---AG-CACGTTATG
G---------TGGGCAC-T-CTA-AGGAGACT-G-C-CGGT-G-AC-AA-AC-C-G----
--GA-GGAAGG-T-GGGGATG-ACGTC--AAGT--CATCA---TGGC-CCTTAC-GGCC-
T-GGGCT-AC-AC-ACGTG-CTACAATGGTCGG-T-ACAAAGGGTT-GCC-AAGCC-G-C
-GAGGT-GGA-GC-TAAT-CC-C-ATAAA--ACCG-ATCGTAGTCC-GGAT-CGCAGTCT
GCAAC-TCGACTGC-G-TGAAGTCGGAATCGCTA-G-TAAT-CGCGAA-TCAGA-ATGTC
G-C--GGTG-AA-TACGTTCC-CGGG-CCT-TGTACACACCG-C-CCG-TCA-CACCA-T
GG-GA-G-TGGGT-TGCACC-AGAAGT-AGCTAGTCTAACCTTCGGGAGGAC--------
------------------------------------------------------------
--------------------------------------GGTTAC-CAC-GGTG-TGA--T
TCATG-A-CT-GGGGTGAAGT-CGTAACAA-GGTAGCCG----TAGG-GGAA------CC
TGCGGCTGGATCACCTCC
>57591|Pseudomonas fluorescens|Pseudomonas|Gammaproteobacteria|Proteobacteria|Pseudomonas fluorescens Pf0-1|gi255961261|2549390|plus
AGAG-TT-T-GATCATGG-CTCAGATTGAA--CGCTGGC-GGCA-GGCCT-AACACATGC
AAG-TC--GAGCGGATGAAGGGAGCTTGCTCCTGGATTC---------------------
------------------------------------------------------------
---------------------------------------------------------AGC
---GGC-GGACGGG-T-G-AGTAATG-CCTAGGA---ATCTG-CCT-GGTAGTGG-GG-G
AC-AACGTTTCGAAAG-G-AACGCTAATA--CCGCATACG----------TCC--TACG-
-GGA------------GAAA-GCAGGGGACCTTCGGGCCTT-------------------
------------------------------------------------------------
------------------------------------------------------------
------------------------------------------------GC-GCTATCAG-
ATGA-GCCT-AGGTCGGAT-TA-GC-TAG-TT----GGTG-AGGT-AATGG-C-TCACCA
AGGCGACGAT-CC-G-TAACTGGTCTGAGA-GGATGATC-AGT-CACACTG-GAA-CTGA
GA-CACGGTCCAGA-CTCC-TACGGGAGGC-AGCA-GTGGGGAATATTGGACAAT-GGGC
-GAAA-----GCCTGA-TCCAGCCATGCC-GCGTG-TGTG-A-A-GA-AGG-TC-TTC--
G--GATT-GTAAA-GCA-C--T-TT-A--AG--TTGG-GAGGAAGGGTTGTAGATTAATA
CTCTGCAATTT---TGACG-TTA-CCG-A-CA-GAATAA-GCACC-GGCTAACTCTGTGC
CAGCAGCCGCGGTAATA-CAGAGGGT-GCAAG-C-GTTAATCGGA-A-TTA-CT-GGGCG
TAAA-GCGCGCGT-A-GGT-GGT-TC-GTTAAGTTG-G--A-T-GTGAAAT-CCCC---G
GG-C-TCAA-CCTG-G-GA-AC-TG-CAT-C-CA-AAAC-TGGCG-AGCTA-G-AGTATG
-GTAGA-GGGTGGT-GG-AATTTCCTGT-GTAGC-GG-TGAAAT-GC-GTAGAT--ATAG
-GAAGGA-ACAC-CAG--T-G--GCG-AA-GGCGACCACC-TG-GACTGATAC-TGA-CA
CT-GAG-GTG-CG-AAAGC-GTGG-GGAG-C-AAAC-AGG-ATT-AGA-TAC-CCTGGTA
GTCCAC-GCCGTAAA-CGATGTCAACT--AGC-CGTTGGGAGCCTTGAGC----TCT-TA
G-TG-GCGCA-GCTAACGCA-TTAA-GTTGACC-GC-CT-GGGGAG-TACGG-CC-GCAA
GG-T-T-AAAACT-CAAA-TGAAT-TGACG-G-GGG-CCCGC-ACAAG-C-GGT-G-GAG
CATGT-GGTTTAATTCGAAGCAACGCGAAG-AA-CCTTA-CCAGGCC-TTG-ACAT-C-C
AATG----AACTT-TCCAGAG-A-TGG-ATTG----GTGCCTTCGGGAA-----------
--CATTGAGACAGGTGCTGCATGG-CT-GTCGTCAGCTCGTG-TCGTGAGATGTTGGG-T
TAAGT-CCCGTAA-CGAG-CGCAACCCTT-GT-CCTTAG-TTACC---AG-CACGTAATG
G---------TGGGCAC-T-CTA-AGGAGACT-G-C-CGGT-G-AC-AA-AC-C-G----
--GA-GGAAGG-T-GGGGATG-ACGTC--AAGT--CATCA---TGGC-CCTTAC-GGCC-
T-GGGCT-AC-AC-ACGTG-CTACAATGGTCGG-T-ACAAAGGGTT-GCC-AAGCC-G-C
-GAGGT-GGA-GC-TAAT-CC-C-ATAAA--ACCG-ATCGTAGTCC-GGAT-CGCAGTCT
GCAAC-TCGACTGC-G-TGAAGTCGGAATCGCTA-G-TAAT-CGCGAA-TCAGA-ATGTC
G-C--GGTG-AA-TACGTTCC-CGGG-CCT-TGTACACACCG-C-CCG-TCA-CACCA-T
GG-GA-G-TGGGT-TGCACC-AGAAGT-AGCTAGTCTAACCTTCGGGAGGAC--------
------------------------------------------------------------
--------------------------------------GGTTAC-CAC-GGTG-TGA--T
TCATG-A-CT-GGGGTGAAGT-CGTAACAA-GGTAGCCG----TAGG-GGAA------CC
TGCGGCTGGATCACCTCC
>57591|Pseudomonas fluorescens|Pseudomonas|Gammaproteobacteria|Proteobacteria|Pseudomonas fluorescens Pf0-1|gi255961261|4419835|minus
AGAG-TT-T-GATCATGG-CTCAGATTGAA--CGCTGGC-GGCA-GGCCT-AACACATGC
AAG-TC--GAGCGGATGAAGGGAGCTTGCTCCTGGATTC---------------------
------------------------------------------------------------
---------------------------------------------------------AGC
---GGC-GGACGGG-T-G-AGTAATG-CCTAGGA---ATCTG-CCT-GGTAGTGG-GG-G
AC-AACGTTTCGAAAG-G-AACGCTAATA--CCGCATACG----------TCC--TACG-
-GGA------------GAAA-GCAGGGGACCTTCGGGCCTT-------------------
------------------------------------------------------------
------------------------------------------------------------
------------------------------------------------GC-GCTATCAG-
ATGA-GCCT-AGGTCGGAT-TA-GC-TAG-TT----GGTG-AGGT-AATGG-C-TCACCA
AGGCGACGAT-CC-G-TAACTGGTCTGAGA-GGATGATC-AGT-CACACTG-GAA-CTGA
GA-CACGGTCCAGA-CTCC-TACGGGAGGC-AGCA-GTGGGGAATATTGGACAAT-GGGC
-GAAA-----GCCTGA-TCCAGCCATGCC-GCGTG-TGTG-A-A-GA-AGG-TC-TTC--
G--GATT-GTAAA-GCA-C--T-TT-A--AG--TTGG-GAGGAAGGGTTGTAGATTAATA
CTCTGCAATTT---TGACG-TTA-CCG-A-CA-GAATAA-GCACC-GGCTAACTCTGTGC
CAGCAGCCGCGGTAATA-CAGAGGGT-GCAAG-C-GTTAATCGGA-A-TTA-CT-GGGCG
TAAA-GCGCGCGT-A-GGT-GGT-TC-GTTAAGTTG-G--A-T-GTGAAAT-CCCC---G
GG-C-TCAA-CCTG-G-GA-AC-TG-CAT-C-CA-AAAC-TGGCG-AGCTA-G-AGTATG
-GTAGA-GGGTGGT-GG-AATTTCCTGT-GTAGC-GG-TGAAAT-GC-GTAGAT--ATAG
-GAAGGA-ACAC-CAG--T-G--GCG-AA-GGCGACCACC-TG-GACTGATAC-TGA-CA
CT-GAG-GTG-CG-AAAGC-GTGG-GGAG-C-AAAC-AGG-ATT-AGA-TAC-CCTGGTA
GTCCAC-GCCGTAAA-CGATGTCAACT--AGC-CGTTGGGAGCCTTGAGC----TCT-TA
G-TG-GCGCA-GCTAACGCA-TTAA-GTTGACC-GC-CT-GGGGAG-TACGG-CC-GCAA
GG-T-T-AAAACT-CAAA-TGAAT-TGACG-G-GGG-CCCGC-ACAAG-C-GGT-G-GAG
CATGT-GGTTTAATTCGAAGCAACGCGAAG-AA-CCTTA-CCAGGCC-TTG-ACAT-C-C
AATG----AACTT-TCCAGAG-A-TGG-ATTG----GTGCCTTCGGGAA-----------
--CATTGAGACAGGTGCTGCATGG-CT-GTCGTCAGCTCGTG-TCGTGAGATGTTGGG-T
TAAGT-CCCGTAA-CGAG-CGCAACCCTT-GT-CCTTAG-TTACC---AG-CACGTAATG
G---------TGGGCAC-T-CTA-AGGAGACT-G-C-CGGT-G-AC-AA-AC-C-G----
--GA-GGAAGG-T-GGGGATG-ACGTC--AAGT--CATCA---TGGC-CCTTAC-GGCC-
T-GGGCT-AC-AC-ACGTG-CTACAATGGTCGG-T-ACAAAGGGTT-GCC-AAGCC-G-C
-GAGGT-GGA-GC-TAAT-CC-C-ATAAA--ACCG-ATCGTAGTCC-GGAT-CGCAGTCT
GCAAC-TCGACTGC-G-TGAAGTCGGAATCGCTA-G-TAAT-CGCGAA-TCAGA-ATGTC
G-C--GGTG-AA-TACGTTCC-CGGG-CCT-TGTACACACCG-C-CCG-TCA-CACCA-T
GG-GA-G-TGGGT-TGCACC-AGAAGT-AGCTAGTCTAACCTTCGGGAGGAC--------
------------------------------------------------------------
--------------------------------------GGTTAC-CAC-GGTG-TGA--T
TCATG-A-CT-GGGGTGAAGT-CGTAACAA-GGTAGCCG----TAGG-GGAA------CC
TGCGGCTGGATCACCTCC
>57591|Pseudomonas fluorescens|Pseudomonas|Gammaproteobacteria|Proteobacteria|Pseudomonas fluorescens Pf0-1|gi255961261|5396392|minus
AGAG-TT-T-GATCATGG-CTCAGATTGAA--CGCTGGC-GGCA-GGCCT-AACACATGC
AAG-TC--GAGCGGATGAAGGGAGCTTGCTCCTGGATTC---------------------
------------------------------------------------------------
---------------------------------------------------------AGC
---GGC-GGACGGG-T-G-AGTAATG-CCTAGGA---ATCTG-CCT-GGTAGTGG-GG-G
AC-AACGTTTCGAAAG-G-AACGCTAATA--CCGCATACG----------TCC--TACG-
-GGA------------GAAA-GCAGGGGACCTTCGGGCCTT-------------------
------------------------------------------------------------
------------------------------------------------------------
------------------------------------------------GC-GCTATCAG-
ATGA-GCCT-AGGTCGGAT-TA-GC-TAG-TT----GGTG-AGGT-AATGG-C-TCACCA
AGGCGACGAT-CC-G-TAACTGGTCTGAGA-GGATGATC-AGT-CACACTG-GAA-CTGA
GA-CACGGTCCAGA-CTCC-TACGGGAGGC-AGCA-GTGGGGAATATTGGACAAT-GGGC
-GAAA-----GCCTGA-TCCAGCCATGCC-GCGTG-TGTG-A-A-GA-AGG-TC-TTC--
G--GATT-GTAAA-GCA-C--T-TT-A--AG--TTGG-GAGGAAGGGTTGTAGATTAATA
CTCTGCAATTT---TGACG-TTA-CCG-A-CA-GAATAA-GCACC-GGCTAACTCTGTGC
CAGCAGCCGCGGTAATA-CAGAGGGT-GCAAG-C-GTTAATCGGA-A-TTA-CT-GGGCG
TAAA-GCGCGCGT-A-GGT-GGT-TC-GTTAAGTTG-G--A-T-GTGAAAT-CCCC---G
GG-C-TCAA-CCTG-G-GA-AC-TG-CAT-C-CA-AAAC-TGGCG-AGCTA-G-AGTATG
-GTAGA-GGGTGGT-GG-AATTTCCTGT-GTAGC-GG-TGAAAT-GC-GTAGAT--ATAG
-GAAGGA-ACAC-CAG--T-G--GCG-AA-GGCGACCACC-TG-GACTGATAC-TGA-CA
CT-GAG-GTG-CG-AAAGC-GTGG-GGAG-C-AAAC-AGG-ATT-AGA-TAC-CCTGGTA
GTCCAC-GCCGTAAA-CGATGTCAACT--AGC-CGTTGGGAGCCTTGAGC----TCT-TA
G-TG-GCGCA-GCTAACGCA-TTAA-GTTGACC-GC-CT-GGGGAG-TACGG-CC-GCAA
GG-T-T-AAAACT-CAAA-TGAAT-TGACG-G-GGG-CCCGC-ACAAG-C-GGT-G-GAG
CATGT-GGTTTAATTCGAAGCAACGCGAAG-AA-CCTTA-CCAGGCC-TTG-ACAT-C-C
AATG----AACTT-TCCAGAG-A-TGG-ATTG----GTGCCTTCGGGAA-----------
--CATTGAGACAGGTGCTGCATGG-CT-GTCGTCAGCTCGTG-TCGTGAGATGTTGGG-T
TAAGT-CCCGTAA-CGAG-CGCAACCCTT-GT-CCTTAG-TTACC---AG-CACGTAATG
G---------TGGGCAC-T-CTA-AGGAGACT-G-C-CGGT-G-AC-AA-AC-C-G----
--GA-GGAAGG-T-GGGGATG-ACGTC--AAGT--CATCA---TGGC-CCTTAC-GGCC-
T-GGGCT-AC-AC-ACGTG-CTACAATGGTCGG-T-ACAAAGGGTT-GCC-AAGCC-G-C
-GAGGT-GGA-GC-TAAT-CC-C-ATAAA--ACCG-ATCGTAGTCC-GGAT-CGCAGTCT
GCAAC-TCGACTGC-G-TGAAGTCGGAATCGCTA-G-TAAT-CGCGAA-TCAGA-ATGTC
G-C--GGTG-AA-TACGTTCC-CGGG-CCT-TGTACACACCG-C-CCG-TCA-CACCA-T
GG-GA-G-TGGGT-TGCACC-AGAAGT-AGCTAGTCTAACCTTCGGGAGGAC--------
------------------------------------------------------------
--------------------------------------GGTTAC-CAC-GGTG-TGA--T
TCATG-A-CT-GGGGTGAAGT-CGTAACAA-GGTAGCCG----TAGG-GGAA------CC
TGCGGCTGGATCACCTCC
>57591|Pseudomonas fluorescens|Pseudomonas|Gammaproteobacteria|Proteobacteria|Pseudomonas fluorescens Pf0-1|gi255961261|5729664|minus
AGAG-TT-T-GATCATGG-CTCAGATTGAA--CGCTGGC-GGCA-GGCCT-AACACATGC
AAG-TC--GAGCGGATGAAGGGAGCTTGCTCCTGGATTC---------------------
------------------------------------------------------------
---------------------------------------------------------AGC
---GGC-GGACGGG-T-G-AGTAATG-CCTAGGA---ATCTG-CCT-GGTAGTGG-GG-G
AC-AACGTTTCGAAAG-G-AACGCTAATA--CCGCATACG----------TCC--TACG-
-GGA------------GAAA-GCAGGGGACCTTCGGGCCTT-------------------
------------------------------------------------------------
------------------------------------------------------------
------------------------------------------------GC-GCTATCAG-
ATGA-GCCT-AGGTCGGAT-TA-GC-TAG-TT----GGTG-AGGT-AATGG-C-TCACCA
AGGCGACGAT-CC-G-TAACTGGTCTGAGA-GGATGATC-AGT-CACACTG-GAA-CTGA
GA-CACGGTCCAGA-CTCC-TACGGGAGGC-AGCA-GTGGGGAATATTGGACAAT-GGGC
-GAAA-----GCCTGA-TCCAGCCATGCC-GCGTG-TGTG-A-A-GA-AGG-TC-TTC--
G--GATT-GTAAA-GCA-C--T-TT-A--AG--TTGG-GAGGAAGGGTTGTAGATTAATA
CTCTGCAATTT---TGACG-TTA-CCG-A-CA-GAATAA-GCACC-GGCTAACTCTGTGC
CAGCAGCCGCGGTAATA-CAGAGGGT-GCAAG-C-GTTAATCGGA-A-TTA-CT-GGGCG
TAAA-GCGCGCGT-A-GGT-GGT-TC-GTTAAGTTG-G--A-T-GTGAAAT-CCCC---G
GG-C-TCAA-CCTG-G-GA-AC-TG-CAT-C-CA-AAAC-TGGCG-AGCTA-G-AGTATG
-GTAGA-GGGTGGT-GG-AATTTCCTGT-GTAGC-GG-TGAAAT-GC-GTAGAT--ATAG
-GAAGGA-ACAC-CAG--T-G--GCG-AA-GGCGACCACC-TG-GACTGATAC-TGA-CA
CT-GAG-GTG-CG-AAAGC-GTGG-GGAG-C-AAAC-AGG-ATT-AGA-TAC-CCTGGTA
GTCCAC-GCCGTAAA-CGATGTCAACT--AGC-CGTTGGGAGCCTTGAGC----TCT-TA
G-TG-GCGCA-GCTAACGCA-TTAA-GTTGACC-GC-CT-GGGGAG-TACGG-CC-GCAA
GG-T-T-AAAACT-CAAA-TGAAT-TGACG-G-GGG-CCCGC-ACAAG-C-GGT-G-GAG
CATGT-GGTTTAATTCGAAGCAACGCGAAG-AA-CCTTA-CCAGGCC-TTG-ACAT-C-C
AATG----AACTT-TCCAGAG-A-TGG-ATTG----GTGCCTTCGGGAA-----------
--CATTGAGACAGGTGCTGCATGG-CT-GTCGTCAGCTCGTG-TCGTGAGATGTTGGG-T
TAAGT-CCCGTAA-CGAG-CGCAACCCTT-GT-CCTTAG-TTACC---AG-CACGTAATG
G---------TGGGCAC-T-CTA-AGGAGACT-G-C-CGGT-G-AC-AA-AC-C-G----
--GA-GGAAGG-T-GGGGATG-ACGTC--AAGT--CATCA---TGGC-CCTTAC-GGCC-
T-GGGCT-AC-AC-ACGTG-CTACAATGGTCGG-T-ACAAAGGGTT-GCC-AAGCC-G-C
-GAGGT-GGA-GC-TAAT-CC-C-ATAAA--ACCG-ATCGTAGTCC-GGAT-CGCAGTCT
GCAAC-TCGACTGC-G-TGAAGTCGGAATCGCTA-G-TAAT-CGCGAA-TCAGA-ATGTC
G-C--GGTG-AA-TACGTTCC-CGGG-CCT-TGTACACACCG-C-CCG-TCA-CACCA-T
GG-GA-G-TGGGT-TGCACC-AGAAGT-AGCTAGTCTAACCTTCGGGAGGAC--------
------------------------------------------------------------
--------------------------------------GGTTAC-CAC-GGTG-TGA--T
TCATG-A-CT-GGGGTGAAGT-CGTAACAA-GGTAGCCG----TAGG-GGAA------CC
TGCGGCTGGATCACCTCC
>57591|Pseudomonas fluorescens|Pseudomonas|Gammaproteobacteria|Proteobacteria|Pseudomonas fluorescens Pf0-1|gi255961261|802888|plus
AGAG-TT-T-GATCATGG-CTCAGATTGAA--CGCTGGC-GGCA-GGCCT-AACACATGC
AAG-TC--GAGCGGATGAAGGGAGCTTGCTCCTGGATTC---------------------
------------------------------------------------------------
---------------------------------------------------------AGC
---GGC-GGACGGG-T-G-AGTAATG-CCTAGGA---ATCTG-CCT-GGTAGTGG-GG-G
AC-AACGTTTCGAAAG-G-AACGCTAATA--CCGCATACG----------TCC--TACG-
-GGA------------GAAA-GCAGGGGACCTTCGGGCCTT-------------------
------------------------------------------------------------
------------------------------------------------------------
------------------------------------------------GC-GCTATCAG-
ATGA-GCCT-AGGTCGGAT-TA-GC-TAG-TT----GGTG-AGGT-AATGG-C-TCACCA
AGGCGACGAT-CC-G-TAACTGGTCTGAGA-GGATGATC-AGT-CACACTG-GAA-CTGA
GA-CACGGTCCAGA-CTCC-TACGGGAGGC-AGCA-GTGGGGAATATTGGACAAT-GGGC
-GAAA-----GCCTGA-TCCAGCCATGCC-GCGTG-TGTG-A-A-GA-AGG-TC-TTC--
G--GATT-GTAAA-GCA-C--T-TT-A--AG--TTGG-GAGGAAGGGTTGTAGATTAATA
CTCTGCAATTT---TGACG-TTA-CCG-A-CA-GAATAA-GCACC-GGCTAACTCTGTGC
CAGCAGCCGCGGTAATA-CAGAGGGT-GCAAG-C-GTTAATCGGA-A-TTA-CT-GGGCG
TAAA-GCGCGCGT-A-GGT-GGT-TC-GTTAAGTTG-G--A-T-GTGAAAT-CCCC---G
GG-C-TCAA-CCTG-G-GA-AC-TG-CAT-C-CA-AAAC-TGGCG-AGCTA-G-AGTATG
-GTAGA-GGGTGGT-GG-AATTTCCTGT-GTAGC-GG-TGAAAT-GC-GTAGAT--ATAG
-GAAGGA-ACAC-CAG--T-G--GCG-AA-GGCGACCACC-TG-GACTGATAC-TGA-CA
CT-GAG-GTG-CG-AAAGC-GTGG-GGAG-C-AAAC-AGG-ATT-AGA-TAC-CCTGGTA
GTCCAC-GCCGTAAA-CGATGTCAACT--AGC-CGTTGGGAGCCTTGAGC----TCT-TA
G-TG-GCGCA-GCTAACGCA-TTAA-GTTGACC-GC-CT-GGGGAG-TACGG-CC-GCAA
GG-T-T-AAAACT-CAAA-TGAAT-TGACG-G-GGG-CCCGC-ACAAG-C-GGT-G-GAG
CATGT-GGTTTAATTCGAAGCAACGCGAAG-AA-CCTTA-CCAGGCC-TTG-ACAT-C-C
AATG----AACTT-TCCAGAG-A-TGG-ATTG----GTGCCTTCGGGAA-----------
--CATTGAGACAGGTGCTGCATGG-CT-GTCGTCAGCTCGTG-TCGTGAGATGTTGGG-T
TAAGT-CCCGTAA-CGAG-CGCAACCCTT-GT-CCTTAG-TTACC---AG-CACGTAATG
G---------TGGGCAC-T-CTA-AGGAGACT-G-C-CGGT-G-AC-AA-AC-C-G----
--GA-GGAAGG-T-GGGGATG-ACGTC--AAGT--CATCA---TGGC-CCTTAC-GGCC-
T-GGGCT-AC-AC-ACGTG-CTACAATGGTCGG-T-ACAAAGGGTT-GCC-AAGCC-G-C
-GAGGT-GGA-GC-TAAT-CC-C-ATAAA--ACCG-ATCGTAGTCC-GGAT-CGCAGTCT
GCAAC-TCGACTGC-G-TGAAGTCGGAATCGCTA-G-TAAT-CGCGAA-TCAGA-ATGTC
G-C--GGTG-AA-TACGTTCC-CGGG-CCT-TGTACACACCG-C-CCG-TCA-CACCA-T
GG-GA-G-TGGGT-TGCACC-AGAAGT-AGCTAGTCTAACCTTCGGGAGGAC--------
------------------------------------------------------------
--------------------------------------GGTTAC-CAC-GGTG-TGA--T
TCATG-A-CT-GGGGTGAAGT-CGTAACAA-GGTAGCCG----TAGG-GGAA------CC
TGCGGCTGGATCACCTCC
>57593|Ralstonia solanacearum|Ralstonia|Betaproteobacteria|Proteobacteria|Ralstonia solanacearum GMI1000|gi17544719|1532561|plus
AGAG-TT-T-GATCCTGG-CTCAGATTGAA--CGCTGGC-GGCA-TGCCT-TACACATGC
AAG-TC--GAACGGCAGCGGGGGTAGCTTGCTACCTGCCGGCG-----------------
------------------------------------------------------------
---------------------------------------------------------AGT
---GGC-GAACGGG-T-G-AGTAATA-CATCGGA---ACGTG-CCC-TGTAGTGG-GG-G
AT-AACTAGTCGAAAG-A-CTAGCTAATA--CCGCATACG----------ACC--TGAG-
-GGT------------GAAA-GTGGGGGACCGCAAGGCCTC-------------------
------------------------------------------------------------
------------------------------------------------------------
------------------------------------------------AT-GCTATAGG-
AGCG-GCCG-ATGTCTGAT-TA-GC-TAG-TT----GGTG-GGGT-AAAGG-C-CCACCA
AGGCGACGAT-CA-G-TAGCTGGTCTGAGA-GGACGATC-AGC-CACACTG-GGA-CTGA
GA-CACGGCCCAGA-CTCC-TACGGGAGGC-AGCA-GTGGGGAATTTTGGACAAT-GGGG
-GCAA-----CCCTGA-TCCAGCAATGCC-GCGTG-TGTG-A-A-GA-AGG-CC-TTC--
G--GGTT-GTAAA-GCA-C--T-TT-T--GT--CCGG-AAAGAAATCGCACTGGTTAATA
CCTGGTGTGGA---TGACG-GTA-CCG-G-AA-GAATAA-GGACC-GGCTAACTACGTGC
CAGCAGCCGCGGTAATA-CGTAGGGT-CCAAG-C-GTTAATCGGA-A-TTA-CT-GGGCG
TAAA-GCGTGCGC-A-GGC-GGT-TG-TGCAAGACC-G--A-T-GTGAAAT-CCCC---G
GG-C-TTAA-CCTG-G-GA-AT-TG-CAT-T-GG-TGAC-TGCAC-GGCTA-G-AGTGTG
-TCAGA-GGGAGGT-AG-AATTCCACGT-GTAGC-AG-TGAAAT-GC-GTAGAG--ATGT
-GGAGGA-ATAC-CGA--T-G--GCG-AA-GGCAGCCTCC-TG-GGATAACAC-TGA-CG
CT-CAT-GCA-CG-AAAGC-GTGG-GGAG-C-AAAC-AGG-ATT-AGA-TAC-CCTGGTA
GTCCAC-GCCCTAAA-CGATGTCAACT--AGT-TGTTGGGGATTCATTT-----CCT-TA
G-TA-ACGTA-GCTAACGCG-TGAA-GTTGACC-GC-CT-GGGGAG-TACGG-TC-GCAA
GA-T-T-AAAACT-CAAA-GGAAT-TGACG-G-GGA-CCCGC-ACAAG-C-GGT-G-GAT
GATGT-GGATTAATTCGATGCAACGCGAAA-AA-CCTTA-CCTACCC-TTG-ACAT-G-C
CACT----AACGA-AGCAGAG-A-TGC-ATTA-GGTGCTCGAAAGAGAA-----------
--AGTGGACACAGGTGCTGCATGG-CT-GTCGTCAGCTCGTG-TCGTGAGATGTTGGG-T
TAAGT-CCCGCAA-CGAG-CGCAACCCTT-GT-CTCTAG-TTGCT---AC---GAAAG--
------------GGCAC-T-CTA-GAGAGACT-G-C-CGGT-G-AC-AA-AC-C-G----
--GA-GGAAGG-T-GGGGATG-ACGTC--AAGT--CCTCA---TGGC-CCTTAT-GGGT-
A-GGGCT-TC-AC-ACGTC-ATACAATGGTGCA-T-ACAGAGGGTT-GCC-AAGCC-G-C
-GAGGT-GGA-GC-TAAT-CC-C-AGAAA--ATGC-ATCGTAGTCC-GGAT-CGTAGTCT
GCAAC-TCGACTAC-G-TGAAGCTGGAATCGCTA-G-TAAT-CGCGGA-TCAGC-ATGCC
G-C--GGTG-AA-TACGTTCC-CGGG-TCT-TGTACACACCG-C-CCG-TCA-CACCA-T
GG-GA-G-TGGGC-TTTACC-AGAAGT-AGTTAGCCTAACCGCAAGGAGGGC--------
------------------------------------------------------------
--------------------------------------GATTAC-CAC-GGTA-GGG--T
TCATG-A-CT-GGGGTGAAGT-CGTAACAA-GGTAGCCG----TATC-GGAA------GG
TGCGGCTGGATCACCTCC
>57593|Ralstonia solanacearum|Ralstonia|Betaproteobacteria|Proteobacteria|Ralstonia solanacearum GMI1000|gi17544719|3099133|minus
AGAG-TT-T-GATCCTGG-CTCAGATTGAA--CGCTGGC-GGCA-TGCCT-TACACATGC
AAG-TC--GAACGGCAGCGGGGGTAGCTTGCTACCTGCCGGCG-----------------
------------------------------------------------------------
---------------------------------------------------------AGT
---GGC-GAACGGG-T-G-AGTAATA-CATCGGA---ACGTG-CCC-TGTAGTGG-GG-G
AT-AACTAGTCGAAAG-A-CTAGCTAATA--CCGCATACG----------ACC--TGAG-
-GGT------------GAAA-GTGGGGGACCGCAAGGCCTC-------------------
------------------------------------------------------------
------------------------------------------------------------
------------------------------------------------AT-GCTATAGG-
AGCG-GCCG-ATGTCTGAT-TA-GC-TAG-TT----GGTG-GGGT-AAAGG-C-CCACCA
AGGCGACGAT-CA-G-TAGCTGGTCTGAGA-GGACGATC-AGC-CACACTG-GGA-CTGA
GA-CACGGCCCAGA-CTCC-TACGGGAGGC-AGCA-GTGGGGAATTTTGGACAAT-GGGG
-GCAA-----CCCTGA-TCCAGCAATGCC-GCGTG-TGTG-A-A-GA-AGG-CC-TTC--
G--GGTT-GTAAA-GCA-C--T-TT-T--GT--CCGG-AAAGAAATCGCACTGGTTAATA
CCTGGTGTGGA---TGACG-GTA-CCG-G-AA-GAATAA-GGACC-GGCTAACTACGTGC
CAGCAGCCGCGGTAATA-CGTAGGGT-CCAAG-C-GTTAATCGGA-A-TTA-CT-GGGCG
TAAA-GCGTGCGC-A-GGC-GGT-TG-TGCAAGACC-G--A-T-GTGAAAT-CCCC---G
GG-C-TTAA-CCTG-G-GA-AT-TG-CAT-T-GG-TGAC-TGCAC-GGCTA-G-AGTGTG
-TCAGA-GGGAGGT-AG-AATTCCACGT-GTAGC-AG-TGAAAT-GC-GTAGAG--ATGT
-GGAGGA-ATAC-CGA--T-G--GCG-AA-GGCAGCCTCC-TG-GGATAACAC-TGA-CG
CT-CAT-GCA-CG-AAAGC-GTGG-GGAG-C-AAAC-AGG-ATT-AGA-TAC-CCTGGTA
GTCCAC-GCCCTAAA-CGATGTCAACT--AGT-TGTTGGGGATTCATTT-----CCT-TA
G-TA-ACGTA-GCTAACGCG-TGAA-GTTGACC-GC-CT-GGGGAG-TACGG-TC-GCAA
GA-T-T-AAAACT-CAAA-GGAAT-TGACG-G-GGA-CCCGC-ACAAG-C-GGT-G-GAT
GATGT-GGATTAATTCGATGCAACGCGAAA-AA-CCTTA-CCTACCC-TTG-ACAT-G-C
CACT----AACGA-AGCAGAG-A-TGC-ATTA-GGTGCTCGAAAGAGAA-----------
--AGTGGACACAGGTGCTGCATGG-CT-GTCGTCAGCTCGTG-TCGTGAGATGTTGGG-T
TAAGT-CCCGCAA-CGAG-CGCAACCCTT-GT-CTCTAG-TTGCT---AC---GAAAG--
------------GGCAC-T-CTA-GAGAGACT-G-C-CGGT-G-AC-AA-AC-C-G----
--GA-GGAAGG-T-GGGGATG-ACGTC--AAGT--CCTCA---TGGC-CCTTAT-GGGT-
A-GGGCT-TC-AC-ACGTC-ATACAATGGTGCA-T-ACAGAGGGTT-GCC-AAGCC-G-C
-GAGGT-GGA-GC-TAAT-CC-C-AGAAA--ATGC-ATCGTAGTCC-GGAT-CGTAGTCT
GCAAC-TCGACTAC-G-TGAAGCTGGAATCGCTA-G-TAAT-CGCGGA-TCAGC-ATGCC
G-C--GGTG-AA-TACGTTCC-CGGG-TCT-TGTACACACCG-C-CCG-TCA-CACCA-T
GG-GA-G-TGGGC-TTTACC-AGAAGT-AGTTAGCCTAACCGCAAGGAGGGC--------
------------------------------------------------------------
--------------------------------------GATTAC-CAC-GGTA-GGG--T
TCATG-A-CT-GGGGTGAAGT-CGTAACAA-GGTAGCCG----TATC-GGAA------GG
TGCGGCTGGATCACCTCC
>57593|Ralstonia solanacearum|Ralstonia|Betaproteobacteria|Proteobacteria|Ralstonia solanacearum GMI1000|gi17544719|3277343|minus
AGAG-TT-T-GATCCTGG-CTCAGATTGAA--CGCTGGC-GGCA-TGCCT-TACACATGC
AAG-TC--GAACGGCAGCGGGGGTAGCTTGCTACCTGCCGGCG-----------------
------------------------------------------------------------
---------------------------------------------------------AGT
---GGC-GAACGGG-T-G-AGTAATA-CATCGGA---ACGTG-CCC-TGTAGTGG-GG-G
AT-AACTAGTCGAAAG-A-CTAGCTAATA--CCGCATACG----------ACC--TGAG-
-GGT------------GAAA-GTGGGGGACCGCAAGGCCTC-------------------
------------------------------------------------------------
------------------------------------------------------------
------------------------------------------------AT-GCTATAGG-
AGCG-GCCG-ATGTCTGAT-TA-GC-TAG-TT----GGTG-GGGT-AAAGG-C-CCACCA
AGGCGACGAT-CA-G-TAGCTGGTCTGAGA-GGACGATC-AGC-CACACTG-GGA-CTGA
GA-CACGGCCCAGA-CTCC-TACGGGAGGC-AGCA-GTGGGGAATTTTGGACAAT-GGGG
-GCAA-----CCCTGA-TCCAGCAATGCC-GCGTG-TGTG-A-A-GA-AGG-CC-TTC--
G--GGTT-GTAAA-GCA-C--T-TT-T--GT--CCGG-AAAGAAATCGCACTGGTTAATA
CCTGGTGTGGA---TGACG-GTA-CCG-G-AA-GAATAA-GGACC-GGCTAACTACGTGC
CAGCAGCCGCGGTAATA-CGTAGGGT-CCAAG-C-GTTAATCGGA-A-TTA-CT-GGGCG
TAAA-GCGTGCGC-A-GGC-GGT-TG-TGCAAGACC-G--A-T-GTGAAAT-CCCC---G
GG-C-TTAA-CCTG-G-GA-AT-TG-CAT-T-GG-TGAC-TGCAC-GGCTA-G-AGTGTG
-TCAGA-GGGAGGT-AG-AATTCCACGT-GTAGC-AG-TGAAAT-GC-GTAGAG--ATGT
-GGAGGA-ATAC-CGA--T-G--GCG-AA-GGCAGCCTCC-TG-GGATAACAC-TGA-CG
CT-CAT-GCA-CG-AAAGC-GTGG-GGAG-C-AAAC-AGG-ATT-AGA-TAC-CCTGGTA
GTCCAC-GCCCTAAA-CGATGTCAACT--AGT-TGTTGGGGATTCATTT-----CCT-TA
G-TA-ACGTA-GCTAACGCG-TGAA-GTTGACC-GC-CT-GGGGAG-TACGG-TC-GCAA
GA-T-T-AAAACT-CAAA-GGAAT-TGACG-G-GGA-CCCGC-ACAAG-C-GGT-G-GAT
GATGT-GGATTAATTCGATGCAACGCGAAA-AA-CCTTA-CCTACCC-TTG-ACAT-G-C
CACT----AACGA-AGCAGAG-A-TGC-ATTA-GGTGCTCGAAAGAGAA-----------
--AGTGGACACAGGTGCTGCATGG-CT-GTCGTCAGCTCGTG-TCGTGAGATGTTGGG-T
TAAGT-CCCGCAA-CGAG-CGCAACCCTT-GT-CTCTAG-TTGCT---AC---GAAAG--
------------GGCAC-T-CTA-GAGAGACT-G-C-CGGT-G-AC-AA-AC-C-G----
--GA-GGAAGG-T-GGGGATG-ACGTC--AAGT--CCTCA---TGGC-CCTTAT-GGGT-
A-GGGCT-TC-AC-ACGTC-ATACAATGGTGCA-T-ACAGAGGGTT-GCC-AAGCC-G-C
-GAGGT-GGA-GC-TAAT-CC-C-AGAAA--ATGC-ATCGTAGTCC-GGAT-CGTAGTCT
GCAAC-TCGACTAC-G-TGAAGCTGGAATCGCTA-G-TAAT-CGCGGA-TCAGC-ATGCC
G-C--GGTG-AA-TACGTTCC-CGGG-TCT-TGTACACACCG-C-CCG-TCA-CACCA-T
GG-GA-G-TGGGC-TTTACC-AGAAGT-AGTTAGCCTAACCGCAAGGAGGGC--------
------------------------------------------------------------
--------------------------------------GATTAC-CAC-GGTA-GGG--T
TCATG-A-CT-GGGGTGAAGT-CGTAACAA-GGTAGCCG----TATC-GGAA------GG
TGCGGCTGGATCACCTCC
>57595|Xanthomonas campestris|Xanthomonas|Gammaproteobacteria|Proteobacteria|Xanthomonas campestris pv. campestris str. 8004|gi66766352|4635598|minus
AGAG-TT-T-GATCCTGG-CTCAGAGTGAA--CGCTGGC-GGCA-GGCCT-AACACATGC
AAG-TC--GAACGGCAGCACAGTAAGAGCTTGCTCTTATGGGTGGCG-------------
------------------------------------------------------------
---------------------------------------------------------AGT
---GGC-GGACGGG-T-G-AGGAATA-CATCGGA---ATCTA-CTC-TTTCGTGG-GG-G
AT-AACGTAGGGAAAC-T-TACGCTAATA--CCGCATACG----------ACC--TACG-
-GGT------------GAAA-GCGGAGGACCTTCGGGCTTC-------------------
------------------------------------------------------------
------------------------------------------------------------
------------------------------------------------GC-GCGATTGA-
ATGA-GCCG-ATGTCGGAT-TA-GC-TAG-TT----GGCG-GGGT-AAAGG-C-CCACCA
AGGCGACGAT-CC-G-TAGCTGGTCTGAGA-GGATGATC-AGC-CACACTG-GAA-CTGA
GA-CACGGTCCAGA-CTCC-TACGGGAGGC-AGCA-GTGGGGAATATTGGACAAT-GGGC
-GCAA-----GCCTGA-TCCAGCCATGCC-GCGTG-GGTG-A-A-GA-AGG-CC-TTC--
G--GGTT-GTAAA-GCC-C--T-TT-T--GT--TGGG-AAAGAAAAGCAGTCGGTTAATA
CCCGATTGTTC---TGACG-GTA-CCC-A-AA-GAATAA-GCACC-GGCTAACTTCGTGC
CAGCAGCCGCGGTAATA-CGAAGGGT-GCAAG-C-GTTACTCGGA-A-TTA-CT-GGGCG
TAAA-GCGTGCGT-A-GGT-GGT-GG-TTTAAGTCT-G--T-T-GTGAAAG-CCCT---G
GG-C-TCAA-CCTG-G-GA-AT-TG-CAG-T-GG-ATAC-TGGGT-CACTA-G-AGTGTG
-GTAGA-GGGTAGC-GG-AATTCCCGGT-GTAGC-AG-TGAAAT-GC-GTAGAG--ATCG
-GGAGGA-ACAT-CCG--T-G--GCG-AA-GGCGGCTACC-TG-GACCAACAC-TGA-CA
CT-GAG-GCA-CG-AAAGC-GTGG-GGAG-C-AAAC-AGG-ATT-AGA-TAC-CCTGGTA
GTCCAC-GCCCTAAA-CGATGCGAACT--GGA-TGTTGGGTGCAATTTGGC---ACG-CA
G-TA-TCGAA-GCTAACGCG-TTAA-GTTCGCC-GC-CT-GGGGAG-TACGG-TC-GCAA
GA-C-T-GAAACT-CAAA-GGAAT-TGACG-G-GGG-CCCGC-ACAAG-C-GGT-G-GAG
TATGT-GGTTTAATTCGATGCAACGCGAAG-AA-CCTTA-CCTGGTC-TTG-ACAT-C-C
ACGG----AACTT-TCCAGAG-A-TGG-ATTG----GTGCCTTCGGGAA-----------
--CCGTGAGACAGGTGCTGCATGG-CT-GTCGTCAGCTCGTG-TCGTGAGATGTTGGG-T
TAAGT-CCCGCAA-CGAG-CGCAACCCTT-GT-CCTTAG-TTGCC---AG-CACGTAATG
G---------TGGGAAC-T-CTA-AGGAGACC-G-C-CGGT-G-AC-AA-AC-C-G----
--GA-GGAAGG-T-GGGGATG-ACGTC--AAGT--CATCA---TGGC-CCTTAC-GACC-
A-GGGCT-AC-AC-ACGTA-CTACAATGGTAGG-G-ACAGAGGGCT-GCA-AACCC-G-C
-GAGGG-TAA-GC-CAAT-CC-C-AGAAA--CCCT-ATCTCAGTCC-GGAT-TGGAGTCT
GCAAC-TCGACTCC-A-TGAAGTCGGAATCGCTA-G-TAAT-CGCAGA-TCAGCATTGCT
G-C--GGTG-AA-TACGTTCC-CGGG-CCT-TGTACACACCG-C-CCG-TCA-CACCA-T
GG-GA-G-TTTGT-TGCACC-AGAAGC-AGGTAGCTTAACCTTCGGGAGGGC--------
------------------------------------------------------------
--------------------------------------GCTTGC-CAC-GGTG-TGG--C
CGATG-A-CT-GGGGTGAAGT-CGTAACAA-GGTAGCCG----TATC-GGAA------GG
TGCGGCTGGATCACCTCC
>57595|Xanthomonas campestris|Xanthomonas|Gammaproteobacteria|Proteobacteria|Xanthomonas campestris pv. campestris str. 8004|gi66766352|5022985|minus
AGAG-TT-T-GATCCTGG-CTCAGAGTGAA--CGCTGGC-GGCA-GGCCT-AACACATGC
AAG-TC--GAACGGCAGCACAGTAAGAGCTTGCTCTTATGGGTGGCG-------------
------------------------------------------------------------
---------------------------------------------------------AGT
---GGC-GGACGGG-T-G-AGGAATA-CATCGGA---ATCTA-CTC-TTTCGTGG-GG-G
AT-AACGTAGGGAAAC-T-TACGCTAATA--CCGCATACG----------ACC--TACG-
-GGT------------GAAA-GCGGAGGACCTTCGGGCTTC-------------------
------------------------------------------------------------
------------------------------------------------------------
------------------------------------------------GC-GCGATTGA-
ATGA-GCCG-ATGTCGGAT-TA-GC-TAG-TT----GGCG-GGGT-AAAGG-C-CCACCA
AGGCGACGAT-CC-G-TAGCTGGTCTGAGA-GGATGATC-AGC-CACACTG-GAA-CTGA
GA-CACGGTCCAGA-CTCC-TACGGGAGGC-AGCA-GTGGGGAATATTGGACAAT-GGGC
-GCAA-----GCCTGA-TCCAGCCATGCC-GCGTG-GGTG-A-A-GA-AGG-CC-TTC--
G--GGTT-GTAAA-GCC-C--T-TT-T--GT--TGGG-AAAGAAAAGCAGTCGGTTAATA
CCCGATTGTTC---TGACG-GTA-CCC-A-AA-GAATAA-GCACC-GGCTAACTTCGTGC
CAGCAGCCGCGGTAATA-CGAAGGGT-GCAAG-C-GTTACTCGGA-A-TTA-CT-GGGCG
TAAA-GCGTGCGT-A-GGT-GGT-GG-TTTAAGTCT-G--T-T-GTGAAAG-CCCT---G
GG-C-TCAA-CCTG-G-GA-AT-TG-CAG-T-GG-ATAC-TGGGT-CACTA-G-AGTGTG
-GTAGA-GGGTAGC-GG-AATTCCCGGT-GTAGC-AG-TGAAAT-GC-GTAGAG--ATCG
-GGAGGA-ACAT-CCG--T-G--GCG-AA-GGCGGCTACC-TG-GACCAACAC-TGA-CA
CT-GAG-GCA-CG-AAAGC-GTGG-GGAG-C-AAAC-AGG-ATT-AGA-TAC-CCTGGTA
GTCCAC-GCCCTAAA-CGATGCGAACT--GGA-TGTTGGGTGCAATTTGGC---ACG-CA
G-TA-TCGAA-GCTAACGCG-TTAA-GTTCGCC-GC-CT-GGGGAG-TACGG-TC-GCAA
GA-C-T-GAAACT-CAAA-GGAAT-TGACG-G-GGG-CCCGC-ACAAG-C-GGT-G-GAG
TATGT-GGTTTAATTCGATGCAACGCGAAG-AA-CCTTA-CCTGGTC-TTG-ACAT-C-C
ACGG----AACTT-TCCAGAG-A-TGG-ATTG----GTGCCTTCGGGAA-----------
--CCGTGAGACAGGTGCTGCATGG-CT-GTCGTCAGCTCGTG-TCGTGAGATGTTGGG-T
TAAGT-CCCGCAA-CGAG-CGCAACCCTT-GT-CCTTAG-TTGCC---AG-CACGTAATG
G---------TGGGAAC-T-CTA-AGGAGACC-G-C-CGGT-G-AC-AA-AC-C-G----
--GA-GGAAGG-T-GGGGATG-ACGTC--AAGT--CATCA---TGGC-CCTTAC-GACC-
A-GGGCT-AC-AC-ACGTA-CTACAATGGTAGG-G-ACAGAGGGCT-GCA-AACCC-G-C
-GAGGG-TAA-GC-CAAT-CC-C-AGAAA--CCCT-ATCTCAGTCC-GGAT-TGGAGTCT
GCAAC-TCGACTCC-A-TGAAGTCGGAATCGCTA-G-TAAT-CGCAGA-TCAGCATTGCT
G-C--GGTG-AA-TACGTTCC-CGGG-CCT-TGTACACACCG-C-CCG-TCA-CACCA-T
GG-GA-G-TTTGT-TGCACC-AGAAGC-AGGTAGCTTAACCTTCGGGAGGGC--------
------------------------------------------------------------
--------------------------------------GCTTGC-CAC-GGTG-TGG--C
CGATG-A-CT-GGGGTGAAGT-CGTAACAA-GGTAGCCG----TATC-GGAA------GG
TGCGGCTGGATCACCTCC
>57597|Azotobacter vinelandii|Azotobacter|Gammaproteobacteria|Proteobacteria|Azotobacter vinelandii DJ|gi226942170|1377817|plus
AGAG-TT-T-GATCATGG-CTCAGATTGAA--CGCTGGC-GGCA-GGCCT-AACACATGC
AAG-TC--GAGCGGCAGCGGGACCTTCGGGTTGCCGGCG---------------------
------------------------------------------------------------
---------------------------------------------------------AGC
---GGC-GGACGGG-T-G-AGTAATG-CCTAGGA---ATCTG-CCT-GTTAGTGG-GG-G
AT-AACGCGGGGAAAC-T-CGCGCTAATA--CCGCATACG----------TCC--TACG-
-GGA------------GAAA-GTGGGGGACCCTCGGGCCTC-------------------
------------------------------------------------------------
------------------------------------------------------------
------------------------------------------------AC-GCTAACAG-
ATGA-GCCT-AGGTCGGAT-TA-GC-TAG-TT----GGTG-GGGT-AAAGG-C-CCACCA
AGGCGACGAT-CC-G-TAACTGGTCTGAGA-GGATGATC-AGT-CACACTG-GAA-CTGA
GA-CACGGTCCAGA-CTCC-TACGGGAGGC-AGCA-GTGGGGAATATTGGACAAT-GGGC
-GAAA-----GCCTGA-TCCAGCCATGCC-GCGTG-TGTG-A-A-GA-AGG-TC-TTC--
G--GATT-GTAAA-GCA-C--T-TT-A--AG--TTGG-GAGGAAGGGCGCTCGGTGAATA
CCCAAGCGTCT---TGACG-TTA-CCG-A-CA-GAATAA-GCACC-GGCTAACTTCGTGC
CAGCAGCCGCGGTAATA-CGAAGGGT-GCAAG-C-GTTAATCGGA-A-TTA-CT-GGGCG
TAAA-GCGCGCGT-A-GGT-GGT-TC-GGCAAGTTG-G--A-T-GTGAAAG-CCCC---G
GG-C-TCAA-CCTG-G-GA-AC-CG-CAT-C-CA-AAAC-TACTG-GGCTA-G-AGTACG
-GTAGA-GGGTGGT-GG-AATTTCCTGT-GTAGC-GG-TGAAAT-GC-GTAGAT--ATAG
-GAAGGA-ACAC-CAG--T-G--GCG-AA-GGCGACCACC-TG-GACCGATAC-TGA-CA
CT-GAG-GTG-CG-AAAGC-GTGG-GGAG-C-AAAC-AGG-ATT-AGA-TAC-CCTGGTA
GTCCAC-GCCGTAAA-CGATGTCGACT--AGC-CGTTGGGCTCCTTGAGA----GCT-TA
G-TG-GCGCA-GCTAACGCA-TTAA-GTCGACC-GC-CT-GGGGAG-TACGG-CC-GCAA
GG-T-T-AAAACT-CAAA-TGAAT-TGACG-G-GGG-CCCGC-ACAAG-C-GGT-G-GAG
CATGT-GGTTTAATTCGAAGCAACGCGAAG-AA-CCTTA-CCTGGCC-TTG-ACAT-C-C
TGCG----AACTT-TCAAGAG-A-TTG-ATGG----GTGCCTTCGGGAG-----------
--CGCAGAGACAGGTGCTGCATGG-CT-GTCGTCAGCTCGTG-TCGTGAGATGTTGGG-T
TAAGT-CCCGTAA-CGAG-CGCAACCCTT-GT-CCTTAG-TTACC---AG-CGATTCGGT
----------CGGGCAC-T-CTA-AGGAGACT-G-C-CGGT-G-AC-AA-AC-C-G----
--GA-GGAAGG-T-GGGGATG-ACGTC--AAGT--CATCA---TGGC-CCTTAC-GGCC-
A-GGGCT-AC-AC-ACGTG-CTACAATGGTCGG-T-ACAAAGGGTT-GCC-AAGTC-G-C
-GAGGC-GGA-GC-TAAT-CC-C-AGAAA--ACCG-ATCGTAGTCC-GGAT-CGCAGTCT
GCAAC-TCGACTGC-G-TGAAGTCGGAATCGCTA-G-TAAT-CGCGAA-TCAGA-ATGTC
G-C--GGTG-AA-TACGTTCC-CGGG-CCT-TGTACACACCG-C-CCG-TCA-CACCA-T
GG-GA-G-TGGGT-TGCTCC-AGAAGT-AGCTAGTCTAACCCTCGGGAGGAC--------
------------------------------------------------------------
--------------------------------------GGTTAC-CAC-GGAG-TGA--T
TCATG-A-CT-GGGGTGAAGT-CGTAACAA-GGTAGCCG----TAGG-GGAA------CC
TGCGGCTGGATCACCTCC
>57597|Azotobacter vinelandii|Azotobacter|Gammaproteobacteria|Proteobacteria|Azotobacter vinelandii DJ|gi226942170|177281|plus
AGAG-TT-T-GATCATGG-CTCAGATTGAA--CGCTGGC-GGCA-GGCCT-AACACATGC
AAG-TC--GAGCGGCAGCGGGACCTTCGGGTTGCCGGCG---------------------
------------------------------------------------------------
---------------------------------------------------------AGC
---GGC-GGACGGG-T-G-AGTAATG-CCTAGGA---ATCTG-CCT-GTTAGTGG-GG-G
AT-AACGCGGGGAAAC-T-CGCGCTAATA--CCGCATACG----------TCC--TACG-
-GGA------------GAAA-GTGGGGGACCCTCGGGCCTC-------------------
------------------------------------------------------------
------------------------------------------------------------
------------------------------------------------AC-GCTAACAG-
ATGA-GCCT-AGGTCGGAT-TA-GC-TAG-TT----GGTG-GGGT-AAAGG-C-CCACCA
AGGCGACGAT-CC-G-TAACTGGTCTGAGA-GGATGATC-AGT-CACACTG-GAA-CTGA
GA-CACGGTCCAGA-CTCC-TACGGGAGGC-AGCA-GTGGGGAATATTGGACAAT-GGGC
-GAAA-----GCCTGA-TCCAGCCATGCC-GCGTG-TGTG-A-A-GA-AGG-TC-TTC--
G--GATT-GTAAA-GCA-C--T-TT-A--AG--TTGG-GAGGAAGGGCGCTCGGTGAATA
CCCAAGCGTCT---TGACG-TTA-CCG-A-CA-GAATAA-GCACC-GGCTAACTTCGTGC
CAGCAGCCGCGGTAATA-CGAAGGGT-GCAAG-C-GTTAATCGGA-A-TTA-CT-GGGCG
TAAA-GCGCGCGT-A-GGT-GGT-TC-GGCAAGTTG-G--A-T-GTGAAAG-CCCC---G
GG-C-TCAA-CCTG-G-GA-AC-CG-CAT-C-CA-AAAC-TACTG-GGCTA-G-AGTACG
-GTAGA-GGGTGGT-GG-AATTTCCTGT-GTAGC-GG-TGAAAT-GC-GTAGAT--ATAG
-GAAGGA-ACAC-CAG--T-G--GCG-AA-GGCGACCACC-TG-GACCGATAC-TGA-CA
CT-GAG-GTG-CG-AAAGC-GTGG-GGAG-C-AAAC-AGG-ATT-AGA-TAC-CCTGGTA
GTCCAC-GCCGTAAA-CGATGTCGACT--AGC-CGTTGGGCTCCTTGAGA----GCT-TA
G-TG-GCGCA-GCTAACGCA-TTAA-GTCGACC-GC-CT-GGGGAG-TACGG-CC-GCAA
GG-T-T-AAAACT-CAAA-TGAAT-TGACG-G-GGG-CCCGC-ACAAG-C-GGT-G-GAG
CATGT-GGTTTAATTCGAAGCAACGCGAAG-AA-CCTTA-CCTGGCC-TTG-ACAT-C-C
TGCG----AACTT-TCAAGAG-A-TTG-ATGG----GTGCCTTCGGGAG-----------
--CGCAGAGACAGGTGCTGCATGG-CT-GTCGTCAGCTCGTG-TCGTGAGATGTTGGG-T
TAAGT-CCCGTAA-CGAG-CGCAACCCTT-GT-CCTTAG-TTACC---AG-CGATTCGGT
----------CGGGCAC-T-CTA-AGGAGACT-G-C-CGGT-G-AC-AA-AC-C-G----
--GA-GGAAGG-T-GGGGATG-ACGTC--AAGT--CATCA---TGGC-CCTTAC-GGCC-
A-GGGCT-AC-AC-ACGTG-CTACAATGGTCGG-T-ACAAAGGGTT-GCC-AAGTC-G-C
-GAGGC-GGA-GC-TAAT-CC-C-AGAAA--ACCG-ATCGTAGTCC-GGAT-CGCAGTCT
GCAAC-TCGACTGC-G-TGAAGTCGGAATCGCTA-G-TAAT-CGCGAA-TCAGA-ATGTC
G-C--GGTG-AA-TACGTTCC-CGGG-CCT-TGTACACACCG-C-CCG-TCA-CACCA-T
GG-GA-G-TGGGT-TGCTCC-AGAAGT-AGCTAGTCTAACCCTCGGGAGGAC--------
------------------------------------------------------------
--------------------------------------GGTTAC-CAC-GGAG-TGA--T
TCATG-A-CT-GGGGTGAAGT-CGTAACAA-GGTAGCCG----TAGG-GGAA------CC
TGCGGCTGGATCACCTCC
>57597|Azotobacter vinelandii|Azotobacter|Gammaproteobacteria|Proteobacteria|Azotobacter vinelandii DJ|gi226942170|1909088|plus
AGAG-TT-T-GATCATGG-CTCAGATTGAA--CGCTGGC-GGCA-GGCCT-AACACATGC
AAG-TC--GAGCGGCAGCGGGACCTTCGGGTTGCCGGCG---------------------
------------------------------------------------------------
---------------------------------------------------------AGC
---GGC-GGACGGG-T-G-AGTAATG-CCTAGGA---ATCTG-CCT-GTTAGTGG-GG-G
AT-AACGCGGGGAAAC-T-CGCGCTAATA--CCGCATACG----------TCC--TACG-
-GGA------------GAAA-GTGGGGGACCCTCGGGCCTC-------------------
------------------------------------------------------------
------------------------------------------------------------
------------------------------------------------AC-GCTAACAG-
ATGA-GCCT-AGGTCGGAT-TA-GC-TAG-TT----GGTG-GGGT-AAAGG-C-CCACCA
AGGCGACGAT-CC-G-TAACTGGTCTGAGA-GGATGATC-AGT-CACACTG-GAA-CTGA
GA-CACGGTCCAGA-CTCC-TACGGGAGGC-AGCA-GTGGGGAATATTGGACAAT-GGGC
-GAAA-----GCCTGA-TCCAGCCATGCC-GCGTG-TGTG-A-A-GA-AGG-TC-TTC--
G--GATT-GTAAA-GCA-C--T-TT-A--AG--TTGG-GAGGAAGGGCGCTCGGTGAATA
CCCAAGCGTCT---TGACG-TTA-CCG-A-CA-GAATAA-GCACC-GGCTAACTTCGTGC
CAGCAGCCGCGGTAATA-CGAAGGGT-GCAAG-C-GTTAATCGGA-A-TTA-CT-GGGCG
TAAA-GCGCGCGT-A-GGT-GGT-TC-GGCAAGTTG-G--A-T-GTGAAAG-CCCC---G
GG-C-TCAA-CCTG-G-GA-AC-CG-CAT-C-CA-AAAC-TACTG-GGCTA-G-AGTACG
-GTAGA-GGGTGGT-GG-AATTTCCTGT-GTAGC-GG-TGAAAT-GC-GTAGAT--ATAG
-GAAGGA-ACAC-CAG--T-G--GCG-AA-GGCGACCACC-TG-GACCGATAC-TGA-CA
CT-GAG-GTG-CG-AAAGC-GTGG-GGAG-C-AAAC-AGG-ATT-AGA-TAC-CCTGGTA
GTCCAC-GCCGTAAA-CGATGTCGACT--AGC-CGTTGGGCTCCTTGAGA----GCT-TA
G-TG-GCGCA-GCTAACGCA-TTAA-GTCGACC-GC-CT-GGGGAG-TACGG-CC-GCAA
GG-T-T-AAAACT-CAAA-TGAAT-TGACG-G-GGG-CCCGC-ACAAG-C-GGT-G-GAG
CATGT-GGTTTAATTCGAAGCAACGCGAAG-AA-CCTTA-CCTGGCC-TTG-ACAT-C-C
TGCG----AACTT-TCAAGAG-A-TTG-ATGG----GTGCCTTCGGGAG-----------
--CGCAGAGACAGGTGCTGCATGG-CT-GTCGTCAGCTCGTG-TCGTGAGATGTTGGG-T
TAAGT-CCCGTAA-CGAG-CGCAACCCTT-GT-CCTTAG-TTACC---AG-CGATTCGGT
----------CGGGCAC-T-CTA-AGGAGACT-G-C-CGGT-G-AC-AA-AC-C-G----
--GA-GGAAGG-T-GGGGATG-ACGTC--AAGT--CATCA---TGGC-CCTTAC-GGCC-
A-GGGCT-AC-AC-ACGTG-CTACAATGGTCGG-T-ACAAAGGGTT-GCC-AAGTC-G-C
-GAGGC-GGA-GC-TAAT-CC-C-AGAAA--ACCG-ATCGTAGTCC-GGAT-CGCAGTCT
GCAAC-TCGACTGC-G-TGAAGTCGGAATCGCTA-G-TAAT-CGCGAA-TCAGA-ATGTC
G-C--GGTG-AA-TACGTTCC-CGGG-CCT-TGTACACACCG-C-CCG-TCA-CACCA-T
GG-GA-G-TGGGT-TGCTCC-AGAAGT-AGCTAGTCTAACCCTCGGGAGGAC--------
------------------------------------------------------------
--------------------------------------GGTTAC-CAC-GGAG-TGA--T
TCATG-A-CT-GGGGTGAAGT-CGTAACAA-GGTAGCCG----TAGG-GGAA------CC
TGCGGCTGGATCACCTCC
>57597|Azotobacter vinelandii|Azotobacter|Gammaproteobacteria|Proteobacteria|Azotobacter vinelandii DJ|gi226942170|2840835|minus
AGAG-TT-T-GATCATGG-CTCAGATTGAA--CGCTGGC-GGCA-GGCCT-AACACATGC
AAG-TC--GAGCGGCAGCGGGACCTTCGGGTTGCCGGCG---------------------
------------------------------------------------------------
---------------------------------------------------------AGC
---GGC-GGACGGG-T-G-AGTAATG-CCTAGGA---ATCTG-CCT-GTTAGTGG-GG-G
AT-AACGCGGGGAAAC-T-CGCGCTAATA--CCGCATACG----------TCC--TACG-
-GGA------------GAAA-GTGGGGGACCCTCGGGCCTC-------------------
------------------------------------------------------------
------------------------------------------------------------
------------------------------------------------AC-GCTAACAG-
ATGA-GCCT-AGGTCGGAT-TA-GC-TAG-TT----GGTG-GGGT-AAAGG-C-CCACCA
AGGCGACGAT-CC-G-TAACTGGTCTGAGA-GGATGATC-AGT-CACACTG-GAA-CTGA
GA-CACGGTCCAGA-CTCC-TACGGGAGGC-AGCA-GTGGGGAATATTGGACAAT-GGGC
-GAAA-----GCCTGA-TCCAGCCATGCC-GCGTG-TGTG-A-A-GA-AGG-TC-TTC--
G--GATT-GTAAA-GCA-C--T-TT-A--AG--TTGG-GAGGAAGGGCGCTCGGTGAATA
CCCAAGCGTCT---TGACG-TTA-CCG-A-CA-GAATAA-GCACC-GGCTAACTTCGTGC
CAGCAGCCGCGGTAATA-CGAAGGGT-GCAAG-C-GTTAATCGGA-A-TTA-CT-GGGCG
TAAA-GCGCGCGT-A-GGT-GGT-TC-GGCAAGTTG-G--A-T-GTGAAAG-CCCC---G
GG-C-TCAA-CCTG-G-GA-AC-CG-CAT-C-CA-AAAC-TACTG-GGCTA-G-AGTACG
-GTAGA-GGGTGGT-GG-AATTTCCTGT-GTAGC-GG-TGAAAT-GC-GTAGAT--ATAG
-GAAGGA-ACAC-CAG--T-G--GCG-AA-GGCGACCACC-TG-GACCGATAC-TGA-CA
CT-GAG-GTG-CG-AAAGC-GTGG-GGAG-C-AAAC-AGG-ATT-AGA-TAC-CCTGGTA
GTCCAC-GCCGTAAA-CGATGTCGACT--AGC-CGTTGGGCTCCTTGAGA----GCT-TA
G-TG-GCGCA-GCTAACGCA-TTAA-GTCGACC-GC-CT-GGGGAG-TACGG-CC-GCAA
GG-T-T-AAAACT-CAAA-TGAAT-TGACG-G-GGG-CCCGC-ACAAG-C-GGT-G-GAG
CATGT-GGTTTAATTCGAAGCAACGCGAAG-AA-CCTTA-CCTGGCC-TTG-ACAT-C-C
TGCG----AACTT-TCAAGAG-A-TTG-ATGG----GTGCCTTCGGGAG-----------
--CGCAGAGACAGGTGCTGCATGG-CT-GTCGTCAGCTCGTG-TCGTGAGATGTTGGG-T
TAAGT-CCCGTAA-CGAG-CGCAACCCTT-GT-CCTTAG-TTACC---AG-CGATTCGGT
----------CGGGCAC-T-CTA-AGGAGACT-G-C-CGGT-G-AC-AA-AC-C-G----
--GA-GGAAGG-T-GGGGATG-ACGTC--AAGT--CATCA---TGGC-CCTTAC-GGCC-
A-GGGCT-AC-AC-ACGTG-CTACAATGGTCGG-T-ACAAAGGGTT-GCC-AAGTC-G-C
-GAGGC-GGA-GC-TAAT-CC-C-AGAAA--ACCG-ATCGTAGTCC-GGAT-CGCAGTCT
GCAAC-TCGACTGC-G-TGAAGTCGGAATCGCTA-G-TAAT-CGCGAA-TCAGA-ATGTC
G-C--GGTG-AA-TACGTTCC-CGGG-CCT-TGTACACACCG-C-CCG-TCA-CACCA-T
GG-GA-G-TGGGT-TGCTCC-AGAAGT-AGCTAGTCTAACCCTCGGGAGGAC--------
------------------------------------------------------------
--------------------------------------GGTTAC-CAC-GGAG-TGA--T
TCATG-A-CT-GGGGTGAAGT-CGTAACAA-GGTAGCCG----TAGG-GGAA------CC
TGCGGCTGGATCACCTCC
>57597|Azotobacter vinelandii|Azotobacter|Gammaproteobacteria|Proteobacteria|Azotobacter vinelandii DJ|gi226942170|4279071|minus
AGAG-TT-T-GATCATGG-CTCAGATTGAA--CGCTGGC-GGCA-GGCCT-AACACATGC
AAG-TC--GAGCGGCAGCGGGACCTTCGGGTTGCCGGCG---------------------
------------------------------------------------------------
---------------------------------------------------------AGC
---GGC-GGACGGG-T-G-AGTAATG-CCTAGGA---ATCTG-CCT-GTTAGTGG-GG-G
AT-AACGCGGGGAAAC-T-CGCGCTAATA--CCGCATACG----------TCC--TACG-
-GGA------------GAAA-GTGGGGGACCCTCGGGCCTC-------------------
------------------------------------------------------------
------------------------------------------------------------
------------------------------------------------AC-GCTAACAG-
ATGA-GCCT-AGGTCGGAT-TA-GC-TAG-TT----GGTG-GGGT-AAAGG-C-CCACCA
AGGCGACGAT-CC-G-TAACTGGTCTGAGA-GGATGATC-AGT-CACACTG-GAA-CTGA
GA-CACGGTCCAGA-CTCC-TACGGGAGGC-AGCA-GTGGGGAATATTGGACAAT-GGGC
-GAAA-----GCCTGA-TCCAGCCATGCC-GCGTG-TGTG-A-A-GA-AGG-TC-TTC--
G--GATT-GTAAA-GCA-C--T-TT-A--AG--TTGG-GAGGAAGGGCGCTCGGTGAATA
CCCAAGCGTCT---TGACG-TTA-CCG-A-CA-GAATAA-GCACC-GGCTAACTTCGTGC
CAGCAGCCGCGGTAATA-CGAAGGGT-GCAAG-C-GTTAATCGGA-A-TTA-CT-GGGCG
TAAA-GCGCGCGT-A-GGT-GGT-TC-GGCAAGTTG-G--A-T-GTGAAAG-CCCC---G
GG-C-TCAA-CCTG-G-GA-AC-CG-CAT-C-CA-AAAC-TACTG-GGCTA-G-AGTACG
-GTAGA-GGGTGGT-GG-AATTTCCTGT-GTAGC-GG-TGAAAT-GC-GTAGAT--ATAG
-GAAGGA-ACAC-CAG--T-G--GCG-AA-GGCGACCACC-TG-GACCGATAC-TGA-CA
CT-GAG-GTG-CG-AAAGC-GTGG-GGAG-C-AAAC-AGG-ATT-AGA-TAC-CCTGGTA
GTCCAC-GCCGTAAA-CGATGTCGACT--AGC-CGTTGGGCTCCTTGAGA----GCT-TA
G-TG-GCGCA-GCTAACGCA-TTAA-GTCGACC-GC-CT-GGGGAG-TACGG-CC-GCAA
GG-T-T-AAAACT-CAAA-TGAAT-TGACG-G-GGG-CCCGC-ACAAG-C-GGT-G-GAG
CATGT-GGTTTAATTCGAAGCAACGCGAAG-AA-CCTTA-CCTGGCC-TTG-ACAT-C-C
TGCG----AACTT-TCAAGAG-A-TTG-ATGG----GTGCCTTCGGGAG-----------
--CGCAGAGACAGGTGCTGCATGG-CT-GTCGTCAGCTCGTG-TCGTGAGATGTTGGG-T
TAAGT-CCCGTAA-CGAG-CGCAACCCTT-GT-CCTTAG-TTACC---AG-CGATTCGGT
----------CGGGCAC-T-CTA-AGGAGACT-G-C-CGGT-G-AC-AA-AC-C-G----
--GA-GGAAGG-T-GGGGATG-ACGTC--AAGT--CATCA---TGGC-CCTTAC-GGCC-
A-GGGCT-AC-AC-ACGTG-CTACAATGGTCGG-T-ACAAAGGGTT-GCC-AAGTC-G-C
-GAGGC-GGA-GC-TAAT-CC-C-AGAAA--ACCG-ATCGTAGTCC-GGAT-CGCAGTCT
GCAAC-TCGACTGC-G-TGAAGTCGGAATCGCTA-G-TAAT-CGCGAA-TCAGA-ATGTC
G-C--GGTG-AA-TACGTTCC-CGGG-CCT-TGTACACACCG-C-CCG-TCA-CACCA-T
GG-GA-G-TGGGT-TGCTCC-AGAAGT-AGCTAGTCTAACCCTCGGGAGGAC--------
------------------------------------------------------------
--------------------------------------GGTTAC-CAC-GGAG-TGA--T
TCATG-A-CT-GGGGTGAAGT-CGTAACAA-GGTAGCCG----TAGG-GGAA------CC
TGCGGCTGGATCACCTCC
>57597|Azotobacter vinelandii|Azotobacter|Gammaproteobacteria|Proteobacteria|Azotobacter vinelandii DJ|gi226942170|4673006|minus
AGAG-TT-T-GATCATGG-CTCAGATTGAA--CGCTGGC-GGCA-GGCCT-AACACATGC
AAG-TC--GAGCGGCAGCGGGACCTTCGGGTTGCCGGCG---------------------
------------------------------------------------------------
---------------------------------------------------------AGC
---GGC-GGACGGG-T-G-AGTAATG-CCTAGGA---ATCTG-CCT-GTTAGTGG-GG-G
AT-AACGCGGGGAAAC-T-CGCGCTAATA--CCGCATACG----------TCC--TACG-
-GGA------------GAAA-GTGGGGGACCCTCGGGCCTC-------------------
------------------------------------------------------------
------------------------------------------------------------
------------------------------------------------AC-GCTAACAG-
ATGA-GCCT-AGGTCGGAT-TA-GC-TAG-TT----GGTG-GGGT-AAAGG-C-CCACCA
AGGCGACGAT-CC-G-TAACTGGTCTGAGA-GGATGATC-AGT-CACACTG-GAA-CTGA
GA-CACGGTCCAGA-CTCC-TACGGGAGGC-AGCA-GTGGGGAATATTGGACAAT-GGGC
-GAAA-----GCCTGA-TCCAGCCATGCC-GCGTG-TGTG-A-A-GA-AGG-TC-TTC--
G--GATT-GTAAA-GCA-C--T-TT-A--AG--TTGG-GAGGAAGGGCGCTCGGTGAATA
CCCAAGCGTCT---TGACG-TTA-CCG-A-CA-GAATAA-GCACC-GGCTAACTTCGTGC
CAGCAGCCGCGGTAATA-CGAAGGGT-GCAAG-C-GTTAATCGGA-A-TTA-CT-GGGCG
TAAA-GCGCGCGT-A-GGT-GGT-TC-GGCAAGTTG-G--A-T-GTGAAAG-CCCC---G
GG-C-TCAA-CCTG-G-GA-AC-CG-CAT-C-CA-AAAC-TACTG-GGCTA-G-AGTACG
-GTAGA-GGGTGGT-GG-AATTTCCTGT-GTAGC-GG-TGAAAT-GC-GTAGAT--ATAG
-GAAGGA-ACAC-CAG--T-G--GCG-AA-GGCGACCACC-TG-GACCGATAC-TGA-CA
CT-GAG-GTG-CG-AAAGC-GTGG-GGAG-C-AAAC-AGG-ATT-AGA-TAC-CCTGGTA
GTCCAC-GCCGTAAA-CGATGTCGACT--AGC-CGTTGGGCTCCTTGAGA----GCT-TA
G-TG-GCGCA-GCTAACGCA-TTAA-GTCGACC-GC-CT-GGGGAG-TACGG-CC-GCAA
GG-T-T-AAAACT-CAAA-TGAAT-TGACG-G-GGG-CCCGC-ACAAG-C-GGT-G-GAG
CATGT-GGTTTAATTCGAAGCAACGCGAAG-AA-CCTTA-CCTGGCC-TTG-ACAT-C-C
TGCG----AACTT-TCAAGAG-A-TTG-ATGG----GTGCCTTCGGGAG-----------
--CGCAGAGACAGGTGCTGCATGG-CT-GTCGTCAGCTCGTG-TCGTGAGATGTTGGG-T
TAAGT-CCCGTAA-CGAG-CGCAACCCTT-GT-CCTTAG-TTACC---AG-CGATTCGGT
----------CGGGCAC-T-CTA-AGGAGACT-G-C-CGGT-G-AC-AA-AC-C-G----
--GA-GGAAGG-T-GGGGATG-ACGTC--AAGT--CATCA---TGGC-CCTTAC-GGCC-
A-GGGCT-AC-AC-ACGTG-CTACAATGGTCGG-T-ACAAAGGGTT-GCC-AAGTC-G-C
-GAGGC-GGA-GC-TAAT-CC-C-AGAAA--ACCG-ATCGTAGTCC-GGAT-CGCAGTCT
GCAAC-TCGACTGC-G-TGAAGTCGGAATCGCTA-G-TAAT-CGCGAA-TCAGA-ATGTC
G-C--GGTG-AA-TACGTTCC-CGGG-CCT-TGTACACACCG-C-CCG-TCA-CACCA-T
GG-GA-G-TGGGT-TGCTCC-AGAAGT-AGCTAGTCTAACCCTCGGGAGGAC--------
------------------------------------------------------------
--------------------------------------GGTTAC-CAC-GGAG-TGA--T
TCATG-A-CT-GGGGTGAAGT-CGTAACAA-GGTAGCCG----TAGG-GGAA------CC
TGCGGCTGGATCACCTCC
>57599|Bradyrhizobium japonicum|Bradyrhizobium|Alphaproteobacteria|Proteobacteria|Bradyrhizobium japonicum USDA 110|gi27375111|1528037|plus
AGAG-TT-T-GATCCTGG-CTCAGAGCGAA--CGCTGGC-GGCA-GGCTT-AACACATGC
AAG-TC--GAGCGGGCGTAGCAATACGTC-------------------------------
------------------------------------------------------------
---------------------------------------------------------AGC
---GGC-AGACGGG-T-G-AGTAACG-CGTGGGA---ACGTA-CCT-TTTGGTTC-GG-A
AC-AACACAGGGAAAC-T-TGTGCTAATA--CCGGATAAG----------CCC--TTAC-
-GGG------------GAAA-GATTTA---------------------------------
------------------------------------------------------------
------------------------------------------------------------
------------------------------------------------TC-GCCGAAAG-
ATCG-GCCC-GCGTCTGAT-TA-GC-TAG-TT----GGTA-GGGT-AACGG-C-CTACCA
AGGCGACGAT-CA-G-TAGCTGGTCTGAGA-GGATGATC-AGC-CACATTG-GGA-CTGA
GA-CACGGCCCAAA-CTCC-TACGGGAGGC-AGCA-GTGGGGAATATTGGACAAT-GGGG
-GCAA-----CCCTGA-TCCAGCCATGCC-GCGTG-AGTG-A-T-GA-AGG-CC-CTA--
G--GGTT-GTAAA-GCT-C--T-TT-T--GT--GCGG-GAAGATAA--------------
--------------TGACG-GTA-CCG-C-AA-GAATAA-GCCCC-GGCTAACTTCGTGC
CAGCAGCCGCGGTAATA-CGAAGGGG-GCTAG-C-GTTGCTCGGA-A-TCA-CT-GGGCG
TAAA-GGGTGCGT-A-GGC-GGG-TC-TTTAAGTCA-G--G-G-GTGAAAT-CCTG---G
AG-C-TCAA-CTCC-A-GA-AC-TG-CCT-T-TG-ATAC-TGAAG-ATCTT-G-AGTTCG
-GGAGA-GGTGAGT-GG-AACTGCGAGT-GTAGA-GG-TGAAAT-TC-GTAGAT--ATTC
-GCAAGA-ACAC-CAG--T-G--GCG-AA-GGCGGCTCAC-TG-GCCCGATAC-TGA-CG
CT-GAG-GCA-CG-AAAGC-GTGG-GGAG-C-AAAC-AGG-ATT-AGA-TAC-CCTGGTA
GTCCAC-GCCGTAAA-CGATGAATGCC--AGC-CGTTAGTGGGTTTACT-----CAC-TA
G-TG-GCGCA-GCTAACGCT-TTAA-GCATTCC-GC-CT-GGGGAG-TACGG-TC-GCAA
GA-T-T-AAAACT-CAAA-GGAAT-TGACG-G-GGG-CCCGC-ACAAG-C-GGT-G-GAG
CATGT-GGTTTAATTCGACGCAACGCGCAG-AA-CCTTA-CCAGCCC-TTG-ACAT-G-T
CCAGGA--CCGGT-CGCAGAG-A-TGT-GACC----TTCTCTTCGGAGC-----------
--CTGGAACACAGGTGCTGCATGG-CT-GTCGTCAGCTCGTG-TCGTGAGATGTTGGG-T
TAAGT-CCCGCAA-CGAG-CGCAACCCCC-GT-CCTTAG-TTGCT---AC-CATTTAGT-
----------TGAGCAC-T-CTA-AGGAGACT-G-C-CGGT-G-AT-AA-GC-C-GC---
--GA-GGAAGG-T-GGGGATG-ACGTC--AAGT--CCTCA---TGGC-CCTTAC-GGGC-
T-GGGCT-AC-AC-ACGTG-CTACAATGGCGGT-G-ACAATGGGAT-GCT-AAGGG-G-C
-GACCC-TTC-GC-AAAT-CT-C-A-AAA--AGCC-GTCTCAGTTC-GGAT-TGGGCTCT
GCAAC-TCGAGCCC-A-TGAAGTTGGAATCGCTA-G-TAAT-CGTGGA-TCAGC-ACGCC
A-C--GGTG-AA-TACGTTCC-CGGG-CCT-TGTACACACCG-C-CCG-TCA-CACCA-T
GG-GA-G-TTGGC-TTTACC-TGAAGA-CGGTGCGCTAACCAGCAATGGAGGCA------
------------------------------------------------------------
--------------------------------------GCCGGC-CAC-GGTA-GGG--T
CAGCG-A-CT-GGGGTGAAGT-CGTAACAA-GGTAGCCG----TAGG-GGAA------CC
TGCGGCTGGATCACCTCC
>58217|Shigella sonnei|Shigella|Gammaproteobacteria|Proteobacteria|Shigella sonnei Ss046|gi74310614|4148115|plus
AGAG-TT-T-GATCATGG-CTCAGATTGAA--CGCTGGC-GGCA-GGCCT-AACACATGC
AAG-TC--GAACGGTAACAGGAAACAGCTTGCTGTTTCGCTGACG---------------
------------------------------------------------------------
---------------------------------------------------------AGT
---GGC-GGACGGG-T-G-AGTAATG-TCTGGGA---AACTG-CCT-GATGGAGG-GG-G
AT-AACTACTGGAAAC-G-GTAGCTAATA--CCGCATAAC----------GTC--GCAA-
-GAC------------CAAA-GAGGGGGACCTTCGGGCCTC-------------------
------------------------------------------------------------
------------------------------------------------------------
------------------------------------------------TT-GCCATCGG-
ATGT-GCCC-AGATGGGAT-TA-GC-TAG-TA----GGTG-GGGT-AACGG-C-TCACCT
AGGCGACGAT-CC-C-TAGCTGGTCTGAGA-GGATGACC-AGC-CACACTG-GAA-CTGA
GA-CACGGTCCAGA-CTCC-TACGGGAGGC-AGCA-GTGGGGAATATTGCACAAT-GGGC
-GCAA-----GCCTGA-TGCAGCCATGCC-GCGTG-TATG-A-A-GA-AGG-CC-TTC--
G--GGTT-GTAAA-GTA-C--T-TT-C--AG--CGGG-GAGGAAGGGAGTAAAGTTAATA
CCTTTGCTCAT---TGACG-TTA-CCC-G-CA-GAAGAA-GCACC-GGCTAACTCCGTGC
CAGCAGCCGCGGTAATA-CGGAGGGT-GCAAG-C-GTTAATCGGA-A-TTA-CT-GGGCG
TAAA-GCGCACGC-A-GGC-GGT-TT-GTTAAGTCA-G--A-T-GTGAAAT-CCCC---G
GG-C-TCAA-CCTG-G-GA-AC-TG-CAT-C-TG-ATAC-TGGCA-AGCTT-G-AGTCTC
-GTAGA-GGGGGGT-AG-AATTCCAGGT-GTAGC-GG-TGAAAT-GC-GTAGAG--ATCT
-GGAGGA-ATAT-CGG--T-G--GCG-AA-GGCGGCCCCC-TG-GACGAAGAC-TGA-CG
CT-CAG-GTG-CG-AAAGC-GTGG-GGAG-C-AAAC-AGG-ATT-AGA-TAC-CCTGGTA
GTCCAC-GCCGTAAA-CGATGTCGACT--TGG-AGGTTGTGCCCTTGAGG----CGT-GG
C-TT-CCGGA-GCTAACGCG-TTAA-GTCGACC-GC-CT-GGGGAG-TACGG-CC-GCAA
GG-T-T-AAAACT-CAAA-TGAAT-TGACG-G-GGG-CCCGC-ACAAG-C-GGT-G-GAG
CATGT-GGTTTAATTCGATGCAACGCGAAG-AA-CCTTA-CCTGGTC-TTG-ACAT-C-C
ACGG----AAGTT-TTCAGAG-A-TGA-GAAT---------GTGCCTTCGGGAA------
--CCGTGAGACAGGTGCTGCATGG-CT-GTCGTCAGCTCGTG-TTGTGAAATGTTGGG-T
TAAGT-CCCGCAA-CGAG-CGCAACCCTT-AT-CCTTTG-TTGCC---AG-CGGTCCGGC
----------CGGGAAC-T-CAA-AGGAGACT-G-C-CAGT-G-AT-AA-AC-T-G----
--GA-GGAAGG-T-GGGGATG-ACGTC--AAGT--CATCA---TGGC-CCTTAC-GACC-
A-GGGCT-AC-AC-ACGTG-CTACAATGGCGCA-T-ACAAAGAGAA-GCG-ACCTC-G-C
-GAGAG-CAA-GC-GGAC-CT-C-ATAAA--GTGC-GTCGTAGTCC-GGAT-TGGAGTCT
GCAAC-TCGACTCC-A-TGAAGTCGGAATCGCTA-G-TAAT-CGTGGA-TCAGA-ATGCC
A-C--GGTG-AA-TACGTTCC-CGGG-CCT-TGTACACACCG-C-CCG-TCA-CACCA-T
GG-GA-G-TGGGT-TGCAAA-AGAAGT-AGGTAGCTTAACCTTCGGGAGGGC--------
------------------------------------------------------------
--------------------------------------GCTTAC-CAC-TTTG-TGA--T
TCATG-A-CT-GGGGTGAAGT-CGTAACAA-GGTAACCG----TAGG-GGAA------CC
TGCGGTTGGATCACCTCC
>58217|Shigella sonnei|Shigella|Gammaproteobacteria|Proteobacteria|Shigella sonnei Ss046|gi74310614|4252651|plus
AGAG-TT-T-GATCATGG-CTCAGATTGAA--CGCTGGC-GGCA-GGCCT-AACACATGC
AAG-TC--GAACGGTAACAGGAAGCAGCTTGCTGCTTCGCTGACG---------------
------------------------------------------------------------
---------------------------------------------------------AGT
---GGC-GGACGGG-T-G-AGTAATG-TCTGGGA---AACTG-CCT-GATGGAGG-GG-G
AT-AACTACTGGAAAC-G-GTAGCTAATA--CCGCATAAC----------GTC--GCAA-
-GAC------------CAAA-GAGGGGGACCTTCGGGCCTC-------------------
------------------------------------------------------------
------------------------------------------------------------
------------------------------------------------TT-GCCATCGG-
ATGT-GCCC-AGATGGGAT-TA-GC-TTG-TT----GGTG-GGGT-AACGG-C-TCACCA
AGGCGACGAT-CC-C-TAGCTGGTCTGAGA-GGATGACC-AGC-CACACTG-GAA-CTGA
GA-CACGGTCCAGA-CTCC-TACGGGAGGC-AGCA-GTGGGGAATATTGCACAAT-GGGC
-GCAA-----GCCTGA-TGCAGCCATGCC-GCGTG-TATG-A-A-GA-AGG-CC-TTC--
G--GGTT-GTAAA-GTA-C--T-TT-C--AG--CGGG-GAGGAAGGGAGTAAAGTTAATA
CCTTTGCTCAT---TGACG-TTA-CCC-G-CA-GAAGAA-GCACC-GGCTAACTCCGTGC
CAGCAGCCGCGGTAATA-CGGAGGGT-GCAAG-C-GTTAATCGGA-A-TTA-CT-GGGCG
TAAA-GCGCACGC-A-GGC-GGT-TT-GTTAAGTCA-G--A-T-GTGAAAT-CCCC---G
GG-C-TCAA-CCTG-G-GA-AC-TG-CAT-C-TG-ATAC-TGGCA-AGCTT-G-AGTCTC
-GTAGA-GGGGGGT-AG-AATTCCAGGT-GTAGC-GG-TGAAAT-GC-GTAGAG--ATCT
-GGAGGA-ATAC-CGG--T-G--GCG-AA-GGCGGCCCCC-TG-GACGAAGAC-TGA-CG
CT-CAG-GTG-CG-AAAGC-GTGG-GGAG-C-AAAC-AGG-ATT-AGA-TAC-CCTGGTA
GTCCAC-GCCGTAAA-CGATGTCGACT--TGG-AGGTTGTGCCCTTGAGG----CGT-GG
C-TT-CCGGA-GCTAACGCG-TTAA-GTCGACC-GC-CT-GGGGAG-TACGG-CC-GCAA
GG-T-T-AAAACT-CAAA-TGAAT-TGACG-G-GGG-CCCGC-ACAAG-C-GGT-G-GAG
CATGT-GGTTTAATTCGATGCAACGCGAAG-AA-CCTTA-CCTGGTC-TTG-ACAT-C-C
ACGG----AAGTT-TTCAGAG-A-TGA-GAAT---------GTGCCTTCGGGAA------
--CCGTGAGACAGGTGCTGCATGG-CT-GTCGTCAGCTCGTG-TTGTGAAATGTTGGG-T
TAAGT-CCCGCAA-CGAG-CGCAACCCTT-AT-CCTTTG-TTGCC---AG-CGGTCCGGC
----------CGGGAAC-T-CAA-AGGAGACT-G-C-CAGT-G-AT-AA-AC-T-G----
--GA-GGAAGG-T-GGGGATG-ACGTC--AAGT--CATCA---TGGC-CCTTAC-GACC-
A-GGGCT-AC-AC-ACGTG-CTACAATGGCGCA-T-ACAAAGAGAA-GCG-ACCTC-G-C
-GAGAG-CAA-GC-GGAC-CT-C-ATAAA--GTGC-GTCGTAGTCC-GGAT-TGGAGTCT
GCAAC-TCGACTCC-A-TGAAGTCGGAATCGCTA-G-TAAT-CGTGGA-TCAGA-ATGCC
A-C--GGTG-AA-TACGTTCC-CGGG-CCT-TGTACACACCG-C-CCG-TCA-CACCA-T
GG-GA-G-TGGGT-TGCAAA-AGAAGT-AGGTAGCTTAACCTTCGGGAGGGC--------
------------------------------------------------------------
--------------------------------------GCTTAC-CAC-TTTG-TGA--T
TCATG-A-CT-GGGGTGAAGT-CGTAACAA-GGTAACCG----TAGG-GGAA------CC
TGCGGTTGGATCACCTCC
>58217|Shigella sonnei|Shigella|Gammaproteobacteria|Proteobacteria|Shigella sonnei Ss046|gi74310614|4385910|plus
AGAG-TT-T-GATCATGG-CTCAGATTGAA--CGCTGGC-GGCA-GGCCT-AACACATGC
AAG-TC--GAACGGTAACAGGAAACAGCTTGCTGTTTCGCTGACG---------------
------------------------------------------------------------
---------------------------------------------------------AGT
---GGC-GGACGGG-T-G-AGTAATG-TCTGGGA---AACTG-CCT-GATGGAGG-GG-G
AT-AACTACTGGAAAC-G-GTAGCTAATA--CCGCATAAC----------GTC--GCAA-
-GAC------------CAAA-GAGGGGGACCTTCGGGCCTC-------------------
------------------------------------------------------------
------------------------------------------------------------
------------------------------------------------TT-GCCATCGG-
ATGT-GCCC-AGATGGGAT-TA-GC-TAG-TA----GGTG-GGGT-AACGG-C-TCACCT
AGGCGACGAT-CC-C-TAGCTGGTCTGAGA-GGATGACC-AGC-CACACTG-GAA-CTGA
GA-CACGGTCCAGA-CTCC-TACGGGAGGC-AGCA-GTGGGGAATATTGCACAAT-GGGC
-GCAA-----GCCTGA-TGCAGCCATGCC-GCGTG-TATG-A-A-GA-AGG-CC-TTC--
G--GGTT-GTAAA-GTA-C--T-TT-C--AG--CGGG-GAGGAAGGGAGTAAAGTTAATA
CCTTTGCTCAT---TGACG-TTA-CCC-G-CA-GAAGAA-GCACC-GGCTAACTCCGTGC
CAGCAGCCGCGGTAATA-CGGAGGGT-GCAAG-C-GTTAATCGGA-A-TTA-CT-GGGCG
TAAA-GCGCACGC-A-GGC-GGT-TT-GTTAAGTCA-G--A-T-GTGAAAT-CCCC---G
GG-C-TCAA-CCTG-G-GA-AC-TG-CAT-C-TG-ATAC-TGGCA-AGCTT-G-AGTCTC
-GTAGA-GGGGGGT-AG-AATTCCAGGT-GTAGC-GG-TGAAAT-GC-GTAGAG--ATCT
-GGAGGA-ATAT-CGG--T-G--GCG-AA-GGCGGCCCCC-TG-GACGAAGAC-TGA-CG
CT-CAG-GTG-CG-AAAGC-GTGG-GGAG-C-AAAC-AGG-ATT-AGA-TAC-CCTGGTA
GTCCAC-GCCGTAAA-CGATGTCGACT--TGG-AGGTTGTGCCCTTGAGG----CGT-GG
C-TT-CCGGA-GCTAACGCG-TTAA-GTCGACC-GC-CT-GGGGAG-TACGG-CC-GCAA
GG-T-T-AAAACT-CAAA-TGAAT-TGACG-G-GGG-CCCGC-ACAAG-C-GGT-G-GAG
CATGT-GGTTTAATTCGATGCAACGCGAAG-AA-CCTTA-CCTGGTC-TTG-ACAT-C-C
ACGG----AAGTT-TTCAGAG-A-TGA-GAAT---------GTGCCTTCGGGAA------
--CCGTGAGACAGGTGCTGCATGG-CT-GTCGTCAGCTCGTG-TTGTGAAATGTTGGG-T
TAAGT-CCCGCAA-CGAG-CGCAACCCTT-AT-CCTTTG-TTGCC---AG-CGGTCCGGC
----------CGGGAAC-T-CAA-AGGAGACT-G-C-CAGT-G-AT-AA-AC-T-G----
--GA-GGAAGG-T-GGGGATG-ACGTC--AAGT--CATCA---TGGC-CCTTAC-GACC-
A-GGGCT-AC-AC-ACGTG-CTACAATGGCGCA-T-ACAAAGAGAA-GCG-ACCTC-G-C
-GAGAG-CAA-GC-GGAC-CT-C-ATAAA--GTGC-GTCGTAGTCC-GGAT-TGGAGTCT
GCAAC-TCGACTCC-A-TGAAGTCGGAATCGCTA-G-TAAT-CGTGGA-TCAGA-ATGCC
A-C--GGTG-AA-TACGTTCC-CGGG-CCT-TGTACACACCG-C-CCG-TCA-CACCA-T
GG-GA-G-TGGGT-TGCAAA-AGAAGT-AGGTAGCTTAACCTTCGGGAGGGC--------
------------------------------------------------------------
--------------------------------------GCTTAC-CAC-TTTG-TGA--T
TCATG-A-CT-GGGGTGAAGT-CGTAACAA-GGTAACCG----TAGG-GGAA------CC
TGCGGTTGGATCACCTCC
>58217|Shigella sonnei|Shigella|Gammaproteobacteria|Proteobacteria|Shigella sonnei Ss046|gi74310614|4426204|plus
AGAG-TT-T-GATCATGG-CTCAGATTGAA--CGCTGGC-GGCA-GGCCT-AACACATGC
AAG-TC--GAACGGTAACAGGAAACAGCTTGCTGTTTCGCTGACG---------------
------------------------------------------------------------
---------------------------------------------------------AGT
---GGC-GGACGGG-T-G-AGTAATG-TCTGGGA---AACTG-CCT-GATGGAGG-GG-G
AT-AACTACTGGAAAC-G-GTAGCTAATA--CCGCATAAC----------GTC--GCAA-
-GAC------------CAAA-GAGGGGGACCTTCGGGCCTC-------------------
------------------------------------------------------------
------------------------------------------------------------
------------------------------------------------TT-GCCATCGG-
ATGT-GCCC-AGATGGGAT-TA-GC-TAG-TA----GGTG-GGGT-AACGG-C-TCACCT
AGGCGACGAT-CC-C-TAGCTGGTCTGAGA-GGATGACC-AGC-CACACTG-GAA-CTGA
GA-CACGGTCCAGA-CTCC-TACGGGAGGC-AGCA-GTGGGGAATATTGCACAAT-GGGC
-GCAA-----GCCTGA-TGCAGCCATGCC-GCGTG-TATG-A-A-GA-AGG-CC-TTC--
G--GGTT-GTAAA-GTA-C--T-TT-C--AG--CGGG-GAGGAAGGGAGTAAAGTTAATA
CCTTTGCTCAT---TGACG-TTA-CCC-G-CA-GAAGAA-GCACC-GGCTAACTCCGTGC
CAGCAGCCGCGGTAATA-CGGAGGGT-GCAAG-C-GTTAATCGGA-A-TTA-CT-GGGCG
TAAA-GCGCACGC-A-GGC-GGT-TT-GTTAAGTCA-G--A-T-GTGAAAT-CCCC---G
GG-C-TCAA-CCTG-G-GA-AC-TG-CAT-C-TG-ATAC-TGGCA-AGCTT-G-AGTCTC
-GTAGA-GGGGGGT-AG-AATTCCAGGT-GTAGC-GG-TGAAAT-GC-GTAGAG--ATCT
-GGAGGA-ATAT-CGG--T-G--GCG-AA-GGCGGCCCCC-TG-GACGAAGAC-TGA-CG
CT-CAG-GTG-CG-AAAGC-GTGG-GGAG-C-AAAC-AGG-ATT-AGA-TAC-CCTGGTA
GTCCAC-GCCGTAAA-CGATGTCGACT--TGG-AGGTTGTGCCCTTGAGG----CGT-GG
C-TT-CCGGA-GCTAACGCG-TTAA-GTCGACC-GC-CT-GGGGAG-TACGG-CC-GCAA
GG-T-T-AAAACT-CAAA-TGAAT-TGACG-G-GGG-CCCGC-ACAAG-C-GGT-G-GAG
CATGT-GGTTTAATTCGATGCAACGCGAAG-AA-CCTTA-CCTGGTC-TTG-ACAT-C-C
ACGG----AAGTT-TTCAGAG-A-TGA-GAAT---------GTGCCTTCGGGAA------
--CCGTGAGACAGGTGCTGCATGG-CT-GTCGTCAGCTCGTG-TTGTGAAATGTTGGG-T
TAAGT-CCCGCAA-CGAG-CGCAACCCTT-AT-CCTTTG-TTGCC---AG-CGGTCCGGC
----------CGGGAAC-T-CAA-AGGAGACT-G-C-CAGT-G-AT-AA-AC-T-G----
--GA-GGAAGG-T-GGGGATG-ACGTC--AAGT--CATCA---TGGC-CCTTAC-GACC-
A-GGGCT-AC-AC-ACGTG-CTACAATGGCGCA-T-ACAAAGAGAA-GCG-ACCTC-G-C
-GAGAG-CAA-GC-GGAC-CT-C-ATAAA--GTGC-GTCGTAGTCC-GGAT-TGGAGTCT
GCAAC-TCGACTCC-A-TGAAGTCGGAATCGCTA-G-TAAT-CGTGGA-TCAGA-ATGCC
A-C--GGTG-AA-TACGTTCC-CGGG-CCT-TGTACACACCG-C-CCG-TCA-CACCA-T
GG-GA-G-TGGGT-TGCAAA-AGAAGT-AGGTAGCTTAACCTTCGGGAGGGC--------
------------------------------------------------------------
--------------------------------------GCTTAC-CAC-TTTG-TGA--T
TCATG-A-CT-GGGGTGAAGT-CGTAACAA-GGTAACCG----TAGG-GGAA------CC
TGCGGTTGGATCACCTCC
>58219|Streptococcus thermophilus|Streptococcus|Bacilli|Firmicutes|Streptococcus thermophilus LMG 18311|gi55820103|128916|plus
AGAG-TT-T-GATCCTGG-CTCAGGACGAA--CGCTGGC-GGCG-TGCCT-AATACATGC
AAG-TA--GAACGCTGAAGAGAGGAGCTTGCTCTTCTTGGATG-----------------
------------------------------------------------------------
---------------------------------------------------------AGT
---TGC-GAACGGG-T-G-AGTAACG-CGTAGGT--AACCTG-CCT-TGTAGCGG-GG-G
AT-AACTATTGGAAAC-G-ATAGCTAATA--CCGCATAAC-AATGG--ATGAC--ACAT-
-GTCA-T--TTA-TTTGAAA-GGGGCAATTGCT---------------------------
------------------------------------------------------------
------------------------------------------------------------
------------------------------------------------CC-ACTACAAG-
ATGG-ACCT-GCGTTGTAT-TA-GC-TAG-TA----GGTG-AGGT-AATGG-C-TCACCT
AGGCGACGAT-AC-A-TAGCCGACCTGAGA-GGGTGATC-GGC-CACACTG-GGA-CTGA
GA-CACGGCCCAGA-CTCC-TACGGGAGGC-AGCA-GTAGGGAATCTTCGGCAAT-GGGG
-GCAA-----CCCTGA-CCGAGCAACGCC-GCGTG-AGTG-A-A-GA-AGG-TT-TTC--
G--GATC-GTAAA-GCT-C--T-GT-T--GT--AAGT-CAAGAACGGGTGTGAGAGTGGA
AAGTTCACACTG--TGACG-GTA-GCT-T-AC-CAGAAA-GGGAC-GGCTAACTACGTGC
CAGCAGCCGCGGTAATA-CGTAGGTC-CCGAG-C-GTTGTCCGGA-T-TTA-TT-GGGCG
TAAA-GCGAGCGC-A-GGC-GGT-TT-GATAAGTCT-G--A-A-GTTAAAG-GCTG---T
GG-C-TCAA-CCAT-A-GT-TC--G-CTT-T-GG-AAAC-TGTCA-AACTT-G-AGTGCA
-GAAGG-GGAGAGT-GG-AATTCCATGT-GTAGC-GG-TGAAAT-GC-GTAGAT--ATAT
-GGAGGA-ACAC-CGG--T-G--GCG-AA-AGCGGCTCTC-TG-GTCTGTAAC-TGA-CG
CT-GAG-GCT-CG-AAAGC-GTGG-GGAG-C-GAAC-AGG-ATT-AGA-TAC-CCTGGTA
GTCCAC-GCCGTAAA-CGATGAGTGCT--AGG-TGTTGGATCCTTTCCGGG---ATT-CA
G-TG-CCGCA-GCTAACGCA-TTAA-GCACTCC-GC-CT-GGGGAG-TACGA-CC-GCAA
GG-T-T-GAAACT-CAAA-GGAAT-TGACG-G-GGG-CCCGC-ACAAG-C-GGT-G-GAG
CATGT-GGTTTAATTCGAAGCAACGCGAAG-AA-CCTTA-CCAGGTC-TTG-ACAT-C-C
CGATG---CTATT-TCTAGAG-A-TAG-AAAG----------TTACTTCGGTAC------
--ATCGGTGACAGGTGGTGCATGG-TT-GTCGTCAGCTCGTG-TCGTGAGATGTTGGG-T
TAAGT-CCCGCAA-CGAG-CGCAACCCCT-AT-TGTTAG-TTGCC---AT-CATTCAGT-
----------TGGGCAC-T-CTA-GCGAGACT-G-C-CGGT-A-AT-AA-AC-C-G----
--GA-GGAAGG-T-GGGGATG-ACGTC--AAAT--CATCA---TGCC-CCTTAT-GACC-
T-GGGCT-AC-AC-ACGTG-CTACAATGGTTGG-T-ACAACGAGTT-GCG-AGTCG-G-T
-GACGA-CGA-GC-TAAT-CT-C-TTAAA--GCCA-ATCTCAGTTC-GGAT-TGTAGGCT
GCAAC-TCGCCTAC-A-TGAAGTCGGAATCGCTA-G-TAAT-CGCGGA-TCAGC-ACGCC
G-C--GGTG-AA-TACGTTCC-CGGG-CCT-TGTACACACCG-C-CCG-TCA-CACCA-C
GA-GA-G-TTTGT-AACACC-CGAAGT-CGGTGAGGTAACCTTTTGGAGCCA--------
------------------------------------------------------------
--------------------------------------GCCGCC-TAA-GGTG-GGA--C
AGATG-A-TT-GGGGTGAAGT-CGTAACAA-GGTAGCCG----TATC-GGAA------GG
TGCGGCTGGATCACCTCC
>58219|Streptococcus thermophilus|Streptococcus|Bacilli|Firmicutes|Streptococcus thermophilus LMG 18311|gi55820103|134723|plus
AGAG-TT-T-GATCCTGG-CTCAGGACGAA--CGCTGGC-GGCG-TGCCT-AATACATGC
AAG-TA--GAACGCTGAAGAGAGGAGCTTGCTCTTCTTGGATG-----------------
------------------------------------------------------------
---------------------------------------------------------AGT
---TGC-GAACGGG-T-G-AGTAACG-CGTAGGT--AACCTG-CCT-TGTAGCGG-GG-G
AT-AACTATTGGAAAC-G-ATAGCTAATA--CCGCATAAC-AATGG--ACGAC--ACAT-
-GTCA-T--TTA-TTTGAAA-GGGGCAATTGCT---------------------------
------------------------------------------------------------
------------------------------------------------------------
------------------------------------------------CC-ACTACAAG-
ATGG-ACCT-GCGTTGTAT-TA-GC-TAG-TA----GGTG-AGGT-AATGG-C-TCACCT
AGGCGACGAT-AC-A-TAGCCGACCTGAGA-GGGTGATC-GGC-CACACTG-GGA-CTGA
GA-CACGGCCCAGA-CTCC-TACGGGAGGC-AGCA-GTAGGGAATCTTCGGCAAT-GGGG
-GCAA-----CCCTGA-CCGAGCAACGCC-GCGTG-AGTG-A-A-GA-AGG-TT-TTC--
G--GATC-GTAAA-GCT-C--T-GT-T--GT--AAGT-CAAGAACGGGTGTGAGAGTGGA
AAGTTCACACTG--TGACG-GTA-GCT-T-AC-CAGAAA-GGGAC-GGCTAACTACGTGC
CAGCAGCCGCGGTAATA-CGTAGGTC-CCGAG-C-GTTGTCCGGA-T-TTA-TT-GGGCG
TAAA-GCGAGCGC-A-GGC-GGT-TT-GATAAGTCT-G--A-A-GTTAAAG-GCTG---T
GG-C-TCAA-CCAT-A-GT-TC--G-CTT-T-GG-AAAC-TGTCA-AACTT-G-AGTGCA
-GAAGG-GGAGAGT-GG-AATTCCATGT-GTAGC-GG-TGAAAT-GC-GTAGAT--ATAT
-GGAGGA-ACAC-CGG--T-G--GCG-AA-AGCGGCTCTC-TG-GTCTGTAAC-TGA-CG
CT-GAG-GCT-CG-AAAGC-GTGG-GGAG-C-GAAC-AGG-ATT-AGA-TAC-CCTGGTA
GTCCAC-GCCGTAAA-CGATGAGTGCT--AGG-TGTTGGATCCTTTCCGGG---ATT-CA
G-TG-CCGCA-GCTAACGCA-TTAA-GCACTCC-GC-CT-GGGGAG-TACGA-CC-GCAA
GG-T-T-GAAACT-CAAA-GGAAT-TGACG-G-GGG-CCCGC-ACAAG-C-GGT-G-GAG
CATGT-GGTTTAATTCGAAGCAACGCGAAG-AA-CCTTA-CCAGGTC-TTG-ACAT-C-C
CGATG---CTATT-TCTAGAG-A-TAG-AAAG----------TTACTTCGGTAC------
--ATCGGTGACAGGTGGTGCATGG-TT-GTCGTCAGCTCGTG-TCGTGAGATGTTGGG-T
TAAGT-CCCGCAA-CGAG-CGCAACCCCT-AT-TGTTAG-TTGCC---AT-CATTCAGT-
----------TGGGCAC-T-CTA-GCGAGACT-G-C-CGGT-A-AT-AA-AC-C-G----
--GA-GGAAGG-T-GGGGATG-ACGTC--AAAT--CATCA---TGCC-CCTTAT-GACC-
T-GGGCT-AC-AC-ACGTG-CTACAATGGTTGG-T-ACAACGAGTT-GCG-AGTCG-G-T
-GACGA-CGA-GC-TAAT-CT-C-TTAAA--GCCA-ATCTCAGTTC-GGAT-TGTAGGCT
GCAAC-TCGCCTAC-A-TGAAGTCGGAATCGCTA-G-TAAT-CGCGGA-TCAGC-ACGCC
G-C--GGTG-AA-TACGTTCC-CGGG-CCT-TGTACACACCG-C-CCG-TCA-CACCA-C
GA-GA-G-TTTGT-AACACC-CGAAGT-CGGTGAGGTAACCTTTTGGAGCCA--------
------------------------------------------------------------
--------------------------------------GCCGCC-TAA-GGTG-GGA--C
AGATG-A-TT-GGGGTGAAGT-CGTAACAA-GGTAGCCG----TATC-GGAA------GG
TGCGGCTGGATCACCTCC
>58219|Streptococcus thermophilus|Streptococcus|Bacilli|Firmicutes|Streptococcus thermophilus LMG 18311|gi55820103|1611793|minus
AGAG-TT-T-GATCCTGG-CTCAGGACGAA--CGCTGGC-GGCG-TGCCT-AATACATGC
AAG-TA--GAACGCTGAAGAGAGGAGCTTGCTCTTCTTGGATG-----------------
------------------------------------------------------------
---------------------------------------------------------AGT
---TGC-GAACGGG-T-G-AGTAACG-CGTAGGT--AACCTG-CCT-TGTAGCGG-GG-G
AT-AACTATTGGAAAC-G-ATAGCTAATA--CCGCATAAC-AATGG--ATGAC--ACAT-
-GTCA-T--TTA-TTTGAAA-GGGGCAATTGCT---------------------------
------------------------------------------------------------
------------------------------------------------------------
------------------------------------------------CC-ACTACAAG-
ATGG-ACCT-GCGTTGTAT-TA-GC-TAG-TA----GGTG-AGGT-AATGG-C-TCACCT
AGGCGACGAT-AC-A-TAGCCGACCTGAGA-GGGTGATC-GGC-CACACTG-GGA-CTGA
GA-CACGGCCCAGA-CTCC-TACGGGAGGC-AGCA-GTAGGGAATCTTCGGCAAT-GGGG
-GCAA-----CCCTGA-CCGAGCAACGCC-GCGTG-AGTG-A-A-GA-AGG-TT-TTC--
G--GATC-GTAAA-GCT-C--T-GT-T--GT--AAGT-CAAGAACGGGTGTGAGAGTGGA
AAGTTCACACTG--TGACG-GTA-GCT-T-AC-CAGAAA-GGGAC-GGCTAACTACGTGC
CAGCAGCCGCGGTAATA-CGTAGGTC-CCGAG-C-GTTGTCCGGA-T-TTA-TT-GGGCG
TAAA-GCGAGCGC-A-GGC-GGT-TT-GATAAGTCT-G--A-A-GTTAAAG-GCTG---T
GG-C-TCAA-CCAT-A-GT-TC--G-CTT-T-GG-AAAC-TGTCA-AACTT-G-AGTGCA
-GAAGG-GGAGAGT-GG-AATTCCATGT-GTAGC-GG-TGAAAT-GC-GTAGAT--ATAT
-GGAGGA-ACAC-CGG--T-G--GCG-AA-AGCGGCTCTC-TG-GTCTGTAAC-TGA-CG
CT-GAG-GCT-CG-AAAGC-GTGG-GGAG-C-GAAC-AGG-ATT-AGA-TAC-CCTGGTA
GTCCAC-GCCGTAAA-CGATGAGTGCT--AGG-TGTTGGATCCTTTCCGGG---ATT-CA
G-TG-CCGCA-GCTAACGCA-TTAA-GCACTCC-GC-CT-GGGGAG-TACGA-CC-GCAA
GG-T-T-GAAACT-CAAA-GGAAT-TGACG-G-GGG-CCCGC-ACAAG-C-GGT-G-GAG
CATGT-GGTTTAATTCGAAGCAACGCGAAG-AA-CCTTA-CCAGGTC-TTG-ACAT-C-C
CGATG---CTATT-TCTAGAG-A-TAG-AAAG----------TTACTTCGGTAC------
--ATCGGTGACAGGTGGTGCATGG-TT-GTCGTCAGCTCGTG-TCGTGAGATGTTGGG-T
TAAGT-CCCGCAA-CGAG-CGCAACCCCT-AT-TGTTAG-TTGCC---AT-CATTCAGT-
----------TGGGCAC-T-CTA-GCGAGACT-G-C-CGGT-A-AT-AA-AC-C-G----
--GA-GGAAGG-T-GGGGATG-ACGTC--AAAT--CATCA---TGCC-CCTTAT-GACC-
T-GGGCT-AC-AC-ACGTG-CTACAATGGTTGG-T-ACAACGAGTT-GCG-AGTCG-G-T
-GACGA-CGA-GC-TAAT-CT-C-TTAAA--GCCA-ATCTCAGTTC-GGAT-TGTAGGCT
GCAAC-TCGCCTAC-A-TGAAGTCGGAATCGCTA-G-TAAT-CGCGGA-TCAGC-ACGCC
G-C--GGTG-AA-TACGTTCC-CGGG-CCT-TGTACACACCG-C-CCG-TCA-CACCA-C
GA-GA-G-TTTGT-AACACC-CGAAGT-CGGTGAGGTAACCTTTTGGAGCCA--------
------------------------------------------------------------
--------------------------------------GCCGCC-TAA-GGTG-GGA--C
AGATG-A-TT-GGGGTGAAGT-CGTAACAA-GGTAGCCG----TATC-GGAA------GG
TGCGGCTGGATCACCTCC
>58219|Streptococcus thermophilus|Streptococcus|Bacilli|Firmicutes|Streptococcus thermophilus LMG 18311|gi55820103|17691|plus
AGAG-TT-T-GATCCTGG-CTCAGGACGAA--CGCTGGC-GGCG-TGCCT-AATACATGC
AAG-TA--GAACGCTGAAGAGAGGAGCTTGCTCTTCTTGGATG-----------------
------------------------------------------------------------
---------------------------------------------------------AGT
---TGC-GAACGGG-T-G-AGTAACG-CGTAGGT--AACCTG-CCT-TGTAGCGG-GG-G
AT-AACTATTGGAAAC-G-ATAGCTAATA--CCGCATAAC-AATGG--ATGAC--ACAT-
-GTCA-T--TTA-TTTGAAA-GGGGCAATTGCT---------------------------
------------------------------------------------------------
------------------------------------------------------------
------------------------------------------------CC-ACTACAAG-
ATGG-ACCT-GCGTTGTAT-TA-GC-TAG-TA----GGTG-AGGT-AATGG-C-TCACCT
AGGCGACGAT-AC-A-TAGCCGACCTGAGA-GGGTGATC-GGC-CACACTG-GGA-CTGA
GA-CACGGCCCAGA-CTCC-TACGGGAGGC-AGCA-GTAGGGAATCTTCGGCAAT-GGGG
-GCAA-----CCCTGA-CCGAGCAACGCC-GCGTG-AGTG-A-A-GA-AGG-TT-TTC--
G--GATC-GTAAA-GCT-C--T-GT-T--GT--AAGT-CAAGAACGGGTGTGAGAGTGGA
AAGTTCACACTG--TGACG-GTA-GCT-T-AC-CAGAAA-GGGAC-GGCTAACTACGTGC
CAGCAGCCGCGGTAATA-CGTAGGTC-CCGAG-C-GTTGTCCGGA-T-TTA-TT-GGGCG
TAAA-GCGAGCGC-A-GGC-GGT-TT-GATAAGTCT-G--A-A-GTTAAAG-GCTG---T
GG-C-TCAA-CCAT-A-GT-TC--G-CTT-T-GG-AAAC-TGTCA-AACTT-G-AGTGCA
-GAAGG-GGAGAGT-GG-AATTCCATGT-GTAGC-GG-TGAAAT-GC-GTAGAT--ATAT
-GGAGGA-ACAC-CGG--T-G--GCG-AA-AGCGGCTCTC-TG-GTCTGTAAC-TGA-CG
CT-GAG-GCT-CG-AAAGC-GTGG-GGAG-C-GAAC-AGG-ATT-AGA-TAC-CCTGGTA
GTCCAC-GCCGTAAA-CGATGAGTGCT--AGG-TGTTGGATCCTTTCCGGG---ATT-CA
G-TG-CCGCA-GCTAACGCA-TTAA-GCACTCC-GC-CT-GGGGAG-TACGA-CC-GCAA
GG-T-T-GAAACT-CAAA-GGAAT-TGACG-G-GGG-CCCGC-ACAAG-C-GGT-G-GAG
CATGT-GGTTTAATTCGAAGCAACGCGAAG-AA-CCTTA-CCAGGTC-TTG-ACAT-C-C
CGATG---CTATT-TCTAGAG-A-TAG-AAAG----------TTACTTCGGTAC------
--ATCGGTGACAGGTGGTGCATGG-TT-GTCGTCAGCTCGTG-TCGTGAGATGTTGGG-T
TAAGT-CCCGCAA-CGAG-CGCAACCCCT-AT-TGTTAG-TTGCC---AT-CATTCAGT-
----------TGGGCAC-T-CTA-GCGAGACT-G-C-CGGT-A-AT-AA-AC-C-G----
--GA-GGAAGG-T-GGGGATG-ACGTC--AAAT--CATCA---TGCC-CCTTAT-GACC-
T-GGGCT-AC-AC-ACGTG-CTACAATGGTTGG-T-ACAACGAGTT-GCG-AGTCG-G-T
-GACGA-CGA-GC-TAAT-CT-C-TTAAA--GCCA-ATCTCAGTTC-GGAT-TGTAGGCT
GCAAC-TCGCCTAC-A-TGAAGTCGGAATCGCTA-G-TAAT-CGCGGA-TCAGC-ACGCC
G-C--GGTG-AA-TACGTTCC-CGGG-CCT-TGTACACACCG-C-CCG-TCA-CACCA-C
GA-GA-G-TTTGT-AACACC-CGAAGT-CGGTGAGGTAACCTTTTGGAGCCA--------
------------------------------------------------------------
--------------------------------------GCCGCC-TAA-GGTG-GGA--C
AGATG-A-TT-GGGGTGAAGT-CGTAACAA-GGTAGCCG----TATC-GGAA------GG
TGCGGCTGGATCACCTCC
>58219|Streptococcus thermophilus|Streptococcus|Bacilli|Firmicutes|Streptococcus thermophilus LMG 18311|gi55820103|358246|plus
AGAG-TT-T-GATCCTGG-CTCAGGACGAA--CGCTGGC-GGCG-TGCCT-AATACATGC
AAG-TA--GAACGCTGAAGAGAGGAGCTTGCTCTTCTTGGATG-----------------
------------------------------------------------------------
---------------------------------------------------------AGT
---TGC-GAACGGG-T-G-AGTAACG-CGTAGGT--AACCTG-CCT-TGTAGCGG-GG-G
AT-AACTATTGGAAAC-G-ATAGCTAATA--CCGCATAAC-AATGG--ATGAC--ACAT-
-GTCA-T--TTA-TTTGAAA-GGGGCAATTGCT---------------------------
------------------------------------------------------------
------------------------------------------------------------
------------------------------------------------CC-ACTACAAG-
ATGG-ACCT-GCGTTGTAT-TA-GC-TAG-TA----GGTG-AGGT-AATGG-C-TCACCT
AGGCGACGAT-AC-A-TAGCCGACCTGAGA-GGGTGATC-GGC-CACACTG-GGA-CTGA
GA-CACGGCCCAGA-CTCC-TACGGGAGGC-AGCA-GTAGGGAATCTTCGGCAAT-GGGG
-GCAA-----CCCTGA-CCGAGCAACGCC-GCGTG-AGTG-A-A-GA-AGG-TT-TTC--
G--GATC-GTAAA-GCT-C--T-GT-T--GT--AAGT-CAAGAACGGGTGTGAGAGTGGA
AAGTTCACACTG--TGACG-GTA-GCT-T-AC-CAGAAA-GGGAC-GGCTAACTACGTGC
CAGCAGCCGCGGTAATA-CGTAGGTC-CCGAG-C-GTTGTCCGGA-T-TTA-TT-GGGCG
TAAA-GCGAGCGC-A-GGC-GGT-TT-GATAAGTCT-G--A-A-GTTAAAG-GCTG---T
GG-C-TCAA-CCAT-A-GT-TC--G-CTT-T-GG-AAAC-TGTCA-AACTT-G-AGTGCA
-GAAGG-GGAGAGT-GG-AATTCCATGT-GTAGC-GG-TGAAAT-GC-GTAGAT--ATAT
-GGAGGA-ACAC-CGG--T-G--GCG-AA-AGCGGCTCTC-TG-GTCTGTAAC-TGA-CG
CT-GAG-GCT-CG-AAAGC-GTGG-GGAG-C-GAAC-AGG-ATT-AGA-TAC-CCTGGTA
GTCCAC-GCCGTAAA-CGATGAGTGCT--AGG-TGTTGGATCCTTTCCGGG---ATT-CA
G-TG-CCGCA-GCTAACGCA-TTAA-GCACTCC-GC-CT-GGGGAG-TACGA-CC-GCAA
GG-T-T-GAAACT-CAAA-GGAAT-TGACG-G-GGG-CCCGC-ACAAG-C-GGT-G-GAG
CATGT-GGTTTAATTCGAAGCAACGCGAAG-AA-CCTTA-CCAGGTC-TTG-ACAT-C-C
CGATG---CTATT-TCTAGAG-A-TAG-AAAG----------TTACTTCGGTAC------
--ATCGGTGACAGGTGGTGCATGG-TT-GTCGTCAGCTCGTG-TCGTGAGATGTTGGG-T
TAAGT-CCCGCAA-CGAG-CGCAACCCCT-AT-TGTTAG-TTGCC---AT-CATTCAGT-
----------TGGGCAC-T-CTA-GCGAGACT-G-C-CGGT-A-AT-AA-AC-C-G----
--GA-GGAAGG-T-GGGGATG-ACGTC--AAAT--CATCA---TGCC-CCTTAT-GACC-
T-GGGCT-AC-AC-ACGTG-CTACAATGGTTGG-T-ACAACGAGTT-GCG-AGTCG-G-T
-GACGG-CGA-GC-TAAT-CT-C-TTAAA--GCCA-ATCTCAGTTC-GGAT-TGTAGGCT
GCAAC-TCGCCTAC-A-TGAAGTCGGAATCGCTA-G-TAAT-CGCGGA-TCAGC-ACGCC
G-C--GGTG-AA-TACGTTCC-CGGG-CCT-TGTACACACCG-C-CCG-TCA-CACCA-C
GA-GA-G-TTTGT-AACACC-CGAAGT-CGGTGAGGTAACCTTTTGGAGCCA--------
------------------------------------------------------------
--------------------------------------GCCGCC-TAA-GGTG-GGA--C
AGATG-A-TT-GGGGTGAAGT-CGTAACAA-GGTAGCCG----TATC-GGAA------GG
TGCGGCTGGATCACCTCC
>58219|Streptococcus thermophilus|Streptococcus|Bacilli|Firmicutes|Streptococcus thermophilus LMG 18311|gi55820103|66672|plus
AGAG-TT-T-GATCCTGG-CTCAGGACGAA--CGCTGGC-GGCG-TGCCT-AATACATGC
AAG-TA--GAACGCTGAAGAGAGGAGCTTGCTCTTCTTGGATG-----------------
------------------------------------------------------------
---------------------------------------------------------AGT
---TGC-GAACGGG-T-G-AGTAACG-CGTAGGT--AACCTG-CCT-TGTAGCGG-GG-G
AT-AACTATTGGAAAC-G-ATAGCTAATA--CCGCATAAC-AATGG--ATGAC--ACAT-
-GTCA-T--TTA-TTTGAAA-GGGGCAATTGCT---------------------------
------------------------------------------------------------
------------------------------------------------------------
------------------------------------------------CC-ACTACAAG-
ATGG-ACCT-GCGTTGTAT-TA-GC-TAG-TA----GGTG-AGGT-AATGG-C-TCACCT
AGGCGACGAT-AC-A-TAGCCGACCTGAGA-GGGTGATC-GGC-CACACTG-GGA-CTGA
GA-CACGGCCCAGA-CTCC-TACGGGAGGC-AGCA-GTAGGGAATCTTCGGCAAT-GGGG
-GCAA-----CCCTGA-CCGAGCAACGCC-GCGTG-AGTG-A-A-GA-AGG-TT-TTC--
G--GATC-GTAAA-GCT-C--T-GT-T--GT--AAGT-CAAGAACGGGTGTGAGAGTGGA
AAGTTCACACTG--TGACG-GTA-GCT-T-AC-CAGAAA-GGGAC-GGCTAACTACGTGC
CAGCAGCCGCGGTAATA-CGTAGGTC-CCGAG-C-GTTGTCCGGA-T-TTA-TT-GGGCG
TAAA-GCGAGCGC-A-GGC-GGT-TT-GATAAGTCT-G--A-A-GTTAAAG-GCTG---T
GG-C-TCAA-CCAT-A-GT-TC--G-CTT-T-GG-AAAC-TGTCA-AACTT-G-AGTGCA
-GAAGG-GGAGAGT-GG-AATTCCATGT-GTAGC-GG-TGAAAT-GC-GTAGAT--ATAT
-GGAGGA-ACAC-CGG--T-G--GCG-AA-AGCGGCTCTC-TG-GTCTGTAAC-TGA-CG
CT-GAG-GCT-CG-AAAGC-GTGG-GGAG-C-GAAC-AGG-ATT-AGA-TAC-CCTGGTA
GTCCAC-GCCGTAAA-CGATGAGTGCT--AGG-TGTTGGATCCTTTCCGGG---ATT-CA
G-TG-CCGCA-GCTAACGCA-TTAA-GCACTCC-GC-CT-GGGGAG-TACGA-CC-GCAA
GG-T-T-GAAACT-CAAA-GGAAT-TGACG-G-GGG-CCCGC-ACAAG-C-GGT-G-GAG
CATGT-GGTTTAATTCGAAGCAACGCGAAG-AA-CCTTA-CCAGGTC-TTG-ACAT-C-C
CGATG---CTATT-TCTAGAG-A-TAG-AAAG----------TTACTTCGGTAC------
--ATCGGTGACAGGTGGTGCATGG-TT-GTCGTCAGCTCGTG-TCGTGAGATGTTGGG-T
TAAGT-CCCGCAA-CGAG-CGCAACCCCT-AT-TGTTAG-TTGCC---AT-CATTCAGT-
----------TGGGCAC-T-CTA-GCGAGACT-G-C-CGGT-A-AT-AA-AC-C-G----
--GA-GGAAGG-T-GGGGATG-ACGTC--AAAT--CATCA---TGCC-CCTTAT-GACC-
T-GGGCT-AC-AC-ACGTG-CTACAATGGTTGG-T-ACAACGAGTT-GCG-AGTCG-G-T
-GACGA-CGA-GC-TAAT-CT-C-TTAAA--GCCA-ATCTCAGTTC-GGAT-TGTAGGCT
GCAAC-TCGCCTAC-A-TGAAGTCGGAATCGCTA-G-TAAT-CGCGGA-TCAGC-ACGCC
G-C--GGTG-AA-TACGTTCC-CGGG-CCT-TGTACACACCG-C-CCG-TCA-CACCA-C
GA-GA-G-TTTGT-AACACC-CGAAGT-CGGTGAGGTAACCTTTTGGAGCCA--------
------------------------------------------------------------
--------------------------------------GCCGCC-TAA-GGTG-GGA--C
AGATG-A-TT-GGGGTGAAGT-CGTAACAA-GGTAGCCG----TATC-GGAA------GG
TGCGGCTGGATCACCTCC
>58221|Streptococcus thermophilus|Streptococcus|Bacilli|Firmicutes|Streptococcus thermophilus CNRZ1066|gi55821993|128943|plus
AGAG-TT-T-GATCCTGG-CTCAGGACGAA--CGCTGGC-GGCG-TGCCT-AATACATGC
AAG-TA--GAACGCTGAAGAGAGGAGCTTGCTCTTCTTGGATG-----------------
------------------------------------------------------------
---------------------------------------------------------AGT
---TGC-GAACGGG-T-G-AGTAACG-CGTAGGT--AACCTG-CCT-TGTAGCGG-GG-G
AT-AACTATTGGAAAC-G-ATAGCTAATA--CCGCATAAC-AATGG--ATGAC--ACAT-
-GTCA-T--TTA-TTTGAAA-GGGGCAATTGCT---------------------------
------------------------------------------------------------
------------------------------------------------------------
------------------------------------------------CC-ACTACAAG-
ATGG-ACCT-GCGTTGTAT-TA-GC-TAG-TA----GGTG-AGGT-AATGG-C-TCACCT
AGGCGACGAT-AC-A-TAGCCGACCTGAGA-GGGTGATC-GGC-CACACTG-GGA-CTGA
GA-CACGGCCCAGA-CTCC-TACGGGAGGC-AGCA-GTAGGGAATCTTCGGCAAT-GGGG
-GCAA-----CCCTGA-CCGAGCAACGCC-GCGTG-AGTG-A-A-GA-AGG-TT-TTC--
G--GATC-GTAAA-GCT-C--T-GT-T--GT--AAGT-CAAGAACGGGTGTGAGAGTGGA
AAGTTCACACTG--TGACG-GTA-GCT-T-AC-CAGAAA-GGGAC-GGCTAACTACGTGC
CAGCAGCCGCGGTAATA-CGTAGGTC-CCGAG-C-GTTGTCCGGA-T-TTA-TT-GGGCG
TAAA-GCGAGCGC-A-GGC-GGT-TT-GATAAGTCT-G--A-A-GTTAAAG-GCTG---T
GG-C-TCAA-CCAT-A-GT-TC--G-CTT-T-GG-AAAC-TGTCA-AACTT-G-AGTGCA
-GAAGG-GGAGAGT-GG-AATTCCATGT-GTAGC-GG-TGAAAT-GC-GTAGAT--ATAT
-GGAGGA-ACAC-CGG--T-G--GCG-AA-AGCGGCTCTC-TG-GTCTGTAAC-TGA-CG
CT-GAG-GCT-CG-AAAGC-GTGG-GGAG-C-GAAC-AGG-ATT-AGA-TAC-CCTGGTA
GTCCAC-GCCGTAAA-CGATGAGTGCT--AGG-TGTTGGATCCTTTCCGGG---ATT-CA
G-TG-CCGCA-GCTAACGCA-TTAA-GCACTCC-GC-CT-GGGGAG-TACGA-CC-GCAA
GG-T-T-GAAACT-CAAA-GGAAT-TGACG-G-GGG-CCCGC-ACAAG-C-GGT-G-GAG
CATGT-GGTTTAATTCGAAGCAACGCGAAG-AA-CCTTA-CCAGGTC-TTG-ACAT-C-C
CGATG---CTATT-TCTAGAG-A-TAG-AAAG----------TTACTTCGGTAC------
--ATCGGTGACAGGTGGTGCATGG-TT-GTCGTCAGCTCGTG-TCGTGAGATGTTGGG-T
TAAGT-CCCGCAA-CGAG-CGCAACCCCT-AT-TGTTAG-TTGCC---AT-CATTCAGT-
----------TGGGCAC-T-CTA-GCGAGACT-G-C-CGGT-A-AT-AA-AC-C-G----
--GA-GGAAGG-T-GGGGATG-ACGTC--AAAT--CATCA---TGCC-CCTTAT-GACC-
T-GGGCT-AC-AC-ACGTG-CTACAATGGTTGG-T-ACAACGAGTT-GCG-AGTCG-G-T
-GACGA-CGA-GC-TAAT-CT-C-TTAAA--GCCA-ATCTCAGTTC-GGAT-TGTAGGCT
GCAAC-TCGCCTAC-A-TGAAGTCGGAATCGCTA-G-TAAT-CGCGGA-TCAGC-ACGCC
G-C--GGTG-AA-TACGTTCC-CGGG-CCT-TGTACACACCG-C-CCG-TCA-CACCA-C
GA-GA-G-TTTGT-AACACC-CGAAGT-CGGTGAGGTAACCTTTTGGAGCCA--------
------------------------------------------------------------
--------------------------------------GCCGCC-TAA-GGTG-GGA--C
AGATG-A-TT-GGGGTGAAGT-CGTAACAA-GGTAGCCG----TATC-GGAA------GG
TGCGGCTGGATCACCTCC
>58221|Streptococcus thermophilus|Streptococcus|Bacilli|Firmicutes|Streptococcus thermophilus CNRZ1066|gi55821993|134750|plus
AGAG-TT-T-GATCCTGG-CTCAGGACGAA--CGCTGGC-GGCG-TGCCT-AATACATGC
AAG-TA--GAACGCTGAAGAGAGGAGCTTGCTCTTCTTGGATG-----------------
------------------------------------------------------------
---------------------------------------------------------AGT
---TGC-GAACGGG-T-G-AGTAACG-CGTAGGT--AACCTG-CCT-TGTAGCGG-GG-G
AT-AACTATTGGAAAC-G-ATAGCTAATA--CCGCATAAC-AATGG--ACGAC--ACAT-
-GTCA-T--TTA-TTTGAAA-GGGGCAATTGCT---------------------------
------------------------------------------------------------
------------------------------------------------------------
------------------------------------------------CC-ACTACAAG-
ATGG-ACCT-GCGTTGTAT-TA-GC-TAG-TA----GGTG-AGGT-AATGG-C-TCACCT
AGGCGACGAT-AC-A-TAGCCGACCTGAGA-GGGTGATC-GGC-CACACTG-GGA-CTGA
GA-CACGGCCCAGA-CTCC-TACGGGAGGC-AGCA-GTAGGGAATCTTCGGCAAT-GGGG
-GCAA-----CCCTGA-CCGAGCAACGCC-GCGTG-AGTG-A-A-GA-AGG-TT-TTC--
G--GATC-GTAAA-GCT-C--T-GT-T--GT--AAGT-CAAGAACGGGTGTGAGAGTGGA
AAGTTCACACTG--TGACG-GTA-GCT-T-AC-CAGAAA-GGGAC-GGCTAACTACGTGC
CAGCAGCCGCGGTAATA-CGTAGGTC-CCGAG-C-GTTGTCCGGA-T-TTA-TT-GGGCG
TAAA-GCGAGCGC-A-GGC-GGT-TT-GATAAGTCT-G--A-A-GTTAAAG-GCTG---T
GG-C-TCAA-CCAT-A-GT-TC--G-CTT-T-GG-AAAC-TGTCA-AACTT-G-AGTGCA
-GAAGG-GGAGAGT-GG-AATTCCATGT-GTAGC-GG-TGAAAT-GC-GTAGAT--ATAT
-GGAGGA-ACAC-CGG--T-G--GCG-AA-AGCGGCTCTC-TG-GTCTGTAAC-TGA-CG
CT-GAG-GCT-CG-AAAGC-GTGG-GGAG-C-GAAC-AGG-ATT-AGA-TAC-CCTGGTA
GTCCAC-GCCGTAAA-CGATGAGTGCT--AGG-TGTTGGATCCTTTCCGGG---ATT-CA
G-TG-CCGCA-GCTAACGCA-TTAA-GCACTCC-GC-CT-GGGGAG-TACGA-CC-GCAA
GG-T-T-GAAACT-CAAA-GGAAT-TGACG-G-GGG-CCCGC-ACAAG-C-GGT-G-GAG
CATGT-GGTTTAATTCGAAGCAACGCGAAG-AA-CCTTA-CCAGGTC-TTG-ACAT-C-C
CGATG---CTATT-TCTAGAG-A-TAG-AAAG----------TTACTTCGGTAC------
--ATCGGTGACAGGTGGTGCATGG-TT-GTCGTCAGCTCGTG-TCGTGAGATGTTGGG-T
TAAGT-CCCGCAA-CGAG-CGCAACCCCT-AT-TGTTAG-TTGCC---AT-CATTCAGT-
----------TGGGCAC-T-CTA-GCGAGACT-G-C-CGGT-A-AT-AA-AC-C-G----
--GA-GGAAGG-T-GGGGATG-ACGTC--AAAT--CATCA---TGCC-CCTTAT-GACC-
T-GGGCT-AC-AC-ACGTG-CTACAATGGTTGG-T-ACAACGAGTT-GCG-AGTCG-G-T
-GACGA-CGA-GC-TAAT-CT-C-TTAAA--GCCA-ATCTCAGTTC-GGAT-TGTAGGCT
GCAAC-TCGCCTAC-A-TGAAGTCGGAATCGCTA-G-TAAT-CGCGGA-TCAGC-ACGCC
G-C--GGTG-AA-TACGTTCC-CGGG-CCT-TGTACACACCG-C-CCG-TCA-CACCA-C
GA-GA-G-TTTGT-AACACC-CGAAGT-CGGTGAGGTAACCTTTTGGAGCCA--------
------------------------------------------------------------
--------------------------------------GCCGCC-TAA-GGTG-GGA--C
AGATG-A-TT-GGGGTGAAGT-CGTAACAA-GGTAGCCG----TATC-GGAA------GG
TGCGGCTGGATCACCTCC
>58115|Campylobacter lari|Campylobacter|delta/epsilon subdivisions|Proteobacteria|Campylobacter lari RM2100|gi222823046|1412244|minus
AGAG-TT-T-GATCCTGG-CTCAGAGTGAA--CGCTGGC-GGCG-TGCCT-AATACATGC
AAG-TC--GAACGATGAAGCGACTAGCTTGCTAGTTGTGGATT-----------------
------------------------------------------------------------
---------------------------------------------------------AGT
---GGC-GCACGGG-T-G-AGTAAGG-TATAGTT--AATCTG-CCC-TACACAAG-AG-G
AC-AACAGTTGGAAAC-G-GCTGCTAATA--CTCTATACT-CCTGC--TTAAC--ACAA-
-GTTG-A--GTA-GG-GAAA-GTTTT----------------------------------
------------------------------------------------------------
------------------------------------------------------------
------------------------------------------------TC-GGTGTAGG-
ATGA-GACT-ATATAGTAT-CA-GC-TAG-TT----GGTG-AGGT-AATGG-C-TCACCA
AGGCTATGAC-GC-T-TAACTGGTCTGAGA-GGATGATC-AGT-CACACTG-GAA-CTGA
GA-CACGGTCCAGA-CTCC-TACGGGAGGC-AGCA-GTAGGGAATATTGCGCAAT-GGGG
-GAAA-----CCCTGA-CGCAGCAACGCC-GCGTG-GAGG-A-T-GA-CAC-TT-TTC--
G--GAGC-GTAAA-CTC-C--T-TT-T--CT--TAGG-GAAGAATTC-------------
--------------TGACG-GTA-CCT-A-AG-GAATAA-GCACC-GGCTAACTCCGTGC
CAGCAGCCGCGGTAATA-CGGAGGGT-GCAAG-C-GTTACTCGGA-A-TCA-CT-GGGCG
TAAA-GGGCGCGT-A-GGC-GGA-TT-ATCAAGTCT-C--T-T-GTGAAAT-CCAA---C
GG-C-TTAA-CCGT-T-GA-AC-TG-CTT-G-GG-AAAC-TGGTA-ATCTA-G-AGTGGG
-GGAGA-GGCAGAT-GG-AATTGGTGGT-GTAGG-GG-TAAAAT-CC-GTAGAT--ATCA
-CCAAGA-ATAC-CCA--T-T--GCG-AA-GGCGATCTGC-TG-GAACTTAAC-TGA-CG
CT-AAG-GCG-CG-AAAGC-GTGG-GGAG-C-AAAC-AGG-ATT-AGA-TAC-CCTGGTA
GTCCAC-GCCCTAAA-CGATGTATGCT--AGT-TGTTGGGGTGCTAGTCA----TCT-CA
G-TA-ATGCA-GCTAACGCA-TTAA-GCATACC-GC-CT-GGGGAG-TACGG-TC-GCAA
GA-T-T-AAAACT-CAAA-GGAAT-AGACG-G-GGA-CCCGC-ACAAG-C-GGT-G-GAG
CATGT-GGTTTAATTCGAAGATACGCGAAG-AA-CCTTA-CCTGGGC-TTG-ATAT-C-C
TAAG----AACCT-TATAGAG-A-TAT-GAGG-----GTGCTAGCTTGCTAGAA------
--CTTAGAGACAGGTGCTGCACGG-CT-GTCGTCAGCTCGTG-TCGTGAGATGTTGGG-T
TAAGT-CCCGCAA-CGAG-CGCAACCCAC-GT-ATTTAG-TTGCT---AA-CACTTCGGG
----------TGAGCAC-T-CTA-AATAGACT-G-C-CTTC---GT-AA-GG-A-G----
--GA-GGAAGG-T-GTGGACG-ACGTC--AAGT--CATCA---TGGC-CCTTAT-GCCC-
A-GGGCG-AC-AC-ACGTG-CTACAATGGCATA-T-ACAATGAGAC-GCA-ATACC-G-C
-GAGGT-GGA-GC-AAAT-CT---ATAAA--ATAT-GTCCCAGTTC-GGAT-TGTTCTCT
GCAAC-TCGAGAGC-A-TGAAGCCGGAATCGCTA-G-TAAT-CGTAGA-TCAGCCATGCT
A-C--GGTG-AA-TACGTTCC-CGGG-TCT-TGTACTCACCG-C-CCG-TCA-CACCA-T
GG-GA-G-TTGAT-TTCACT-CGAAGC-CGGAATACTAAACTAGTT--------------
------------------------------------------------------------
--------------------------------------ACCGTC-CAC-AGTG-GAA--T
CAGCG-A-CT-GGGGTGAAGT-CGTAACAA-GGTAACCG----TAGG-AGAA------CC
TGCGGTTGGATCACCTCC
>58115|Campylobacter lari|Campylobacter|delta/epsilon subdivisions|Proteobacteria|Campylobacter lari RM2100|gi222823046|436198|plus
AGAG-TT-T-GATCCTGG-CTCAGAGTGAA--CGCTGGC-GGCG-TGCCT-AATACATGC
AAG-TC--GAACGATGAAGCGACTAGCTTGCTAGTTGTGGATT-----------------
------------------------------------------------------------
---------------------------------------------------------AGT
---GGC-GCACGGG-T-G-AGTAAGG-TATAGTT--AATCTG-CCC-TACACAAG-AG-G
AC-AACAGTTGGAAAC-G-GCTGCTAATA--CTCTATACT-CCTGC--TTAAC--ACAA-
-GTTG-A--GTA-GG-GAAA-GTTTT----------------------------------
------------------------------------------------------------
------------------------------------------------------------
------------------------------------------------TC-GGTGTAGG-
ATGA-GACT-ATATAGTAT-CA-GC-TAG-TT----GGTG-AGGT-AATGG-C-TCACCA
AGGCTATGAC-GC-T-TAACTGGTCTGAGA-GGATGATC-AGT-CACACTG-GAA-CTGA
GA-CACGGTCCAGA-CTCC-TACGGGAGGC-AGCA-GTAGGGAATATTGCGCAAT-GGGG
-GAAA-----CCCTGA-CGCAGCAACGCC-GCGTG-GAGG-A-T-GA-CAC-TT-TTC--
G--GAGC-GTAAA-CTC-C--T-TT-T--CT--TAGG-GAAGAATTC-------------
--------------TGACG-GTA-CCT-A-AG-GAATAA-GCACC-GGCTAACTCCGTGC
CAGCAGCCGCGGTAATA-CGGAGGGT-GCAAG-C-GTTACTCGGA-A-TCA-CT-GGGCG
TAAA-GGGCGCGT-A-GGC-GGA-TT-ATCAAGTCT-C--T-T-GTGAAAT-CCAA---C
GG-C-TTAA-CCGT-T-GA-AC-TG-CTT-G-GG-AAAC-TGGTA-ATCTA-G-AGTGGG
-GGAGA-GGCAGAT-GG-AATTGGTGGT-GTAGG-GG-TAAAAT-CC-GTAGAT--ATCA
-CCAAGA-ATAC-CCA--T-T--GCG-AA-GGCGATCTGC-TG-GAACTTAAC-TGA-CG
CT-AAG-GCG-CG-AAAGC-GTGG-GGAG-C-AAAC-AGG-ATT-AGA-TAC-CCTGGTA
GTCCAC-GCCCTAAA-CGATGTATGCT--AGT-TGTTGGGGTGCTAGTCA----TCT-CA
G-TA-ATGCA-GCTAACGCA-TTAA-GCATACC-GC-CT-GGGGAG-TACGG-TC-GCAA
GA-T-T-AAAACT-CAAA-GGAAT-AGACG-G-GGA-CCCGC-ACAAG-C-GGT-G-GAG
CATGT-GGTTTAATTCGAAGATACGCGAAG-AA-CCTTA-CCTGGGC-TTG-ATAT-C-C
TAAG----AACCT-TATAGAG-A-TAT-GAGG-----GTGCTAGCTTGCTAGAA------
--CTTAGAGACAGGTGCTGCACGG-CT-GTCGTCAGCTCGTG-TCGTGAGATGTTGGG-T
TAAGT-CCCGCAA-CGAG-CGCAACCCAC-GT-ATTTAG-TTGCT---AA-CACTTCGGG
----------TGAGCAC-T-CTA-AATAGACT-G-C-CTTC---GT-AA-GG-A-G----
--GA-GGAAGG-T-GTGGACG-ACGTC--AAGT--CATCA---TGGC-CCTTAT-GCCC-
A-GGGCG-AC-AC-ACGTG-CTACAATGGCATA-T-ACAATGAGAC-GCA-ATACC-G-C
-GAGGT-GGA-GC-AAAT-CT---ATAAA--ATAT-GTCCCAGTTC-GGAT-TGTTCTCT
GCAAC-TCGAGAGC-A-TGAAGCCGGAATCGCTA-G-TAAT-CGTAGA-TCAGCCATGCT
A-C--GGTG-AA-TACGTTCC-CGGG-TCT-TGTACTCACCG-C-CCG-TCA-CACCA-T
GG-GA-G-TTGAT-TTCACT-CGAAGC-CGGAATACTAAACTAGTT--------------
------------------------------------------------------------
--------------------------------------ACCGTC-CAC-AGTG-GAA--T
CAGCG-A-CT-GGGGTGAAGT-CGTAACAA-GGTAACCG----TAGG-AGAA------CC
TGCGGTTGGATCACCTCC
>58115|Campylobacter lari|Campylobacter|delta/epsilon subdivisions|Proteobacteria|Campylobacter lari RM2100|gi222823046|436225|plus
AGAG-TT-T-GATCCTGG-CTCAGAGTGAA--CGCTGGC-GGCG-TGCCT-AATACATGC
AAG-TC--GAACGATGAAGCGACTAGCTTGCTAGTTGTGGATT-----------------
------------------------------------------------------------
---------------------------------------------------------AGT
---GGC-GCACGGG-T-G-AGTAAGG-TATAGTT--AATCTG-CCC-TACACAAG-AG-G
AC-AACAGTTGGAAAC-G-GCTGCTAATA--CTCTATACT-CCTGC--TTAAC--ACAA-
-GTTG-A--GTA-GG-GAAA-GTTTT----------------------------------
------------------------------------------------------------
------------------------------------------------------------
------------------------------------------------TC-GGTGTAGG-
ATGA-GACT-ATATAGTAT-CA-GC-TAG-TT----GGTG-AGGT-AATGG-C-TCACCA
AGGCTATGAC-GC-T-TAACTGGTCTGAGA-GGATGATC-AGT-CACACTG-GAA-CTGA
GA-CACGGTCCAGA-CTCC-TACGGGAGGC-AGCA-GTAGGGAATATTGCGCAAT-GGGG
-GAAA-----CCCTGA-CGCAGCAACGCC-GCGTG-GAGG-A-T-GA-CAC-TT-TTC--
G--GAGC-GTAAA-CTC-C--T-TT-T--CT--TAGG-GAAGAATTC-------------
--------------TGACG-GTA-CCT-A-AG-GAATAA-GCACC-GGCTAACTCCGTGC
CAGCAGCCGCGGTAATA-CGGAGGGT-GCAAG-C-GTTACTCGGA-A-TCA-CT-GGGCG
TAAA-GGGCGCGT-A-GGC-GGA-TT-ATCAAGTCT-C--T-T-GTGAAAT-CCAA---C
GG-C-TTAA-CCGT-T-GA-AC-TG-CTT-G-GG-AAAC-TGGTA-ATCTA-G-AGTGGG
-GGAGA-GGCAGAT-GG-AATTGGTGGT-GTAGG-GG-TAAAAT-CC-GTAGAT--ATCA
-CCAAGA-ATAC-CCA--T-T--GCG-AA-GGCGATCTGC-TG-GAACTTAAC-TGA-CG
CT-AAG-GCG-CG-AAAGC-GTGG-GGAG-C-AAAC-AGG-ATT-AGA-TAC-CCTGGTA
GTCCAC-GCCCTAAA-CGATGTATGCT--AGT-TGTTGGGGTGCTAGTCA----TCT-CA
G-TA-ATGCA-GCTAACGCA-TTAA-GCATACC-GC-CT-GGGGAG-TACGG-TC-GCAA
GA-T-T-AAAACT-CAAA-GGAAT-AGACG-G-GGA-CCCGC-ACAAG-C-GGT-G-GAG
CATGT-GGTTTAATTCGAAGATACGCGAAG-AA-CCTTA-CCTGGGC-TTG-ATAT-C-C
TAAG----AACCT-TATAGAG-A-TAT-GAGG-----GTGCTAGCTTGCTAGAA------
--CTTAGAGACAGGTGCTGCACGG-CT-GTCGTCAGCTCGTG-TCGTGAGATGTTGGG-T
TAAGT-CCCGCAA-CGAG-CGCAACCCAC-GT-ATTTAG-TTGCT---AA-CACTTCGGG
----------TGAGCAC-T-CTA-AATAGACT-G-C-CTTC---GT-AA-GG-A-G----
--GA-GGAAGG-T-GTGGACG-ACGTC--AAGT--CATCA---TGGC-CCTTAT-GCCC-
A-GGGCG-AC-AC-ACGTG-CTACAATGGCATA-T-ACAATGAGAC-GCA-ATACC-G-C
-GAGGT-GGA-GC-AAAT-CT---ATAAA--ATAT-GTCCCAGTTC-GGAT-TGTTCTCT
GCAAC-TCGAGAGC-A-TGAAGCCGGAATCGCTA-G-TAAT-CGTAGA-TCAGCCATGCT
A-C--GGTG-AA-TACGTTCC-CGGG-TCT-TGTACTCACCG-C-CCG-TCA-CACCA-T
GG-GA-G-TTGAT-TTCACT-CGAAGC-CGGAATACTAAACTAGTT--------------
------------------------------------------------------------
--------------------------------------ACCGTC-CAC-AGTG-GAA--T
CAGCG-A-CT-GGGGTGAAGT-CGTAACAA-GGTAACCG----TAGG-AGAA------CC
TGCGGTTGGATCACCTCC
>58115|Campylobacter lari|Campylobacter|delta/epsilon subdivisions|Proteobacteria|Campylobacter lari RM2100|gi222823046|488400|plus
AGAG-TT-T-GATCCTGG-CTCAGAGTGAA--CGCTGGC-GGCG-TGCCT-AATACATGC
AAG-TC--GAACGATGAAGCGACTAGCTTGCTAGTTGTGGATT-----------------
------------------------------------------------------------
---------------------------------------------------------AGT
---GGC-GCACGGG-T-G-AGTAAGG-TATAGTT--AATCTG-CCC-TACACAAG-AG-G
AC-AACAGTTGGAAAC-G-GCTGCTAATA--CTCTATACT-CCTGC--TTAAC--ACAA-
-GTTG-A--GTA-GG-GAAA-GTTTT----------------------------------
------------------------------------------------------------
------------------------------------------------------------
------------------------------------------------TC-GGTGTAGG-
ATGA-GACT-ATATAGTAT-CA-GC-TAG-TT----GGTG-AGGT-AATGG-C-TCACCA
AGGCTATGAC-GC-T-TAACTGGTCTGAGA-GGATGATC-AGT-CACACTG-GAA-CTGA
GA-CACGGTCCAGA-CTCC-TACGGGAGGC-AGCA-GTAGGGAATATTGCGCAAT-GGGG
-GAAA-----CCCTGA-CGCAGCAACGCC-GCGTG-GAGG-A-T-GA-CAC-TT-TTC--
G--GAGC-GTAAA-CTC-C--T-TT-T--CT--TAGG-GAAGAATTC-------------
--------------TGACG-GTA-CCT-A-AG-GAATAA-GCACC-GGCTAACTCCGTGC
CAGCAGCCGCGGTAATA-CGGAGGGT-GCAAG-C-GTTACTCGGA-A-TCA-CT-GGGCG
TAAA-GGGCGCGT-A-GGC-GGA-TT-ATCAAGTCT-C--T-T-GTGAAAT-CCAA---C
GG-C-TTAA-CCGT-T-GA-AC-TG-CTT-G-GG-AAAC-TGGTA-ATCTA-G-AGTGGG
-GGAGA-GGCAGAT-GG-AATTGGTGGT-GTAGG-GG-TAAAAT-CC-GTAGAT--ATCA
-CCAAGA-ATAC-CCA--T-T--GCG-AA-GGCGATCTGC-TG-GAACTTAAC-TGA-CG
CT-AAG-GCG-CG-AAAGC-GTGG-GGAG-C-AAAC-AGG-ATT-AGA-TAC-CCTGGTA
GTCCAC-GCCCTAAA-CGATGTATGCT--AGT-TGTTGGGGTGCTAGTCA----TCT-CA
G-TA-ATGCA-GCTAACGCA-TTAA-GCATACC-GC-CT-GGGGAG-TACGG-TC-GCAA
GA-T-T-AAAACT-CAAA-GGAAT-AGACG-G-GGA-CCCGC-ACAAG-C-GGT-G-GAG
CATGT-GGTTTAATTCGAAGATACGCGAAG-AA-CCTTA-CCTGGGC-TTG-ATAT-C-C
TAAG----AACCT-TATAGAG-A-TAT-GAGG-----GTGCTAGCTTGCTAGAA------
--CTTAGAGACAGGTGCTGCACGG-CT-GTCGTCAGCTCGTG-TCGTGAGATGTTGGG-T
TAAGT-CCCGCAA-CGAG-CGCAACCCAC-GT-ATTTAG-TTGCT---AA-CACTTCGGG
----------TGAGCAC-T-CTA-AATAGACT-G-C-CTTC---GT-AA-GG-A-G----
--GA-GGAAGG-T-GTGGACG-ACGTC--AAGT--CATCA---TGGC-CCTTAT-GCCC-
A-GGGCG-AC-AC-ACGTG-CTACAATGGCATA-T-ACAATGAGAC-GCA-ATACC-G-C
-GAGGT-GGA-GC-AAAT-CT---ATAAA--ATAT-GTCCCAGTTC-GGAT-TGTTCTCT
GCAAC-TCGAGAGC-A-TGAAGCCGGAATCGCTA-G-TAAT-CGTAGA-TCAGCCATGCT
A-C--GGTG-AA-TACGTTCC-CGGG-TCT-TGTACTCACCG-C-CCG-TCA-CACCA-T
GG-GA-G-TTGAT-TTCACT-CGAAGC-CGGAATACTAAACTAGTT--------------
------------------------------------------------------------
--------------------------------------ACCGTC-CAC-AGTG-GAA--T
CAGCG-A-CT-GGGGTGAAGT-CGTAACAA-GGTAACCG----TAGG-AGAA------CC
TGCGGTTGGATCACCTCC
>58115|Campylobacter lari|Campylobacter|delta/epsilon subdivisions|Proteobacteria|Campylobacter lari RM2100|gi222823046|488427|plus
AGAG-TT-T-GATCCTGG-CTCAGAGTGAA--CGCTGGC-GGCG-TGCCT-AATACATGC
AAG-TC--GAACGATGAAGCGACTAGCTTGCTAGTTGTGGATT-----------------
------------------------------------------------------------
---------------------------------------------------------AGT
---GGC-GCACGGG-T-G-AGTAAGG-TATAGTT--AATCTG-CCC-TACACAAG-AG-G
AC-AACAGTTGGAAAC-G-GCTGCTAATA--CTCTATACT-CCTGC--TTAAC--ACAA-
-GTTG-A--GTA-GG-GAAA-GTTTT----------------------------------
------------------------------------------------------------
------------------------------------------------------------
------------------------------------------------TC-GGTGTAGG-
ATGA-GACT-ATATAGTAT-CA-GC-TAG-TT----GGTG-AGGT-AATGG-C-TCACCA
AGGCTATGAC-GC-T-TAACTGGTCTGAGA-GGATGATC-AGT-CACACTG-GAA-CTGA
GA-CACGGTCCAGA-CTCC-TACGGGAGGC-AGCA-GTAGGGAATATTGCGCAAT-GGGG
-GAAA-----CCCTGA-CGCAGCAACGCC-GCGTG-GAGG-A-T-GA-CAC-TT-TTC--
G--GAGC-GTAAA-CTC-C--T-TT-T--CT--TAGG-GAAGAATTC-------------
--------------TGACG-GTA-CCT-A-AG-GAATAA-GCACC-GGCTAACTCCGTGC
CAGCAGCCGCGGTAATA-CGGAGGGT-GCAAG-C-GTTACTCGGA-A-TCA-CT-GGGCG
TAAA-GGGCGCGT-A-GGC-GGA-TT-ATCAAGTCT-C--T-T-GTGAAAT-CCAA---C
GG-C-TTAA-CCGT-T-GA-AC-TG-CTT-G-GG-AAAC-TGGTA-ATCTA-G-AGTGGG
-GGAGA-GGCAGAT-GG-AATTGGTGGT-GTAGG-GG-TAAAAT-CC-GTAGAT--ATCA
-CCAAGA-ATAC-CCA--T-T--GCG-AA-GGCGATCTGC-TG-GAACTTAAC-TGA-CG
CT-AAG-GCG-CG-AAAGC-GTGG-GGAG-C-AAAC-AGG-ATT-AGA-TAC-CCTGGTA
GTCCAC-GCCCTAAA-CGATGTATGCT--AGT-TGTTGGGGTGCTAGTCA----TCT-CA
G-TA-ATGCA-GCTAACGCA-TTAA-GCATACC-GC-CT-GGGGAG-TACGG-TC-GCAA
GA-T-T-AAAACT-CAAA-GGAAT-AGACG-G-GGA-CCCGC-ACAAG-C-GGT-G-GAG
CATGT-GGTTTAATTCGAAGATACGCGAAG-AA-CCTTA-CCTGGGC-TTG-ATAT-C-C
TAAG----AACCT-TATAGAG-A-TAT-GAGG-----GTGCTAGCTTGCTAGAA------
--CTTAGAGACAGGTGCTGCACGG-CT-GTCGTCAGCTCGTG-TCGTGAGATGTTGGG-T
TAAGT-CCCGCAA-CGAG-CGCAACCCAC-GT-ATTTAG-TTGCT---AA-CACTTCGGG
----------TGAGCAC-T-CTA-AATAGACT-G-C-CTTC---GT-AA-GG-A-G----
--GA-GGAAGG-T-GTGGACG-ACGTC--AAGT--CATCA---TGGC-CCTTAT-GCCC-
A-GGGCG-AC-AC-ACGTG-CTACAATGGCATA-T-ACAATGAGAC-GCA-ATACC-G-C
-GAGGT-GGA-GC-AAAT-CT---ATAAA--ATAT-GTCCCAGTTC-GGAT-TGTTCTCT
GCAAC-TCGAGAGC-A-TGAAGCCGGAATCGCTA-G-TAAT-CGTAGA-TCAGCCATGCT
A-C--GGTG-AA-TACGTTCC-CGGG-TCT-TGTACTCACCG-C-CCG-TCA-CACCA-T
GG-GA-G-TTGAT-TTCACT-CGAAGC-CGGAATACTAAACTAGTT--------------
------------------------------------------------------------
--------------------------------------ACCGTC-CAC-AGTG-GAA--T
CAGCG-A-CT-GGGGTGAAGT-CGTAACAA-GGTAACCG----TAGG-AGAA------CC
TGCGGTTGGATCACCTCC
>58117|Clostridium perfringens|Clostridium|Clostridia|Firmicutes|Clostridium perfringens SM101|gi110801439|107729|plus
AGAG-TT-T-GATCCTGG-CTCAGGATGAA--CGCTGGC-GGCG-TGCTT-AACACATGC
AAG-TC--GAGCGATGAAGTTTCCTTCGGGAAACGGATT---------------------
------------------------------------------------------------
---------------------------------------------------------AGC
---GGC-GGACGGG-T-G-AGTAACA-CGTGGGT--AACCTG-CCT-CATAGAGT-GG-A
AT-AGCCTTCCGAAAG-G-AAGATTAATA--CCGCATAATGTTGAA--AGATG--GCAT-
-CATC-A--TTC-AACCAAA-GGAGCAAT-------------------------------
------------------------------------------------------------
------------------------------------------------------------
------------------------------------------------CC-GCTATGAG-
ATGG-ACCC-GCGGCGCAT-TA-GC-TAG-TT----GGTG-GGGT-AACGG-C-CTACCA
AGGCGACGAT-GC-G-TAGCCGACCTGAGA-GGGTGATC-GGC-CACATTG-GGA-CTGA
GA-CACGGCCCAGA-CTCC-TACGGGAGGC-AGCA-GTGGGGAATATTGCACAAT-GGGG
-GAAA-----CCCTGA-TGCAGCAACGCC-GCGTG-AGTG-A-T-GA-AGG-TT-TTC--
G--GATC-GTAAA-GCT-C--T-GT-C--TT--TGGG-GAAGATAA--------------
--------------TGACG-GTA-CCC-A-AG-GAGGAA-GCCAC-GGCTAACTACGTGC
CAGCAGCCGCGGTAATA-CGTAGGTG-GCGAG-C-GTTATCCGGA-T-TTA-CT-GGGCG
TAAA-GGGAGCGT-A-GGC-GGA-TG-ATTAAGTGG-G--A-T-GTGAAAT-ACCC---G
GG-C-TCAA-CTTG-G-GT-GC-TG-CAT-T-CC-AAAC-TGGTT-ATCTA-G-AGTGCA
-GGAGA-GGAGAGT-GG-AATTCCTAGT-GTAGC-GG-TGAAAT-GC-GTAGAG--ATTA
-GGAAGA-ACAC-CAG--T-G--GCG-AA-GGCGACTCTC-TG-GACTGTAAC-TGA-CG
CT-GAG-GCT-CG-AAAGC-GTGG-GGAG-C-AAAC-AGG-ATT-AGA-TAC-CCTGGTA
GTCCAC-GCCGTAAA-CGATGAATACT--AGG-TGTGGGGGTTTCAACA-----CCT-CC
G-TG-CCGCC-GCTAACGCA-TTAA-GTATTCC-GC-CT-GGGGAG-TACGG-TC-GCAA
GA-T-T-AAAACT-CAAA-GGAAT-TGACG-G-GGA-CCCGC-ACAAG-T-AGC-G-GAG
CATGT-GGTTTAATTCGAAGCAACGCGAAG-AA-CCTTA-CCTACAC-TTG-ACAT-C-C
CTTG----CATTA-CTCTTAA-T-CGA-GGAA---------ATCCCTTCGGGGA------
--CAAGGTGACAGGTGGTGCATGG-TT-GTCGTCAGCTCGTG-TCGTGAGATGTTGGG-T
TAAGT-CCCGCAA-CGAG-CGCAACCCTT-GT-CGTTAG-TTACT---AC-CATTAAGT-
----------TGAGGAC-T-CTA-GCGAGACT-G-C-CTGG-G-TT-AA-CC-A-G----
--GA-GGAAGG-T-GGGGATG-ACGTC--AAAT--CATCA---TGCC-CCTTAT-GTGT-
A-GGGCT-AC-AC-ACGTG-CTACAATGGCTGG-T-ACAGAGAGAT-GCA-ATACC-G-C
-GAGGT-GGA-GC-CAAA-CT-T-T-AAA--ACCA-GTCTCAGTTC-GGAT-TGTAGGCT
GAAAC-TCGCCTAC-A-TGAAGCTGGAGTTACTA-G-TAAT-CTCGAA-TCAGA-ATGTC
G-C--GGTG-AA-TACGTTCC-CGGG-TCT-TGTACACACCG-C-CCG-TCA-CACCA-T
GA-GA-G-TTGGC-AATACC-CGAAGT-CCGTGAGCTAACCGCAAGGAGGCA--------
------------------------------------------------------------
--------------------------------------GCGGCC-GAA-GGTA-GGG--T
CAGCG-A-TT-GGGGTGAAGT-CGTAACAA-GGTAGCCG----TAGG-AGAA------CC
TGCGGCTGGATCACCTCC
>58117|Clostridium perfringens|Clostridium|Clostridia|Firmicutes|Clostridium perfringens SM101|gi110801439|117512|plus
AGAG-TT-T-GATCCTGG-CTCAGGATGAA--CGCTGGC-GGCG-TGCTT-AACACATGC
AAG-TC--GAGCGATGAAGTTTCCTTCGGGAAACGGATT---------------------
------------------------------------------------------------
---------------------------------------------------------AGC
---GGC-GGACGGG-T-G-AGTAACA-CGTGGGT--AACCTG-CCT-CATAGAGT-GG-A
AT-AGCCTTTCGAAAG-G-AAGATTAATA--CCGCATAATGTTGAA--AGATG--GCAT-
-CATC-A--TTC-AACCAAA-GGAGCAAT-------------------------------
------------------------------------------------------------
------------------------------------------------------------
------------------------------------------------CC-GCTATGAG-
ATGG-ACCC-GCGGCGCAT-TA-GC-TAG-TT----GGTG-GGGT-AACGG-C-CTACCA
AGGCGACGAT-GC-G-TAGCCGACCTGAGA-GGGTGATC-GGC-CACATTG-GGA-CTGA
GA-CACGGCCCAGA-CTCC-TACGGGAGGC-AGCA-GTGGGGAATATTGCACAAT-GGGG
-GAAA-----CCCTGA-TGCAGCAACGCC-GCGTG-AGTG-A-T-GA-AGG-TT-TTC--
G--GATC-GTAAA-GCT-C--T-GT-C--TT--TGGG-GAAGATAA--------------
--------------TGACG-GTA-CCC-A-AG-GAGGAA-GCCAC-GGCTAACTACGTGC
CAGCAGCCGCGGTAATA-CGTAGGTG-GCGAG-C-GTTATCCGGA-T-TTA-CT-GGGCG
TAAA-GGGAGCGT-A-GGC-GGA-TG-ATTAAGTGG-G--A-T-GTGAAAT-ACCC---G
GG-C-TCAA-CTTG-G-GT-GC-TG-CAT-T-CC-AAAC-TGGTT-ATCTA-G-AGTGCA
-GGAGA-GGAGAGT-GG-AATTCCTAGT-GTAGC-GG-TGAAAT-GC-GTAGAG--ATTA
-GGAAGA-ACAC-CAG--T-G--GCG-AA-GGCGACTCTC-TG-GACTGTAAC-TGA-CG
CT-GAG-GCT-CG-AAAGC-GTGG-GGAG-C-AAAC-AGG-ATT-AGA-TAC-CCTGGTA
GTCCAC-GCCGTAAA-CGATGAATACT--AGG-TGTGGGGGTTTCAACA-----CCT-CC
G-TG-CCGCC-GCTAACGCA-TTAA-GTATTCC-GC-CT-GGGGAG-TACGG-TC-GCAA
GA-T-T-AAAACT-CAAA-GGAAT-TGACG-G-GGA-CCCGC-ACAAG-T-AGC-G-GAG
CATGT-GGTTTAATTCGAAGCAACGCGAAG-AA-CCTTA-CCTACAC-TTG-ACAT-C-C
CTTG----CATTA-CTCTTAA-T-CGA-GGAA---------ATCCCTTCGGGGA------
--CAAGGTGACAGGTGGTGCATGG-TT-GTCGTCAGCTCGTG-TCGTGAGATGTTGGG-T
TAAGT-CCCGCAA-CGAG-CGCAACCCTT-GT-CGTTAG-TTACT---AC-CATTAAGT-
----------TGAGGAC-T-CTA-GCGAGACT-G-C-CTGG-G-TT-AA-CC-A-G----
--GA-GGAAGG-T-GGGGATG-ACGTC--AAAT--CATCA---TGCC-CCTTAT-GTGT-
A-GGGCT-AC-AC-ACGTG-CTACAATGGCTGG-T-ACAGAGAGAT-GCA-ATACC-G-T
-GAGGT-GGA-GC-CAAA-CT-T-T-AAA--ACCA-GTCTCAGTTC-GGAT-TGTAGGCT
GAAAC-TCGCCTAC-A-TGAAGCTGGAGTTACTA-G-TAAT-CGCGAA-TCAGA-ATGTC
G-C--GGTG-AA-TACGTTCC-CGGG-TCT-TGTACACACCG-C-CCG-TCA-CACCA-T
GA-GA-G-TTGGC-AATACC-CGAAGT-CCGTGAGCTAACCGCAAGGAGGCA--------
------------------------------------------------------------
--------------------------------------GCGGCC-GAA-GGTA-GGG--T
CAGCG-A-TT-GGGGTGAAGT-CGTAACAA-GGTAGCCG----TAGG-AGAA------CC
TGCGGCTGGATCACCTCC
>58117|Clostridium perfringens|Clostridium|Clostridia|Firmicutes|Clostridium perfringens SM101|gi110801439|233159|plus
AGAG-TT-T-GATCCTGG-CTCAGGATGAA--CGCTGGC-GGCG-TGCTT-AACACATGC
AAG-TC--GAGCGATGAAGTTTCCTTCGGGAAATGGATT---------------------
------------------------------------------------------------
---------------------------------------------------------AGC
---GGC-GGACGGG-T-G-AGTAACA-CGTGGGT--AACCTG-CCT-CATAGAGT-GG-A
AT-AGCCTTTCGAAAG-G-AAGATTAATA--CCGCATAACGTTGAA--AGATG--GCAT-
-CATC-A--TTC-AACCAAA-GGAGTAAT-------------------------------
------------------------------------------------------------
------------------------------------------------------------
------------------------------------------------CC-GCTATGAG-
ATGG-ACCC-GCGGCGCAT-TA-GC-TAG-TT----GGTG-GGGT-AACGG-C-CTACCA
AGGCGACGAT-GC-G-TAGCCGACCTGAGA-GGGTGATC-GGC-CACATTG-GGA-CTGA
GA-CACGGCCCAGA-CTCC-TACGGGAGGC-AGCA-GTGGGGAATATTGCACAAT-GGGG
-GAAA-----CCCTGA-TGCAGCAACGCC-GCGTG-AGTG-A-T-GA-AGG-TT-TTC--
G--GATC-GTAAA-GCT-C--T-GT-C--TT--TGGG-GAAGATAA--------------
--------------TGACG-GTA-CCC-A-AG-GAGGAA-GCCAC-GGCTAACTACGTGC
CAGCAGCCGCGGTAATA-CGTAGGTG-GCGAG-C-GTTATCCGGA-T-TTA-CT-GGGCG
TAAA-GGGAGCGT-A-GGC-GGA-TG-ATTAAGTGG-G--A-T-GTGAAAT-ACCC---G
GG-C-TCAA-CTTG-G-GT-GC-TG-CAT-T-CC-AAAC-TGGTT-ATCTA-G-AGTGCA
-GGAGA-GGAGAGT-GG-AATTCCTAGT-GTAGC-GG-TGAAAT-GC-GTAGAG--ATTA
-GGAAGA-ACAC-CAG--T-G--GCG-AA-GGCGACTCTC-TG-GACTGTAAC-TGA-CG
CT-GAG-GCT-CG-AAAGC-GTGG-GGAG-C-AAAC-AGG-ATT-AGA-TAC-CCTGGTA
GTCCAC-GCCGTAAA-CGATGAATACT--AGG-TGTGGGGGTTTCAACA-----CCT-CC
G-TG-CCGCC-GCTAACGCA-TTAA-GTATTCC-GC-CT-GGGGAG-TACGG-TC-GCAA
GA-T-T-AAAACT-CAAA-GGAAT-TGACG-G-GGA-CCCGC-ACAAG-T-AGC-G-GAG
CATGT-GGTTTAATTCGAAGCAACGCGAAG-AA-CCTTA-CCTACAC-TTG-ACAT-C-T
CTTG----CATTA-CTCTTAA-T-CGA-GGAA---------ATCCCTTCGGGGA------
--CAAGGTGACAGGTGGTGCATGG-TT-GTCGTCAGCTCGTG-TCGTGAGATGTTGGG-T
TAAGT-CCCGCAA-CGAG-CGCAACCCTT-GT-CGTTAG-TTACT---AC-CATTAAGT-
----------TGAGGAC-T-CTA-GCGAGACT-G-C-CTGG-G-TT-AA-CC-A-G----
--GA-GGAAGG-T-GGGGATG-ACGTC--AAAT--CATCA---TGCC-CCTTAT-GTGT-
A-GGGCT-AC-AC-ACGTG-CTACAATGGCTGG-T-ACAGAGAGAT-GCA-ATACC-G-C
-GAGGT-GGA-GC-CAAA-CT-T-A-AAA--ACCA-GTCTCAGTTC-GGAT-TGTAGGCT
GAAAC-TCGCCTAC-A-TGAAGCTGGAGTTACTA-G-TAAT-CGCGAA-TCAGA-ATGTC
G-C--GGTG-AA-TACGTTCC-CGGG-TCT-TGTACACACCG-C-CCG-TCA-CACCA-T
GA-GA-G-TTGGC-AATACC-CGAAGT-CCGTGAGCTAACCGCAAGGAGGCA--------
------------------------------------------------------------
--------------------------------------GCGGCC-GAA-GGTA-GGG--T
CAGCG-A-TT-GGGGTGAAGT-CGTAACAA-GGTAGCCG----TAGG-AGAA------CC
TGCGGCTGGATCACCTCC
>58117|Clostridium perfringens|Clostridium|Clostridia|Firmicutes|Clostridium perfringens SM101|gi110801439|2444976|minus
AGAG-TT-T-GATCCTGG-CTCAGGATGAA--CGCTGGC-GGCG-TGCTT-AACACATGC
AAG-TC--GAGCGATGAAGTTTCCTTCGGGAAACGGATT---------------------
------------------------------------------------------------
---------------------------------------------------------AGC
---GGC-GGACGGG-T-G-AGTAACA-CGTGGGT--AACCTG-CCT-CATAGAGT-GG-A
AT-AGCCTTTCGAAAG-G-AAGATTAATA--CCGCATAATGTTGAA--AGATG--GCAT-
-CATC-A--TTT-AACCAAA-GGAGCAAT-------------------------------
------------------------------------------------------------
------------------------------------------------------------
------------------------------------------------CC-GCTATGAG-
ATGG-ACCC-GCGGCGCAT-TA-GC-TAG-TT----GGTG-GGGT-AACGG-C-CTACCA
AGGCGACGAT-GC-G-TAGCCGACCTGAGA-GGGTGATC-GGC-CACATTG-GGA-CTGA
GA-CACGGCCCAGA-CTCC-TACGGGAGGC-AGCA-GTGGGGAATATTGCACAAT-GGGG
-GAAA-----CCCTGA-TGCAGCAACGCC-GCGTG-AGTG-A-T-GA-AGG-TT-TTC--
G--GATC-GTAAA-GCT-C--T-GT-C--TT--TGGG-GAAGATAA--------------
--------------TGACG-GTA-CCC-A-AG-GAGGAA-GCCAC-GGCTAACTACGTGC
CAGCAGCCGCGGTAATA-CGTAGGTG-GCGAG-C-GTTATCCGGA-T-TTA-CT-GGGCG
TAAA-GGGAGCGT-A-GGC-GGA-TG-ATTAAGTGG-G--A-T-GTGAAAT-ACCC---G
GG-C-TCAA-CTTG-G-GT-GC-TG-CAT-T-CC-AAAC-TGGTT-ATCTA-G-AGTGCA
-GGAGA-GGAGAGT-GG-AATTCCTAGT-GTAGC-GG-TGAAAT-GC-GTAGAG--ATTA
-GGAAGA-ACAC-CAG--T-G--GCG-AA-GGCGACTCTC-TG-GACTGTAAC-TGA-CG
CT-GAG-GCT-CG-AAAGC-GTGG-GGAG-C-AAAC-AGG-ATT-AGA-TAC-CCTGGTA
GTCCAC-GCCGTAAA-CGATGAATACT--AGG-TGTGGGGGTTTCAACA-----CCT-CC
G-TG-CCGCC-GCTAACGCA-TTAA-GTATTCC-GC-CT-GGGGAG-TACGG-TC-GCAA
GA-T-T-AAAACT-CAAA-GGAAT-TGACG-G-GGA-CCCGC-ACAAG-T-AGC-G-GAG
CATGT-GGTTTAATTCGAAGCAACGCGAAG-AA-CCTTA-CCTACAC-TTG-ACAT-C-C
CTTG----CATTA-CTCTTAA-T-CGA-GGAA---------ATCCCTTCGGGGA------
--CAAGGTGACAGGTGGTGCATGG-TT-GTCGTCAGCTCGTG-TCGTGAGATGTTGGG-T
TAAGT-CCCGCAA-CGAG-CGCAACCCTT-GT-CGTTAG-TTACT---AC-CATTAAGT-
----------TGAGGAC-T-CTA-GCGAGACT-G-C-CTGG-G-TT-AA-CC-A-G----
--GA-GGAAGG-T-GGGGATG-ACGTC--AAAT--CATCA---TGCC-CCTTAT-GTGT-
A-GGGCT-AC-AC-ACGTG-CTACAATGGCTGG-T-ACAGAGAGAT-GCA-ATACC-G-C
-GAGGT-GGA-GC-CAAA-CT-T-A-AAA--ACCA-GTCTCAGTTC-GGAT-TGTAGGCT
GAAAC-TCGCCTAC-A-TGAAGCTGGAGTTACTA-G-TAAT-CGCGAA-TCAGA-ATGTC
G-C--GGTG-AA-TACGTTCC-CGGG-TCT-TGTACACACCG-C-CCG-TCA-CACCA-T
GA-GA-G-TTGGC-AATACC-CGAAGT-ACGTGAGCTAACCGCAAGGAGGCA--------
------------------------------------------------------------
--------------------------------------GCGGCC-GAA-GGTA-GGG--T
CAGCG-A-TT-GGGGTGAAGT-CGTAACAA-GGTAGCCG----TAGG-AGAA------CC
TGCGGCTGGATCACCTCC
>58117|Clostridium perfringens|Clostridium|Clostridia|Firmicutes|Clostridium perfringens SM101|gi110801439|2675417|minus
AGAG-TT-T-GATCCTGG-CTCAGGATGAA--CGCTGGC-GGCG-TGCTT-AACACATGC
AAG-TC--GAGCGATGAAGTTTCCTTCGGGAAACGGATT---------------------
------------------------------------------------------------
---------------------------------------------------------AGC
---GGC-GGACGGG-T-G-AGTAACA-CGTGGGT--AACCTG-CCT-CATAGAGT-GG-A
AT-AGCCTTTCGAAAG-G-AAGATTAATA--CCGCATAATGTTGAA--AGATG--GCAT-
-CATC-A--TTC-AACCAAA-GGAGCAAT-------------------------------
------------------------------------------------------------
------------------------------------------------------------
------------------------------------------------CT-GCTATGAG-
ATGG-ACCC-GCGGCGCAT-TA-GC-TAG-TT----GGTG-GGGT-AACGG-C-CTACCA
AGGCGACGAT-GC-G-TAGCCGACCTGAGA-GGGTGATC-GGC-CACATTG-GGA-CTGA
GA-CACGGCCCAGA-CTCC-TACGGGAGGC-AGCA-GTGGGGAATATTGCACAAT-GGGG
-GAAA-----CCCTGA-TGCAGCAACGCC-GCGTG-AGTG-A-T-GA-AGG-TT-TTC--
G--GATC-GTAAA-GCT-C--T-GT-C--TT--TGGG-GAAGATAA--------------
--------------TGACG-GTA-CCC-A-AG-GAGGAA-GCCAC-GGCTAACTACGTGC
CAGCAGCCGCGGTAATA-CGTAGGTG-GCGAG-C-GTTATCCGGA-T-TTA-CT-GGGCG
TAAA-GGGAGCGT-A-GGC-GGA-TG-ATTAAGTGG-G--A-T-GTGAAAT-ACCC---G
GG-C-TCAA-CTTG-G-GT-GC-TG-CAT-T-CC-AAAC-TGGTT-ATCTA-G-AGTGCA
-GGAGA-GGAGAGT-GG-AATTCCTAGT-GTAGC-GG-TGAAAT-GC-GTAGAG--ATTA
-GGAAGA-ACAC-CAG--T-G--GCG-AA-GGCGACTCTC-TG-GACTGTAAC-TGA-CG
CT-GAG-GCT-CG-AAAGC-GTGG-GGAG-C-AAAC-AGG-ATT-AGA-TAC-CCTGGTA
GTCCAC-GCCGTAAA-CGATGAATACT--AGG-TGTGGGGGTTTCAACA-----CCT-CC
G-TG-CCGCC-GCTAACGCA-TTAA-GTATTCC-GC-CT-GGGGAG-TACGG-TC-GCAA
GA-T-T-AAAACT-CAAA-GGAAT-TGACG-G-GGA-CCCGC-ACAAG-T-AGC-G-GAG
CATGT-GGTTTAATTCGAAGCAACGCGAAG-AA-CCTTA-CCTACAC-TTG-ACAT-C-C
CTTG----CATTA-CTCTTAA-T-CGA-GGAA---------ATCCCTTCGGGGA------
--CAAGGTGACAGGTGGTGCATGG-TT-GTCGTCAGCTCGTG-TCGTGAGATGTTGGG-T
TAAGT-CCCGCAA-CGAG-CGCAACCCTT-GT-CGTTAG-TTACT---AC-CATTAAGT-
----------TGAGGAC-T-CTA-GCGAGACT-G-C-CTGG-G-TT-AA-CC-A-G----
--GA-GGAAGG-T-GGGGATG-ACGTC--AAAT--CATCA---TGCC-CCTTAT-GTGT-
A-GGGCT-AC-AC-ACGTG-CTACAATGGCTGG-T-ACAGAGAGAT-GCA-ATACC-G-T
-GAGGT-GGA-GC-CAAA-CT-T-A-AAA--ACCA-GTCTCAGTTC-GGAT-TGTAGGCT
GAAAC-TCGCCTAC-A-TGAAGCTGGAGTTACTA-G-TAAT-CGCGAA-TCAGA-ATGTC
G-C--GGTG-AA-TACGTTCC-CGGG-TCT-TGTACACACCG-C-CCG-TCA-CACCA-T
GA-GA-G-TTGGC-AATACC-CGAAGT-CCGTGAGCTAACCGCAAGGAGGCA--------
------------------------------------------------------------
--------------------------------------GCGGCC-GAA-GGTA-GGG--T
CAGCG-A-TT-GGGGTGAAGT-CGTAACAA-GGTAGCCG----TAGG-AGAA------CC
TGCGGCTGGATCACCTCC
>58117|Clostridium perfringens|Clostridium|Clostridia|Firmicutes|Clostridium perfringens SM101|gi110801439|304676|plus
AGAG-TT-T-GATCCTGG-CTCAGGATGAA--CGCTGGC-GGCG-TGCTT-AACACATGC
AAG-TC--GAGCGATGAAGTTTCCTTCGGGAAACGGATT---------------------
------------------------------------------------------------
---------------------------------------------------------AGC
---GGC-GGACGGG-T-G-AGTAACA-CGTGGGT--AACCTG-CCT-CATAGAGT-GG-A
AT-AGCCTTTCGAAAG-G-AAGATTAATA--CCGCATAATGTTGAA--AGATG--GCAT-
-CATC-A--TTC-AACCAAA-GGAGTAAT-------------------------------
------------------------------------------------------------
------------------------------------------------------------
------------------------------------------------CC-GCTATGAG-
ATGG-ACCC-GCGGCGCAT-TA-GC-TAG-TT----GGTG-GGGT-AACGG-C-CTACCA
AGGCGACGAT-GC-G-TAGCCGACCTGAGA-GGGTGATC-GGC-CACATTG-GGA-CTGA
GA-CACGGCCCAGA-CTCC-TACGGGAGGC-AGCA-GTGGGGAATATTGCACAAT-GGGG
-GAAA-----CCCTGA-TGCAGCAACGCC-GCGTG-AGTG-A-T-GA-AGG-TT-TTC--
G--GATC-GTAAA-GCT-C--T-GT-C--TT--TGGG-GAAGATAA--------------
--------------TGACG-GTA-CCC-A-AG-GAGGAA-GCCAC-GGCTAACTACGTGC
CAGCAGCCGCGGTAATA-CGTAGGTG-GCGAG-C-GTTATCCGGA-T-TTA-CT-GGGCG
TAAA-GGGAGCGT-A-GGC-GGA-TG-ATTAAGTGG-G--A-T-GTGAAAT-ACCC---G
GG-C-TCAA-CTTG-G-GT-GC-TG-CAT-T-CC-AAAC-TGGTT-ATCTA-G-AGTGCA
-GGAGA-GGAGAGT-GG-AATTCCTAGT-GTAGC-GG-TGAAAT-GC-GTAGAG--ATTA
-GGAAGA-ACAC-CAG--T-G--GCG-AA-GGCGACTCTC-TG-GACTGTAAC-TGA-CG
CT-GAG-GCT-CG-AAAGC-GTGG-GGAG-C-AAAC-AGG-ATT-AGA-TAC-CCTGGTA
GTCCAC-GCCGTAAA-CGATGAATACT--AGG-TGTGGGGGTTTCAACA-----CCT-CC
G-TG-CCGCC-GCTAACGCA-TTAA-GTATTCC-GC-CT-GGGGAG-TACGG-TC-GCAA
GA-T-T-AAAACT-CAAA-GGAAT-TGACG-G-GGA-CCCGC-ACAAG-T-AGC-G-GAG
CATGT-GGTTTAATTCGAAGCAACGCGAAG-AA-CCTTA-CCTACAC-TTG-ACAT-C-C
CTTG----CATTA-CTCTTAA-T-CGA-GGAA---------ATCCCTTCGGGGA------
--CAAGGTGACAGGTGGTGCATGG-TT-GTCGTCAGCTCGTG-TCGTGAGATGTTGGG-T
TAAGT-CCCGCAA-CGAG-CGCAACCCTT-GT-CGTTAG-TTACT---AC-CATTAAGT-
----------TGAGGAC-T-CTA-GCGAGACT-G-C-CTGG-G-TT-AA-CC-A-G----
--GA-GGAAGG-T-GGGGATG-ACGTC--AAAT--CATCA---TGCC-CCTTAT-GTGT-
A-GGGCT-AC-AC-ACGTG-CTACAATGGCTGG-T-ACAGAGAGAT-GCA-ATACC-G-T
-GAGGT-GGA-GC-CAAA-CT-T-A-AAA--ACCA-GTCTCAGTTC-GGAT-TGTAGGCT
GAAAC-TCGCCTAC-A-TGAAGCTGGAGTTACTA-G-TAAT-CGCGAA-TCAGA-ATGTC
G-C--GGTG-AA-TACGTTCC-CGGG-TCT-TGTACACACCG-C-CCG-TCA-CACCA-T
GA-GA-G-TTGGC-AATACC-CGAAGT-CCGTGAGCTAACCGCAAGGAGGCA--------
------------------------------------------------------------
--------------------------------------GCGGCC-GAA-GGTA-GGG--T
CAGCG-A-TT-GGGGTGAAGT-CGTAACAA-GGTAGCCG----TAGG-AGAA------CC
TGCGGCTGGATCACCTCC
>58117|Clostridium perfringens|Clostridium|Clostridia|Firmicutes|Clostridium perfringens SM101|gi110801439|660889|plus
AGAG-TT-T-GATCCTGG-CTCAGGATGAA--CGCTGGC-GGCG-TGCTT-AACACATGC
AAG-TC--GAGCGATGAAGTTTCCTTCGGGAAACGGATT---------------------
------------------------------------------------------------
---------------------------------------------------------AGC
---GGC-GGACGGG-T-G-AGTAACA-CGTGGGT--AACCTG-CCT-CATAGAGT-GG-A
AT-AGCCTTCCGAAAG-G-AAGATTAATA--CCGCATAATGTTGAA--AGATG--GCAT-
-CATC-A--TTT-AACCAAA-GGAGCAAT-------------------------------
------------------------------------------------------------
------------------------------------------------------------
------------------------------------------------CC-GCTATGAG-
ATGG-ACCC-GCGGCGCAT-TA-GC-TAG-TT----GGTG-GGGT-AACGG-C-CTACCA
AGGCGACGAT-GC-G-TAGCCGACCTGAGA-GGGTGATC-GGC-CACATTG-GGA-CTGA
GA-CACGGCCCAGA-CTCC-TACGGGAGGC-AGCA-GTGGGGAATATTGCACAAT-GGGG
-GAAA-----CCCTGA-TGCAGCAACGCC-GCGTG-AGTG-A-T-GA-AGG-TT-TTC--
G--GATC-GTAAA-GCT-C--T-GT-C--TT--TGGG-GAAGATAA--------------
--------------TGACG-GTA-CCC-A-AG-GAGGAA-GCCAC-GGCTAACTACGTGC
CAGCAGCCGCGGTAATA-CGTAGGTG-GCGAG-C-GTTATCCGGA-T-TTA-CT-GGGCG
TAAA-GGGAGCGT-A-GGC-GGA-TG-ATTAAGTGG-G--A-T-GTGAAAT-ACCC---G
GG-C-TCAA-CTTG-G-GT-GC-TG-CAT-T-CC-AAAC-TGGTT-ATCTA-G-AGTGCA
-GGAGA-GGAGAGT-GG-AATTCCTAGT-GTAGC-GG-TGAAAT-GC-GTAGAG--ATTA
-GGAAGA-ACAC-CAG--T-G--GCG-AA-GGCGACTCTC-TG-GACTGTAAC-TGA-CG
CT-GAG-GCT-CG-AAAGC-GTGG-GGAG-C-AAAC-AGG-ATT-AGA-TAC-CCTGGTA
GTCCAC-GCCGTAAA-CGATGAATACT--AGG-TGTGGGGGTTTCAACA-----CCT-CC
G-TG-CCGCC-GCTAACGCA-TTAA-GTATTCC-GC-CT-GGGGAG-TACGG-TC-GCAA
GA-T-T-AAAACT-CAAA-GGAAT-TGACG-G-GGA-CCCGC-ACAAG-T-AGC-G-GAG
CATGT-GGTTTAATTCGAAGCAACGCGAAG-AA-CCTTA-CCTACAC-TTG-ACAT-C-C
CTTG----CATTA-CTCTTAA-T-CGA-GGAA---------ATCCCTTAGGGGA------
--CAAGGTGACAGGTGGTGCATGG-TT-GTCGTCAGCTCGTG-TCGTGAGATGTTGGG-T
TAAGT-CCCGCAA-CGAG-CGCAACCCTT-GT-CGTTAG-TTACT---AC-CATTAAGT-
----------TGAGGAC-T-CTA-GCGAGACT-G-C-CTGG-G-TT-AA-CC-A-G----
--GA-GGAAGG-T-GGGGATG-ACGTC--AAAT--CATCA---TGCC-CCTTAT-GTGT-
A-GGGCT-AC-AC-ACGTG-CTACAATGGCTGG-T-ACAGAGAGAT-GCA-ATACC-G-T
-GAGGT-GGA-GC-CAAA-CT-T-A-AAA--ACCA-GTCTCAGTTC-GGAT-TGTAGGCT
GAAAC-TCGCCTAC-A-TGAAGCTGGAGTTACTA-G-TAAT-CGCGAA-TCAGA-ATGTC
G-C--GGTG-AA-TACGTTCC-CGGG-TCT-TGTACACACCG-C-CCG-TCA-CACCA-T
GA-GA-G-TTGGC-AATACC-CGAAGT-CCGTGAGCTAACCGCAAGGAGGCA--------
------------------------------------------------------------
--------------------------------------GCGGCC-GAA-GGTA-GGG--T
CAGCG-A-TT-GGGGTGAAGT-CGTAACAA-GGTAGCCG----TAGG-AGAA------CC
TGCGGCTGGATCACCTCC
>58117|Clostridium perfringens|Clostridium|Clostridia|Firmicutes|Clostridium perfringens SM101|gi110801439|75406|plus
AGAG-TT-T-GATCCTGG-CTCAGGATGAA--CGCTGGC-GGCG-TGCTT-AACACATGC
AAG-TC--GAGCGATGAAGTTTCCTTCGGGAAATGGATT---------------------
------------------------------------------------------------
---------------------------------------------------------AGC
---GGC-GGACGGG-T-G-AGTAACA-CGTGGGT--AACCTG-CCT-CATAGAGT-GG-A
AT-AGCCTTTCGAAAG-G-AAGATTAATA--CCGCATAATGTTGAA--AGATG--GCAT-
-CATC-A--TTC-AACCAAA-GGAGCAAT-------------------------------
------------------------------------------------------------
------------------------------------------------------------
------------------------------------------------CC-GCTATGAG-
ATGG-ACCC-GCGGCGCAT-TA-GC-TAG-TT----GGTG-GGGT-AACGG-C-CTACCA
AGGCGACGAT-GC-G-TAGCCGACCTGAGA-GGGTGATC-GGC-CACATTG-GGA-CTGA
GA-CACGGCCCAGA-CTCC-TACGGGAGGC-AGCA-GTGGGGAATATTGCACAAT-GGGG
-GAAA-----CCCTGA-TGCAGCAACGCC-GCGTG-AGTG-A-T-GA-AGG-TT-TTC--
G--GATC-GTAAA-GCT-C--T-GT-C--TT--TGGG-GAAGATAA--------------
--------------TGACG-GTA-CCC-A-AG-GAGGAA-GCCAC-GGCTAACTACGTGC
CAGCAGCCGCGGTAATA-CGTAGGTG-GCGAG-C-GTTATCCGGA-T-TTA-CT-GGGCG
TAAA-GGGAGCGT-A-GGC-GGA-TG-ATTAAGTGG-G--A-T-GTGAAAT-ACCC---G
GG-C-TCAA-CTTG-G-GT-GC-TG-CAT-T-CC-AAAC-TGGTT-ATCTA-G-AGTGCA
-GGAGA-GGAGAGT-GG-AATTCCTAGT-GTAGC-GG-TGAAAT-GC-GTAGAG--ATTA
-GGAAGA-ACAC-CAG--T-G--GCG-AA-GGCGACTCTC-TG-GACTGTAAC-TGA-CG
CT-GAG-GCT-CG-AAAGC-GTGG-GGAG-C-AAAC-AGG-ATT-AGA-TAC-CCTGGTA
GTCCAC-GCCGTAAA-CGATGAATACT--AGG-TGTGGGGGTTTCAACA-----CCT-CC
G-TG-CCGCC-GCTAACGCA-TTAA-GTATTCC-GC-CT-GGGGAG-TACGG-TC-GCAA
GA-T-T-AAAACT-CAAA-GGAAT-TGACG-G-GGA-CCCGC-ACAAG-T-AGC-G-GAG
CATGT-GGTTTAATTCGAAGCAACGCGAAG-AA-CCTTA-CCTACAC-TTG-ACAT-C-C
CTTG----CATTA-CTCTTAA-T-CGA-GGAA---------ATCCCTTCGGGGA------
--CAAGGTGACAGGTGGTGCATGG-TT-GTCGTCAGCTCGTG-TCGTGAGATGTTGGG-T
TAAGT-CCCGCAA-CGAG-CGCAACCCTT-GT-CGTTAG-TTACT---AC-CATTAAGT-
----------TGAGGAC-T-CTA-GCGAGACT-G-C-CTGG-G-TT-AA-CC-A-G----
--GA-GGAAGG-T-GGGGATG-ACGTC--AAAT--CATCA---TGCC-CCTTAT-GTGT-
A-GGGCT-AC-AC-ACGTG-CTACAATGGCTGG-T-ACAGAGAGAT-GCA-ATACC-G-T
-GAGGT-GGA-GC-CAAA-CT-T-T-AAA--ACCA-GTCTCAGTTC-GGAT-TGTAGGCT
GAAAC-TCGCCTAC-A-TGAAGCTGGAGTTACTA-G-TAAT-CGCGAA-TCAGA-ATGTC
G-C--GGTG-AA-TACGTTCC-CGGG-TCT-TGTACACACCG-C-CCG-TCA-CACCA-T
GA-GA-G-TTGGC-AATACC-CGAAGT-CCGTGAGCTAACCGCAAGGAGGCA--------
------------------------------------------------------------
--------------------------------------GCGGCC-GAA-GGTA-GGG--T
CAGCG-A-TT-GGGGTGAAGT-CGTAACAA-GGTAGCCG----TAGG-AGAA------CC
TGCGGCTGGATCACCTCC
>58117|Clostridium perfringens|Clostridium|Clostridia|Firmicutes|Clostridium perfringens SM101|gi110801439|85693|plus
AGAG-TT-T-GATCCTGG-CTCAGGATGAA--CGCTGGC-GGCG-TGCTT-AACACATGC
AAG-TC--GAGCGATGAAGTTTCCTTCGGGAAACGGATT---------------------
------------------------------------------------------------
---------------------------------------------------------AGC
---GGC-GGACGGG-T-G-AGTAACA-CGTGGGT--AACCTG-CCT-CATAGAGT-GG-A
AT-AGCCTTTCGAAAG-G-AAGATTAATA--CCGCATAAT-GTTGAA-AGATG--GCAT-
-CATCAT--CCA-AC-CAAA-GGAGCAAT-------------------------------
------------------------------------------------------------
------------------------------------------------------------
------------------------------------------------CC-GCTATGAG-
ATGG-ACCC-GCGGCGCAT-TA-GC-TAG-TT----GGTG-GGGT-AAAGG-C-CTACCA
AGGCGACGAT-GC-G-TAGCCGACCTGAGA-GGGTGATC-GGC-CACATTG-GGA-CTGA
GA-CACGGCCCAGA-CTCC-TACGGGAGGC-AGCA-GTGGGGAATATTGCACAAT-GGGG
-GAAA-----CCCTGA-TGCAGCAACGCC-GCGTG-AGTG-A-T-GA-AGG-TT-TTC--
G--GATC-GTAAA-GCT-C--T-GT-C--TT--TGGG-GAAGATAA--------------
--------------TGACG-GTA-CCC-A-AG-GAGGAA-GCCAC-GGCTAACTACGTGC
CAGCAGCCGCGGTAATA-CGTAGGTG-GCGAG-C-GTTATCCGGA-T-TTA-CT-GGGCG
TAAA-GGGAGCGT-A-GGC-GGA-TG-ATTAAGTGG-G--A-T-GTGAAAT-ACCC---G
GG-C-TCAA-CTTG-G-GT-GC-TG-CAT-T-CC-AAAC-TGGTT-ATCTA-G-AGTGCA
-GGAGA-GGAGAGT-GG-AATTCCTAGT-GTAGC-GG-TGAAAT-GC-GTAGAG--ATTA
-GGAAGA-ACAC-CAG--T-G--GCG-AA-GGCGACTCTC-TG-GACTGTAAC-TGA-CG
CT-GAG-GCT-CG-AAAGC-GTGG-GGAG-C-AAAC-AGG-ATT-AGA-TAC-CCTGGTA
GTCCAC-GCCGTAAA-CGATGAATACT--AGG-TGTGGGGGTTTCAACA-----CCT-CC
G-TG-CCGCC-GCTAACGCA-TTAA-GTATTCC-GC-CT-GGGGAG-TACGG-TC-GCAA
GA-T-T-AAAACT-CAAA-GGAAT-TGACG-G-GGA-CCCGC-ACAAG-T-AGC-G-GAG
CATGT-GGTTTAATTCGAAGCAACGCGAAG-AA-CCTTA-CCTACAC-TTG-ACAT-C-C
CTTG----CATTA-CTCTTAA-T-CGA-GGAA---------ATCCCTTCGGGGA------
--CAAGGTGACAGGTGGTGCATGG-TT-GTCGTCAGCTCGTG-TCGTGAGATGTTGGG-T
TAAGT-CCCGCAA-CGAG-CGCAACCCTT-GT-CGTTAG-TTACT---AC-CATTAAGT-
----------TGAGGAC-T-CTA-GCGAGACT-G-C-CTGG-G-TT-AA-CC-A-G----
--GA-GGAAGG-T-GGGGATG-ACGTC--AAAT--CATCA---TGCC-CCTTAT-GTGT-
A-GGGCT-AC-AC-ACGTG-CTACAATGGCTGG-T-ACAGAGAGAT-GCA-ATACC-G-C
-GAGGT-GGA-GC-CAAA-CT-T-A-AAA--ACCA-GTCTCAGTTC-GGAT-TGTAGGCT
GAAAC-TCGCCTAC-A-TGAAGCTGGAGTTACTA-G-TAAT-CGCGAA-TCAGA-ATGTC
G-C--GGTG-AA-TACGTTCC-CGGG-TCT-TGTACACACCG-C-CCG-TCA-CACCA-T
GA-GA-G-TTGGC-AATACC-CGAAGT-CCGTGAGCTAACCGCAAGGAGGCA--------
------------------------------------------------------------
--------------------------------------GCGGCC-GAA-GGTA-GGG--T
CAGCG-A-TT-GGGGTGAAGT-CGTAACAA-GGTAGCCG----TAGG-AGAA------CC
TGCGGCTGGATCACCTCC
>58117|Clostridium perfringens|Clostridium|Clostridia|Firmicutes|Clostridium perfringens SM101|gi110801439|9831|plus
AGAG-TT-T-GATCCTGG-CTCAGGATGAA--CGCTGGC-GGCG-TGCTT-AACACATGC
AAG-TC--GAGCGATGAAGTTTCCTTCGGGAAATGGATT---------------------
------------------------------------------------------------
---------------------------------------------------------AGC
---GGC-GGACGGG-T-G-AGTAACA-CGTGGGT--AACCTG-CCT-CATAGAGT-GG-A
AT-AGCCTTTCGAAAG-G-AAGATTAATA--CCGCATAATGTTGAA--AGATG--GCAT-
-CATC-A--TTC-AACCAAA-GGAGCAAT-------------------------------
------------------------------------------------------------
------------------------------------------------------------
------------------------------------------------CC-GCTATGAG-
ATGG-ACCC-GCGGCGCAT-TA-GC-TAG-TT----GGTG-GGGT-AACGG-C-CTACCA
AGGCGACGAT-GC-G-TAGCCGACCTGAGA-GGGTGATC-GGC-CACATTG-GGA-CTGA
GA-CACGGCCCAGA-CTCC-TACGGGAGGC-AGCA-GTGGGGAATATTGCACAAT-GGGG
-GAAA-----CCCTGA-TGCAGCAACGCC-GCGTG-AGTG-A-T-GA-AGG-TT-TTC--
G--GATC-GTAAA-GCT-C--T-GT-C--TT--TGGG-GAAGATAA--------------
--------------TGACG-GTA-CCC-A-AG-GAGGAA-GCCAC-GGCTAACTACGTGC
CAGCAGCCGCGGTAATA-CGTAGGTG-GCGAG-C-GTTATCCGGA-T-TTA-CT-GGGCG
TAAA-GGGAGCGT-A-GGC-GGA-TA-ATTAAGTGG-G--A-T-GTGAAAT-ACCC---G
GG-C-TCAA-CTTG-G-GT-GC-TG-CAT-T-CC-AAAC-TGGTT-ATCTA-G-AGTGCA
-GGAGA-GGAGAGT-GG-AATTCCTAGT-GTAGC-GG-TGAAAT-GC-GTAGAG--ATTA
-GGAAGA-ACAC-CAG--T-G--GCG-AA-GGCGACTCTC-TG-GACTGTAAC-TGA-CG
CT-GAG-GCT-CG-AAAGC-GTGG-GGAG-C-AAAC-AGG-ATT-AGA-TAC-CCTGGTA
GTCCAC-GCCGTAAA-CGATGAATACT--AGG-TGTGGGGGTTTCAACA-----CCT-CC
G-TG-CCGCC-GCTAACGCA-TTAA-GTATTCC-GC-CT-GGGGAG-TACGG-TC-GCAA
GA-T-T-AAAACT-CAAA-GGAAT-TGACG-G-GGA-CCCGC-ACAAG-T-AGC-G-GAG
CATGT-GGTTTAATTCGAAGCAACGCGAAG-AA-CCTTA-CCTACAC-TTG-ACAT-C-C
CTTG----CATTA-CTCTTAA-T-CGA-GGAA---------ATCCCTTCGGGGA------
--CAAGGTGACAGGTGGTGCATGG-TT-GTCGTCAGCTCGTG-TCGTGAGATGTTGGG-T
TAAGT-CCCGCAA-CGAG-CGCAACCCTT-GT-CGTTAG-TTACT---AC-CATTAAGT-
----------TGAGGAC-T-CTA-GCGAGACT-G-C-CTGG-G-TT-AA-CC-A-G----
--GA-GGAAGG-T-GGGGATG-ACGTC--AAAT--CATCA---TGCC-CCTTAT-GTGT-
A-GGGCT-AC-AC-ACGTG-CTACAATGGCTGG-T-ACAGAGAGAT-GCA-ATACC-G-T
-GAGGT-GGA-GC-CAAA-CT-T-T-AAA--ACCA-GTCTCAGTTC-GGAT-TGTAGGCT
GAAAC-TCGCCTAC-A-TGAAGCTGGAGTTACTA-G-TAAT-CGCGAA-TCAGA-ATGTC
G-C--GGTG-AA-TACGTTCC-CGGG-TCT-TGTACACACCG-C-CCG-TCA-CACCA-T
GA-GA-G-TTGGC-AATACC-CGAAGT-CCGTGAGCTAACCGCAAGGAGGCA--------
------------------------------------------------------------
--------------------------------------GCGGCC-GAA-GGTA-GGG--T
CAGCG-A-TT-GGGGTGAAGT-CGTAACAA-GGTAGCCG----TAGG-AGAA------CC
TGCGGCTGGATCACCTCC
>58121|Sulfurihydrogenibium azorense|Sulfurihydrogenibium|Aquificae|Aquificae|Sulfurihydrogenibium azorense Az-Fu1|gi225847840|1525160|minus
AGAG-TT-T-GATCCTGG-CTCAGCGCGAA--CGTTGGC-GGCG-TGCCT-AACACATGC
AAG-TC--GCGGGGCAGCAGGCTATTACCTTCGGGTAATAGTGCTGGCG-----------
------------------------------------------------------------
---------------------------------------------------------ACC
---GGC-AAACGGG-T-G-AGTAACG-CGTAGCT--AACCTA-CCC-ATAGGTTG-GG-G
AT-AACCATCCGAAAG-G-GTGGCTAATA--CCCAATAAT----------GAG--GAGA-
-CTC------------CAAA-GCCCTTTTGG-----------------------------
------------------------------------------------------------
------------------------------------------------------------
------------------------------------------------GC-GCCTATGG-
ATGG-GGCT-GCGTCCCAT-CA-GC-TAG-TT----GGTG-AGGT-AATGG-C-TCACCA
AGGCTACGAC-GG-G-TAACCGGTCTGAGA-GGATGATC-GGT-CACAGCG-GGA-CTGA
GA-CACGGCCCGCA-CCCC-TACGGGGGGC-AGCA-GTGGGGAATATTGGGCAAT-GGCC
-GAAA-----GGCTGA-CCCAGCAACGCC-GCGTG-GTGG-A-T-GA-AGC-CC-TTC--
G--GGGT-GTAAA-CAC-C--T-TT-T--CT--GGGG-GAAGATAA--------------
--------------TGACG-GTA-CCC-C-AG-GAATAA-GGGAC-GGCTAACTACGTGC
CAGCAGCCGCGGTAATA-CGTAGGTC-CCGAA-C-GTTGCGCGAA-A-TTA-CT-GGGCG
TAAA-GGGTCCGT-A-GGC-GGT-CT-GGTAAGTGG-A--A-G-GTGAAAT-CCTA---C
GG-C-TCAA-CCGT-A-GA-AT-TG-CCT-T-CC-AAAC-TGCTG-GACTT-G-AGGCAG
-GGAGA-GGTCGGC-GG-AATTCCCGGT-GTAGC-GG-TGAAAT-GC-GTAGAT--ATCG
-GGAGGA-ACAC-CAG--T-G--GCG-AA-GGCGGCCGAC-TG-GAACTGTCC-TGA-CG
CT-GAG-GGA-CG-AAAGC-TAGG-GGAG-C-AAAC-CGG-ATT-AGA-TAC-CCGGGTA
GTCCTA-GCCGTAAA-CAATGGATGCT--AGA-TGTGGCCTACGAAAGT-----AGG-CT
G-TG-CCGCAAGCTAACGCG-TTAA-GCATCCC-GC-CT-GGGAAG-TACGG-CC-GCAA
GG-T-T-GAAACT-CAAA-GGAAT-TGACG-G-GGA-CCCGC-ACAAC-C-GGT-G-GAG
CGTCT-GGTTTAATTCGATGCTAACCGAAA-AA-CCTTA-CCAGGGT-TTG-ACAT-G-C
GGTGT---GTCGG-GTATGAA-A-GTA-CCCTAGGCTATGATTATTCATAGCCG------
--CGCCG-CACAGGTGGTGCATGG-TC-GTCGTCAGCTCGTG-TCGTGAGATGTTGGG-T
TAAGT-CCCGCAA-CGAG-CGCAACCCTT-GC-CCTGTG-TTACC---AG-CGGGTAAAG
C---------CGGGTAC-T-CAC-AGGGGACT-G-C-CGGC-G-AT-AA-GT-C-G----
--GA-GGAAGG-A-GGGGATG-ACGTC--AGAT--CAGTA---TGCC-CTTTAT-GCCC-
T-GGGCT-AC-AC-AGGCG-CTACAGTGGCAGG-G-ACAATGGGAC-GCA-ACGCA-G-C
-AATGC-GGA-GC-AAAT-CC-C-CTAAA--CCCT-GTCGTGGTGC-GGAT-TGAGGGTT
GCAAC-TCACCCCC-A-TGAAGGCGGAATCGGTA-G-TAAT-GGCGAA-TCAGCAATGTC
G-C--CGTG-AA-TACGTTCC-CGGG-TCT-TGTACACACCG-C-CCG-TCA-CGCCA-T
GG-GA-G-TCGGG-TTCATC-GGAAGT-CCCCGAGCTAACCCGCAAGGGAGGCA------
------------------------------------------------------------
--------------------------------------GGGGCC-GAT-GATG-GGC--C
TGATG-A-CT-GGGGCGAAGT-CGTAACAA-GGTAGCCC----TAGG-GGAA------CC
TGGGGCTGGATCACCTCC
>58121|Sulfurihydrogenibium azorense|Sulfurihydrogenibium|Aquificae|Aquificae|Sulfurihydrogenibium azorense Az-Fu1|gi225847840|826802|plus
AGAG-TT-T-GATCCTGG-CTCAGCGCGAA--CGTTGGC-GGCG-TGCCT-AACACATGC
AAG-TC--GTGGGGCAGCAGGCTATTACCTTCGGGTAATAGTGCTGGCG-----------
------------------------------------------------------------
---------------------------------------------------------ACC
---GGC-AAACGGG-T-G-AGTAACG-CGTAGCT--AACCTA-CCC-ATAGGTTG-GG-G
AT-AACCATCCGAAAG-G-GTGGCTAATA--CCCAATAAT----------GAG--GAGA-
-CTC------------CAAA-GCCCTTTTGG-----------------------------
------------------------------------------------------------
------------------------------------------------------------
------------------------------------------------GC-GCCTATGG-
ATGG-GGCT-GCGTCCCAT-CA-GC-TAG-TT----GGTG-AGGT-AATGG-C-TCACCA
AGGCTACGAC-GG-G-TAACCGGTCTGAGA-GGATGATC-GGT-CACAGCG-GGA-CTGA
GA-CACGGCCCGCA-CCCC-TACGGGGGGC-AGCA-GTGGGGAATATTGGGCAAT-GGCC
-GAAA-----GGCTGA-CCCAGCAACGCC-GCGTG-GTGG-A-T-GA-AGC-CC-TTC--
G--GGGT-GTAAA-CAC-C--T-TT-T--CT--GGGG-GAAGATAA--------------
--------------TGACG-GTA-CCC-C-AG-GAATAA-GGGAC-GGCTAACTACGTGC
CAGCAGCCGCGGTAATA-CGTAGGTC-CCGAA-C-GTTGCGCGAA-A-TTA-CT-GGGCG
TAAA-GGGTCCGT-A-GGC-GGT-CT-GGTAAGTGG-A--A-G-GTGAAAT-CCTA---C
GG-C-TCAA-CCGT-A-GA-AT-TG-CCT-T-CC-AAAC-TGCTG-GACTT-G-AGGCAG
-GGAGA-GGTCGGC-GG-AATTCCCGGT-GTAGC-GG-TGAAAT-GC-GTAGAT--ATCG
-GGAGGA-ACAC-CAG--T-G--GCG-AA-GGCGGCCGAC-TG-GAACTGTCC-TGA-CG
CT-GAG-GGA-CG-AAAGC-TAGG-GGAG-C-AAAC-CGG-ATT-AGA-TAC-CCGGGTA
GTCCTA-GCCGTAAA-CGATGGATGCT--AGA-TGTGGCCTACGAAAGT-----AGG-CT
G-TG-CCGCAAGCTAACGCG-TTAA-GCATCCC-GC-CT-GGGGAG-TACGG-CC-GCAA
GG-T-T-GAAACT-CAAA-GGAAT-TGACG-G-GGA-CCCGC-ACAAC-C-GGT-G-GAG
CGTCT-GGTTTAATTCGATGCTAACCGAAA-AA-CCTTA-CCAGGGT-TTG-ACAT-G-C
GGTGT---GTCGG-GTATGAA-A-GTA-CCCTAGGCTATGATTATTCATAGCCG------
--CGCCG-CACAGGTGGTGCATGG-TC-GTCGTCAGCTCGTG-TCGTGAGATGTTGGG-T
TAAGT-CCCGCAA-CGAG-CGCAACCCTT-GC-CCTGTG-TTACC---AG-CGGGTAAAG
C---------CGGGTAC-T-CAC-AGGGGACT-G-C-CGGC-G-AT-AA-GT-C-G----
--GA-GGAAGG-A-GGGGATG-ACGTC--AGAT--CAGTA---TGCC-CTTTAT-GCCC-
T-GGGCT-AC-AC-AGGCG-CTACAGTGGCAGG-G-ACAATGGGAC-GCA-ACGCA-G-C
-AATGC-GGA-GC-AAAT-CC-C-CTAAA--CCCT-GTCGTGGTGC-GGAT-TGGGGGTT
GCAAC-TCACCCCC-A-TGAAGGCGGAATCGGTA-G-TAAT-GGCGAA-TCAGCAATGTC
G-C--CGTG-AA-TACGTTCC-CGGG-TCT-TGTACACACCG-C-CCG-TCA-CGCCA-T
GG-GA-G-TCGGG-TTCATC-GGAAGT-CCCCGAGCTAACCCGCAAGGGAGGCA------
------------------------------------------------------------
--------------------------------------GGGGCC-GAT-GATG-GGC--C
TGATG-A-CT-GGGGCGAAGT-CGTAACAA-GGTAGCCC----TAGG-GGAA------CC
TGGGGCTGGATCACCTCC
>58127|Chlorobium limicola|Chlorobium|Chlorobi|Bacteroidetes/Chlorobi group|Chlorobium limicola DSM 245|gi189345558|112835|plus
AGAG-TT-T-GATCCTGG-CTCAGGACGAA--CGCTGGC-GGCG-TGCCT-AACACATGC
AAG-TC--AAAGGGAAGCGACTTCGGTCGTGAGTA-------------------------
------------------------------------------------------------
---------------------------------------------------------CTT
---GGC-GCAAGGG-T-G-AGTAACG-TATAGGT--AATCTG-CCC-TTTGGACT-GG-G
AT-AACCTCGAGAAAT-C-GAGGACAATA--CCAGATGATGCAGCG--GGACC--GCAT-
-GGTC-A--TGT-TGTTAAA-GATTTA---------------------------------
------------------------------------------------------------
------------------------------------------------------------
------------------------------------------------TC-GCCAAAGG-
ATGA-GCCT-ATATTCCAT-CA-GG-TAG-TT----GGTA-GGGT-AACGG-C-CTACCA
AGCCTACGAC-GG-A-TAGCTGGTCTGAGA-GGATGATC-AGC-CACATTG-GAA-CTGA
GA-CACGGTCCAGA-CTCC-TACGGGAGGC-AGCA-GTGAGGAATATTGCGCAAT-GGGC
-GAAA-----GCCTGA-CGCAGCAACGCC-GCGTG-GATG-A-T-GA-AGT-TC-TTC--
G--GAAT-GTAAA-ATC-C--T-TT-T--GC--AGAG-GAAGAAAATGCTGGTTTACCGG
CAC-----------TGACG-GTA-CTC-T-GC-GAATAA-GCCAC-GGCTAACTCTGTGC
CAGCAGCCGCGGTGATA-CAGGGGTG-GCAAG-C-GTTGTCCGGA-T-TTA-CT-GGGTG
TAAA-GGGTGCGC-A-GGC-GGA-CT-TATAAGTCG-G--G-G-GTTAAAT-CCAT---G
TG-C-TTAA-CACA-T-GC-AA-GG-CTT-C-CG-ATAC-TGTAG-GTCTA-G-AGTCTC
-GAAGA-GGAAGAT-GG-AATTTCCGGT-GTAAC-GG-TGGAAT-GT-GTAGAT--ATCG
-GAAAGA-ACAC-CAG--T-G--GCG-AA-GGCAGTCTTC-TG-GTCGAGAAC-TGA-CG
CT-CAG-GCA-CG-AAAGC-GTGG-GGAG-C-AAAC-AGG-ATT-AGA-TAC-CCTGGTA
GTCCAC-GCCGTAAA-CGATGAATACT--AGA-TGTTGGTCATATT--------GAT-CA
G-TG-TCGCA-GCTAACGCG-TTAA-GTATTCC-AC-CT-GGGAAG-TACGC-TC-GCAA
GA-G-T-GAAACT-CAAA-GGAAT-TGACG-G-GGG-CCCGC-ACAAG-C-GGT-G-GAT
CATGT-GGTTTAATTCGATGCAACGCGAAG-AA-CCTTA-CCTGGGC-TTG-ATAT-TGC
AGCT----AAACT-CATTGAA-A-GAT-GAGG------------TCCTTCGGGA------
--AGCTGTAACAGGTGCTGCATGG-CT-GTCGTCAGCTCGTG-TCGTGAGATGTTGGG-T
TAAGT-CCCGCAA-CGAG-CGCAACCCCT-AC-AATTAG-TTACT---AA-CAGGTTAAG
C---------TGAGGAC-T-CTA-ATTGAACT-G-C-CTAC---GC-AA-GT-A-GT---
--GA-GGAAGG-A-GGGGATG-ACGTC--AAGT--CCTCA---TGGC-CCTTAC-GCCC-
A-GGGCC-AC-AC-ACGTG-ATACAATGGTAGC-T-ACAGAGGGCA-----AAGCC-G-C
-GAGGC-AGA-GG-AAAT-CC-C-AAAAA--AGCT-ATCTCAGTCC-GGAT-CGGAGTCT
GCAAC-TCGACTCC-G-TGAAGTTGGAATCGCTA-G-TAAT-CGCAGA-TCAGC-ACGCT
G-C--GGTG-AA-TGTGTTCC-CGGG-CCT-TGTACACACCG-C-CCG-TCA-AGTCA-T
GG-AA-G-TCAGG-AGTACC-CAAAGA-CGCTCG--------------------------
------------------------------------------------------------
--------------------------------------CGCGTT-TAA-GGTA-AGA--C
TGGTA-A-CT-GGGACTAAGT-CGTAACAA-GGTAGCCG----TACC-GGAA------GG
TGCGGCTGGATCACCTCC
>58127|Chlorobium limicola|Chlorobium|Chlorobi|Bacteroidetes/Chlorobi group|Chlorobium limicola DSM 245|gi189345558|158403|plus
AGAG-TT-T-GATCCTGG-CTCAGGACGAA--CGCTGGC-GGCG-TGCCT-AACACATGC
AAG-TC--AAAGGGAAGCGACTTCGGTCGTGAGTA-------------------------
------------------------------------------------------------
---------------------------------------------------------CTT
---GGC-GCAAGGG-T-G-AGTAACG-TATAGGT--AATCTG-CCC-TTTGGACT-GG-G
AT-AACCTCGAGAAAT-C-GAGGACAATA--CCAGATGATGCAGCG--GGACC--GCAT-
-GGTC-A--TGT-TGTTAAA-GATTTA---------------------------------
------------------------------------------------------------
------------------------------------------------------------
------------------------------------------------TC-GCCAAAGG-
ATGA-GCCT-ATATTCCAT-CA-GG-TAG-TT----GGTA-GGGT-AACGG-C-CTACCA
AGCCTACGAC-GG-A-TAGCTGGTCTGAGA-GGATGATC-AGC-CACATTG-GAA-CTGA
GA-CACGGTCCAGA-CTCC-TACGGGAGGC-AGCA-GTGAGGAATATTGCGCAAT-GGGC
-GAAA-----GCCTGA-CGCAGCAACGCC-GCGTG-GATG-A-T-GA-AGT-TC-TTC--
G--GAAT-GTAAA-ATC-C--T-TT-T--GC--AGAG-GAAGAAAATGCTGGTTTACCGG
CAC-----------TGACG-GTA-CTC-T-GC-GAATAA-GCCAC-GGCTAACTCTGTGC
CAGCAGCCGCGGTGATA-CAGGGGTG-GCAAG-C-GTTGTCCGGA-T-TTA-CT-GGGTG
TAAA-GGGTGCGC-A-GGC-GGA-CT-TATAAGTCG-G--G-G-GTTAAAT-CCAT---G
TG-C-TTAA-CACA-T-GC-AA-GG-CTT-C-CG-ATAC-TGTAG-GTCTA-G-AGTCTC
-GAAGA-GGAAGAT-GG-AATTTCCGGT-GTAAC-GG-TGGAAT-GT-GTAGAT--ATCG
-GAAAGA-ACAC-CAG--T-G--GCG-AA-GGCAGTCTTC-TG-GTCGAGAAC-TGA-CG
CT-CAG-GCA-CG-AAAGC-GTGG-GGAG-C-AAAC-AGG-ATT-AGA-TAC-CCTGGTA
GTCCAC-GCCGTAAA-CGATGAATACT--AGA-TGTTGGTCATATT--------GAT-CA
G-TG-TCGCA-GCTAACGCG-TTAA-GTATTCC-AC-CT-GGGAAG-TACGC-TC-GCAA
GA-G-T-GAAACT-CAAA-GGAAT-TGACG-G-GGG-CCCGC-ACAAG-C-GGT-G-GAT
CATGT-GGTTTAATTCGATGCAACGCGAAG-AA-CCTTA-CCTGGGC-TTG-ATAT-TGC
AGCT----AAACT-CATTGAA-A-GAT-GAGG------------TCCTTCGGGA------
--AGCTGTAACAGGTGCTGCATGG-CT-GTCGTCAGCTCGTG-TCGTGAGATGTTGGG-T
TAAGT-CCCGCAA-CGAG-CGCAACCCCT-AC-AATTAG-TTACT---AA-CAGGTTAAG
C---------TGAGGAC-T-CTA-ATTGAACT-G-C-CTAC---GC-AA-GT-A-GT---
--GA-GGAAGG-A-GGGGATG-ACGTC--AAGT--CCTCA---TGGC-CCTTAC-GCCC-
A-GGGCC-AC-AC-ACGTG-ATACAATGGTAGC-T-ACAGAGGGCA-----AAGCC-G-C
-GAGGC-AGA-GG-AAAT-CC-C-AAAAA--AGCT-ATCTCAGTCC-GGAT-CGGAGTCT
GCAAC-TCGACTCC-G-TGAAGTTGGAATCGCTA-G-TAAT-CGCAGA-TCAGC-ACGCT
G-C--GGTG-AA-TGTGTTCC-CGGG-CCT-TGTACACACCG-C-CCG-TCA-AGTCA-T
GG-AA-G-TCAGG-AGTACC-CAAAGA-CGCTCG--------------------------
------------------------------------------------------------
--------------------------------------CGCGTT-TAA-GGTA-AGA--C
TGGTA-A-CT-GGGACTAAGT-CGTAACAA-GGTAGCCG----TACC-GGAA------GG
TGCGGCTGGATCACCTCC
>58129|Chlorobium phaeovibrioides|Chlorobium|Chlorobi|Bacteroidetes/Chlorobi group|Chlorobium phaeovibrioides DSM 265|gi145218822|191622|plus
AGAG-TT-T-GATCCTGG-CTCAGGACGAA--CGCTGGC-GGCG-TGCCT-AACACATGC
AAG-TC--AAAGGGAAGCAGCTTCGGCTGTGAGTA-------------------------
------------------------------------------------------------
---------------------------------------------------------CTT
---GGC-GCAAGGG-T-G-AGTAATG-TATAGGT--AATCTG-CCC-TTAGGACT-GG-C
AT-AACCTCGAGAAAT-C-GAGGACAATA--CCAGATGATGCAGCG--GGACC--GCAT-
-GGTC-A--TGT-TGTTAAA-GATTTA---------------------------------
------------------------------------------------------------
------------------------------------------------------------
------------------------------------------------TC-GCCTAAGG-
ATGA-ACCT-ATATCCCAT-CA-GG-TAG-TT----GGCA-GGAT-AATAG-C-CTACCA
AGCCTACGAC-GG-G-TAGCTGGTCTGAGA-GGATGATC-AGC-CACATTG-GAA-CTGA
GA-CACGGTCCAGA-CTCC-TACGGGAGGC-AGCA-GTGAGGAATATTGCGCAAT-GGGC
-GAAA-----GCCTGA-CGCAGCAACGCC-GCGTG-GATG-A-T-GA-AGT-TC-TTC--
G--GAAT-GTAAA-GTC-C--T-TT-T--GT--AGAG-GAAGAACATGTCGGTTTACCGG
CAC-----------TGACG-GTA-CTC-T-GC-GAATAA-GCCAC-GGCTAACTCTGTGC
CAGCAGCCGCGGTGATA-CAGGGGTG-GCAAG-C-GTTGTCCGGA-T-TTA-CT-GGGTG
TAAA-GGGTGCGC-A-GGC-GGA-CT-TATAAGTCG-G--G-G-GTTAAAT-CCAT---G
TG-C-TTAA-CACA-T-GC-AT-GG-CTT-C-CG-ATAC-TGTAA-GTCTA-G-AGTCTC
-GGAGA-GGAAGAT-GG-AATTTCCGGT-GTAAC-GG-TGGAAT-GT-GTAGAT--ATCG
-GAAAGA-ACAC-CAG--T-G--GCG-AA-GGCAGTCTTC-TG-GCCGAGTAC-TGA-CG
CT-CAG-GCA-CG-AAAGC-GTGG-GGAG-C-AAAC-AGG-ATT-AGA-TAC-CCTGGTA
GTCCAC-GCCGTAAA-CGATGAATACT--AGA-TGTTGGTCATATT--------GAT-CA
G-TG-TCGCA-GCTAACGCG-TTAA-GTATTCC-AC-CT-GGGAAG-TACGC-TC-GCAA
GA-G-T-GAAACT-CAAA-GGAAT-TGACG-G-GGG-CCCGC-ACAAG-C-GGT-G-GAT
CATGT-GGTTTAATTCGATGCAACGCGAAG-AA-CCTTA-CCTGGGC-TTG-ATAT-TGC
GACT----AAACC-TCTTGAA-A-GGG-AGGG------------TCCTTCGGGG------
--AGTCGTAACAGGTGCTGCATGG-CT-GTCGTCAGCTCGTG-TCGTGAGATGTTGGG-T
TAAGT-CCCGCAA-CGAG-CGCAACCCCT-AC-AATTAG-TTACT---AA-CAGGTCAAG
C---------TGAGGAC-T-CTA-ATTGAACT-G-C-CTAC---GC-AA-GT-A-GT---
--GA-GGAAGG-A-GGGGATG-ACGTC--AAGT--CCTCA---TGGC-CCTTAC-GCCC-
A-GGGCC-AC-AC-ACGTG-ATACAATGGCAGC-T-ACAGAGGGCA-----AAGCC-G-C
-GAGGT-GGA-GG-AAAT-CC-C-TTAAA--AGCT-GTCTCAGTCC-GGAT-CGGAGTCT
GCAAC-TCGACTCC-G-TGAAGTTGGAATCGCTA-G-TAAT-CGCAGA-TCAGC-ATGCT
G-C--GGTG-AA-TGTGTTCC-CGGG-CCT-TGTACACACCG-C-CCG-TCA-AGTCA-T
GG-AA-G-TCAGG-AGTACC-CAAAGA-CACTCG--------------------------
------------------------------------------------------------
--------------------------------------CGTGTT-TAA-GGTA-AGA--C
TGGTA-A-CT-GGGACTAAGT-CGTAACAA-GGTAGCCG----TACC-GGAA------GG
TGCGGCTGGATCACCTCC
>58131|Chlorobium phaeobacteroides|Chlorobium|Chlorobi|Bacteroidetes/Chlorobi group|Chlorobium phaeobacteroides BS1|gi189499000|121301|plus
AGAG-TT-T-GATCCTGG-CTCAGGACGAA--CGCTGGC-GGCG-TGCCT-AACACATGC
AAG-TC--AAAGGAAAACAGCTTCGGCTGCAAGTA-------------------------
------------------------------------------------------------
---------------------------------------------------------CTT
---GGC-GCAAGGG-T-G-AGTAAGG-TATAGGT--AATTTG-CCT-ACAGGACA-GG-G
AT-AACCCCGAGAAAT-C-GGGGACAATA--CCTGATGATGCAGCG--GAACC--GCAT-
-GGTT-A--TGT-TGTTAAATGAGGAA---------------------------------
------------------------------------------------------------
------------------------------------------------------------
------------------------------------------------TC-GCCTGTAG-
ATAA-GCCT-ATATTCCAT-CA-GG-TAG-TT----GGCG-GGGT-AAAAG-C-CCACCA
AGCCTACGAC-GG-A-TAGCTGGTCTGAGA-GGATGATC-AGC-CACATTG-GAA-CTGA
GA-CACGGTCCAGA-CTCC-TACGGGAGGC-AGCA-GTGAGGAATATTGCGCAAT-GGGC
-GAAA-----GCCTGA-CGCAGCAACGCC-GCGTG-GATG-A-A-GA-AGT-TC-TTC--
G--GAAT-GTAAA-GTC-C--T-TT-T--GT--AGAG-GAAGAATAGCCTGTTTTACGGG
TG------------TGACG-GTA-CTC-T-GC-GAATAA-GCCAC-GGCTAACTCTGTGC
CAGCAGCCGCGGTGATA-CAGGGGTG-GCAAG-C-GTTGTCCGGA-T-TTA-CT-GGGTG
TAAA-GGGTGCGC-A-GGC-GGA-AA-AATCAGTCG-G--G-G-GTTAAAT-CCAT---A
TG-C-TCAA-CATA-T-GC-AT-GG-CTT-C-CG-ATAC-TGTTT-TTCTA-G-AGTGTC
-GAAGA-GGAAGAT-GG-AATTTCCGGT-GTAAC-GG-TGGAAT-GT-GTAGAT--ATCG
-GAAAGA-ACAC-CAG--T-G--GCG-AA-GGCAGTCTTC-TG-GTCGACAAC-TGA-CG
CT-CAG-GCA-CG-AAAGC-GTGG-GGAG-C-AAAC-AGG-ATT-AGA-TAC-CCTGGTA
GTCCAC-GCCGTAAA-CGATGAATACT--AGA-TGTTGGTCATACGT-------GAT-CA
G-TG-TCGCA-GCTAACGCG-TTAA-GTATTCC-AC-CT-GGGAAG-TACGC-TC-GCAA
GA-G-T-GAAACT-CAAA-GGAAT-TGACG-G-GGG-CCCGC-ACAAG-C-GGT-G-GAT
CATGT-GGTTTAATTCGATGCAACGCGAAG-AA-CCTTA-CCTGGGC-TTG-ACAT-GCC
GGCT----AAACT-CCCTGAA-A-GGG-GAGG------------TCCTTCGGGA------
--AGCCGGTGCAGGTGCTGCATGG-CT-GTCGTCAGCTCGTG-TCGTGAGATGTTGGG-T
TAAGT-CCCGCAA-CGAG-CGCAACCCCT-AC-AATTAG-TTGCT---AG-CAGGTAAAG
C---------TGAGGAC-T-CTA-ATTGAACT-G-C-CTAC---GC-AA-GT-A-GA---
--GA-GGAAGG-A-GGGGATG-ACGTC--AAGT--CCTCA---TGGC-CCTTAC-GTCC-
A-GGGCT-AC-AC-ACGTG-ATACAATGGCGAC-T-ACAAAGGGCA-----AAGCC-G-C
-GAGGT-GGA-GG-AAAT-CC-C-TTAAA--AGTC-GTCCTAGTCC-GGAT-CGGAGTCT
GCAAC-TCGACTCC-G-TGAAGCTGGAATCGCTA-G-TAAT-CGTAGA-TCAGC-ATGCT
A-C--GGTG-AA-TATGTTCC-CGGG-CCT-TGTACACACCG-C-CCG-TCA-AGTCA-T
GG-AA-G-TCGGG-AGTACC-CGAAGA-CGCGTA--------------------------
------------------------------------------------------------
--------------------------------------TGCGTT-TAA-GGTA-AGA--C
CGGTA-A-CT-GGGACTAAGT-CGTAACAA-GGTAGCCG----TACC-GGAA------GG
TGCGGCTGGATCACCTCC
>58131|Chlorobium phaeobacteroides|Chlorobium|Chlorobi|Bacteroidetes/Chlorobi group|Chlorobium phaeobacteroides BS1|gi189499000|148950|plus
AGAG-TT-T-GATCCTGG-CTCAGGACGAA--CGCTGGC-GGCG-TGCCT-AACACATGC
AAG-TC--AAAGGAAAACAGCTTCGGCTGCAAGTA-------------------------
------------------------------------------------------------
---------------------------------------------------------CTT
---GGC-GCAAGGG-T-G-AGTAAGG-TATAGGT--AATTTG-CCT-ACAGGACA-GG-G
AT-AACCCCGAGAAAT-C-GGGGACAATA--CCTGATGATGCAGCG--GAACC--GCAT-
-GGTT-A--TGT-TGTTAAATGAGGAA---------------------------------
------------------------------------------------------------
------------------------------------------------------------
------------------------------------------------TC-GCCTGTAG-
ATAA-GCCT-ATATTCCAT-CA-GG-TAG-TT----GGCG-GGGT-AAAAG-C-CCACCA
AGCCTACGAC-GG-A-TAGCTGGTCTGAGA-GGATGATC-AGC-CACATTG-GAA-CTGA
GA-CACGGTCCAGA-CTCC-TACGGGAGGC-AGCA-GTGAGGAATATTGCGCAAT-GGGC
-GAAA-----GCCTGA-CGCAGCAACGCC-GCGTG-GATG-A-A-GA-AGT-TC-TTC--
G--GAAT-GTAAA-GTC-C--T-TT-T--GT--AGAG-GAAGAATAGCCTGTTTTACGGG
TG------------TGACG-GTA-CTC-T-GC-GAATAA-GCCAC-GGCTAACTCTGTGC
CAGCAGCCGCGGTGATA-CAGGGGTG-GCAAG-C-GTTGTCCGGA-T-TTA-CT-GGGTG
TAAA-GGGTGCGC-A-GGC-GGA-AA-AATCAGTCG-G--G-G-GTTAAAT-CCAT---A
TG-C-TCAA-CATA-T-GC-AT-GG-CTT-C-CG-ATAC-TGTTT-TTCTA-G-AGTGTC
-GAAGA-GGAAGAT-GG-AATTTCCGGT-GTAAC-GG-TGGAAT-GT-GTAGAT--ATCG
-GAAAGA-ACAC-CAG--T-G--GCG-AA-GGCAGTCTTC-TG-GTCGACAAC-TGA-CG
CT-CAG-GCA-CG-AAAGC-GTGG-GGAG-C-AAAC-AGG-ATT-AGA-TAC-CCTGGTA
GTCCAC-GCCGTAAA-CGATGAATACT--AGA-TGTTGGTCATACGT-------GAT-CA
G-TG-TCGCA-GCTAACGCG-TTAA-GTATTCC-AC-CT-GGGAAG-TACGC-TC-GCAA
GA-G-T-GAAACT-CAAA-GGAAT-TGACG-G-GGG-CCCGC-ACAAG-C-GGT-G-GAT
CATGT-GGTTTAATTCGATGCAACGCGAAG-AA-CCTTA-CCTGGGC-TTG-ACAT-GCC
GGCT----AAACT-CCCTGAA-A-GGG-GAGG------------TCCTTCGGGA------
--AGCCGGTGCAGGTGCTGCATGG-CT-GTCGTCAGCTCGTG-TCGTGAGATGTTGGG-T
TAAGT-CCCGCAA-CGAG-CGCAACCCCT-AC-AATTAG-TTGCT---AG-CAGGTAAAG
C---------TGAGGAC-T-CTA-ATTGAACT-G-C-CTAC---GC-AA-GT-A-GA---
--GA-GGAAGG-A-GGGGATG-ACGTC--AAGT--CCTCA---TGGC-CCTTAC-GTCC-
A-GGGCT-AC-AC-ACGTG-ATACAATGGCGAC-T-ACAAAGGGCA-----AAGCC-G-C
-GAGGT-GGA-GG-AAAT-CC-C-TTAAA--AGTC-GTCCTAGTCC-GGAT-CGGAGTCT
GCAAC-TCGACTCC-G-TGAAGCTGGAATCGCTA-G-TAAT-CGTAGA-TCAGC-ATGCT
A-C--GGTG-AA-TATGTTCC-CGGG-CCT-TGTACACACCG-C-CCG-TCA-AGTCA-T
GG-AA-G-TCGGG-AGTACC-CGAAGA-CGCGTA--------------------------
------------------------------------------------------------
--------------------------------------TGCGTT-TAA-GGTA-AGA--C
CGGTA-A-CT-GGGACTAAGT-CGTAACAA-GGTAGCCG----TACC-GGAA------GG
TGCGGCTGGATCACCTCC
>58133|Chlorobium phaeobacteroides|Chlorobium|Chlorobi|Bacteroidetes/Chlorobi group|Chlorobium phaeobacteroides DSM 266|gi119355857|2898372|minus
AGAG-TT-T-GATCCTGG-CTCAGGACGAA--CGCTGGC-GGCG-TGCCT-AACACATGC
AAG-TC--AAAGGAAAGCAGCTTCGGCTGTAAGTA-------------------------
------------------------------------------------------------
---------------------------------------------------------CTT
---GGC-GCAAGGG-T-G-AGTAATG-TATAGGT--AATCTG-CCC-TTTGGACT-GG-G
AT-AACCTCGAGAAAT-C-GAGGACAATA--CCAGATGATGCAGCG--GAACC--GCAT-
-GGTT-A--TGT-TGTTAAA-GATTTA---------------------------------
------------------------------------------------------------
------------------------------------------------------------
------------------------------------------------TC-GCCAAAGG-
ATGA-ACCT-ATATCCCAT-CA-GG-TAG-TT----GGTA-AGGT-AACGG-C-TTACCA
AGCCTACGAC-GG-G-TAGCTGGTCTGAGA-GGATGATC-AGC-CACATTG-GAA-CTGA
GA-CACGGTCCAGA-CTCC-TACGGGAGGC-AGCA-GTGAGGAATATTGCGCAAT-GGGC
-GAAA-----GCCTGA-CGCAGCAACGCC-GCGTG-GATG-A-T-GA-AGT-TC-TTC--
G--GAAT-GTAAA-GTC-C--T-TT-T--GT--GGAG-GAAGAATATCCCGATTTATCGG
GAC-----------TGACG-GTA-CTC-C-GC-GAATAA-GCCAC-GGCTAACTCTGTGC
CAGCAGCCGCGGTGATA-CAGGGGTG-GCAAG-C-GTTGTCCGGA-T-TTA-CT-GGGTG
TAAA-GGGTGCGC-A-GGC-GGA-TT-CATAAGTCG-G--G-G-GTTAAAT-CCAT---G
TG-C-TTAA-CACA-T-GC-AA-GG-CTT-C-CG-ATAC-TGTGA-GTCTA-G-AGTCTC
-GAAGA-GGAAGAT-GG-AATTTCCGGT-GTAAC-GG-TGGAAT-GT-GTAGAT--ATCG
-GAAAGA-ACAC-CAG--T-G--GCG-AA-GGCAGTCTTC-TG-GTCGAGAAC-TGA-CG
CT-CAG-GCA-CG-AAAGC-GTGG-GGAG-C-AAAC-AGG-ATT-AGA-TAC-CCTGGTA
GTCCAC-GCTGTAAA-CGATGAATACT--AGA-TGTTGGTCATATT--------GAT-CA
G-TG-TCGCA-GCTAACGCG-TTAA-GTATTCC-AC-CT-GGGAAG-TACGC-TC-GCAA
GA-G-T-GAAACT-CAAA-GGAAT-TGACG-G-GGG-CCCGC-ACAAG-C-GGT-G-GAT
CATGT-GGTTTAATTCGATGCAACGCGAAG-AA-CCTTA-CCTGGGC-TTG-ATAT-GCC
AATT----AAACT-CCCTGAA-A-GGG-GAGG------------TCCTTCGGGG------
--AATTGGTACAGGTGCTGCATGG-CT-GTCGTCAGCTCGTG-TCGTGAGATGTTGGG-T
TAAGT-CCCGCAA-CGAG-CGCAACCCCT-AC-AATTAG-TTACT---AG-CAGGTTAAG
C---------TGAGGAC-T-CTA-ATTGAACT-G-C-CTAC---GC-AA-GT-A-GT---
--GA-GGAAGG-A-GGGGATG-ACGTC--AAGT--CCTCA---TGGC-CCTTAC-GCCC-
A-GGGCC-AC-AC-ACGTG-ATACAATGGTAGC-T-ACAGAGGGCA-----AAGCC-G-C
-GAGGC-AGA-GT-TAAT-CC-C-TTAAA--AGCT-ATCTCAGTCC-GGAT-CGGAGTCT
GCAAC-TCGACTCC-G-TGAAGTTGGAATCGCTA-G-TAAT-CGCAGA-TCAGC-ACGCT
G-C--GGTG-AA-TGTGTTCC-CGGG-CCT-TGTACACACCG-C-CCG-TCA-AGTCA-T
GG-AA-G-TCAGG-AGTACC-CAAAGC-CGCGCA--------------------------
------------------------------------------------------------
--------------------------------------AGCGTT-TAA-GGTA-AGA--C
TGGTA-A-CT-GGGACTAAGT-CGTAACAA-GGTAGCCG----TACC-GGAA------GG
TGCGGCTGGATCACCTCC
>58133|Chlorobium phaeobacteroides|Chlorobium|Chlorobi|Bacteroidetes/Chlorobi group|Chlorobium phaeobacteroides DSM 266|gi119355857|3050507|minus
AGAG-TT-T-GATCCTGG-CTCAGGACGAA--CGCTGGC-GGCG-TGCCT-AACACATGC
AAG-TC--AAAGGAAAGCAGCTTCGGCTGTAAGTA-------------------------
------------------------------------------------------------
---------------------------------------------------------CTT
---GGC-GCAAGGG-T-G-AGTAATG-TATAGGT--AATCTG-CCC-TTTGGACT-GG-G
AT-AACCTCGAGAAAT-C-GAGGACAATA--CCAGATGATGCAGCG--GAACC--GCAT-
-GGTT-A--TGT-TGTTAAA-GATTTA---------------------------------
------------------------------------------------------------
------------------------------------------------------------
------------------------------------------------TC-GCCAAAGG-
ATGA-ACCT-ATATCCCAT-CA-GG-TAG-TT----GGTA-AGGT-AACGG-C-TTACCA
AGCCTACGAC-GG-G-TAGCTGGTCTGAGA-GGATGATC-AGC-CACATTG-GAA-CTGA
GA-CACGGTCCAGA-CTCC-TACGGGAGGC-AGCA-GTGAGGAATATTGCGCAAT-GGGC
-GAAA-----GCCTGA-CGCAGCAACGCC-GCGTG-GATG-A-T-GA-AGT-TC-TTC--
G--GAAT-GTAAA-GTC-C--T-TT-T--GT--GGAG-GAAGAATATCCCGATTTATCGG
GAC-----------TGACG-GTA-CTC-C-GC-GAATAA-GCCAC-GGCTAACTCTGTGC
CAGCAGCCGCGGTGATA-CAGGGGTG-GCAAG-C-GTTGTCCGGA-T-TTA-CT-GGGTG
TAAA-GGGTGCGC-A-GGC-GGA-TT-CATAAGTCG-G--G-G-GTTAAAT-CCAT---G
TG-C-TTAA-CACA-T-GC-AA-GG-CTT-C-CG-ATAC-TGTGA-GTCTA-G-AGTCTC
-GAAGA-GGAAGAT-GG-AATTTCCGGT-GTAAC-GG-TGGAAT-GT-GTAGAT--ATCG
-GAAAGA-ACAC-CAG--T-G--GCG-AA-GGCAGTCTTC-TG-GTCGAGAAC-TGA-CG
CT-CAG-GCA-CG-AAAGC-GTGG-GGAG-C-AAAC-AGG-ATT-AGA-TAC-CCTGGTA
GTCCAC-GCTGTAAA-CGATGAATACT--AGA-TGTTGGTCATATT--------GAT-CA
G-TG-TCGCA-GCTAACGCG-TTAA-GTATTCC-AC-CT-GGGAAG-TACGC-TC-GCAA
GA-G-T-GAAACT-CAAA-GGAAT-TGACG-G-GGG-CCCGC-ACAAG-C-GGT-G-GAT
CATGT-GGTTTAATTCGATGCAACGCGAAG-AA-CCTTA-CCTGGGC-TTG-ATAT-GCC
AATT----AAACT-CCCTGAA-A-GGG-GAGG------------TCCTTCGGGG------
--AATTGGTACAGGTGCTGCATGG-CT-GTCGTCAGCTCGTG-TCGTGAGATGTTGGG-T
TAAGT-CCCGCAA-CGAG-CGCAACCCCT-AC-AATTAG-TTACT---AG-CAGGTTAAG
C---------TGAGGAC-T-CTA-ATTGAACT-G-C-CTAC---GC-AA-GT-A-GT---
--GA-GGAAGG-A-GGGGATG-ACGTC--AAGT--CCTCA---TGGC-CCTTAC-GCCC-
A-GGGCC-AC-AC-ACGTG-ATACAATGGTAGC-T-ACAGAGGGCA-----AAGCC-G-C
-GAGGC-AGA-GT-TAAT-CC-C-TTAAA--AGCT-ATCTCAGTCC-GGAT-CGGAGTCT
GCAAC-TCGACTCC-G-TGAAGTTGGAATCGCTA-G-TAAT-CGCAGA-TCAGC-ACGCT
G-C--GGTG-AA-TGTGTTCC-CGGG-CCT-TGTACACACCG-C-CCG-TCA-AGTCA-T
GG-AA-G-TCAGG-AGTACC-CAAAGC-CGCGCA--------------------------
------------------------------------------------------------
--------------------------------------AGCGTT-TAA-GGTA-AGA--C
TGGTA-A-CT-GGGACTAAGT-CGTAACAA-GGTAGCCG----TACC-GGAA------GG
TGCGGCTGGATCACCTCC
>58135|Anaeromyxobacter dehalogenans|Anaeromyxobacter|delta/epsilon subdivisions|Proteobacteria|Anaeromyxobacter dehalogenans 2CP-C|gi86156430|1361189|plus
AGAG-TT-T-GATCCTGG-CTCAGAACGAA--CGCTGGC-GGCG-TGCCT-AACACATGC
AAG-TC--GAGCGAGAAAGCCCGCAAGGGTGAGTAA------------------------
------------------------------------------------------------
---------------------------------------------------------AGC
---GGC-GCACGGG-T-G-CGTAACA-CGTGGGT--AATCTG-CCC-TAGAGTCC-GG-A
AT-AACTCGCCGAAAG-G-CGTGCTAATG--CCGGATGAGACCACG--GGAGC--TTCG-
-GCTC-C--TGC-GGGAAAA-GGTGGCCTCTGTACACAAGCTA-----------------
------------------------------------------------------------
------------------------------------------------------------
------------------------------------------------TC-GCTCTAGG-
ATGA-GCCC-GCGGCCCAT-CA-GC-TCG-TT----GGCG-GGGT-AATGG-C-CCACCA
AGGCAACGAC-GG-G-TAGCTGGTCTGAGA-GGACGATC-AGC-CACACTG-GAA-CTGA
GA-CACGGTCCAGA-CTCC-TACGGGAGGC-AGCA-GTGGGGAATCTTGCGCAAT-GGGC
-GAAA-----GCCTGA-CGCAGCAACGCC-GCGTG-TGTG-A-T-GA-AGG-TC-TTC--
G--GATC-GTAAA-GCA-C--T-GT-C--GC--GAGG-GACGAATAAGGGACGGGCGAAC
AGTCCGTCACGA--TGACG-GTA-CCT-C-GA-GAGGAA-GCACC-GGCTAACTCTGTGC
CAGCAGCCGCGGTAATA-CAGAGGGT-GCGAG-C-GTTGTTCGGA-A-TTA-TT-GGGCG
TAAA-GCGCGTGT-A-GGC-GGC-CT-AGCAAGTCG-G--A-T-GTGAAAG-CCCT---C
GG-C-TTAA-CCGA-G-GA-AG-TG-CGT-T-CG-AAAC-TACTG-GGCTT-G-AGTACC
-GGAGA-GGGTGGC-GG-AATTCCCGGT-GTAGA-GG-TGAAAT-TC-GTAGAT--ATCG
-GGAGGA-ACAC-CAG--T-G--GCG-AA-GGCGGCCACC-TG-GACGGATAC-TGA-CG
CT-GAG-ACG-CG-AAAGC-GTGG-GTAG-C-AAAC-AGG-ATT-AGA-TAC-CCTGGTA
GTCCAC-GCTGTAAA-CGATGAGCGCT--AGG-TGTTGCGGGTGTTGACCC---CTG-CA
G-TG-CCGCA-GCTAACGCA-TTAA-GCGCTCC-GC-CT-GGGAAG-TACGG-CC-GCAA
GG-C-T-AAAACT-CAAA-GGAAT-TGACG-G-GGG-CCCGC-ACAAG-C-GGT-G-GAG
CATGT-GGTTTAATTCGACGCAACGCGCAG-AA-CCTTA-CCTGGTC-TTG-ACAT-C-C
TCGG----AATCC-CTCAGAG-A-TGA-GGGG-------GTGCCCGCAAGGGAA------
--CCGAGAGACAGGTGCTGCATGG-CT-GTCGTCAGCTCGTG-TCGTGAGATGTTGGG-T
TAAGT-CCCGCAA-CGAG-CGCAACCCCT-GC-CGTTAG-TTGCC---AT-CATTCAGT-
----------TGGGCAC-T-CTA-ACGGGACT-G-C-CGGC-G-TC-AA-GC-C-G----
--GA-GGAAGG-T-GGGGATG-ACGTC--AAGT--CCTCA---TGGC-CTTTAT-GACC-
A-GGGCT-AC-AC-ACGTG-CTACAATGGCCGG-T-ACAGAGGGTC-GCC-AAGTC-G-C
-GAGAC-GGA-GC-TAAT-CC-C-AGAAA--ACCG-GTCTCAGTTC-GGAT-TGGAGTCT
GCAAC-TCGACTCC-A-TGAAGTCGGAATCGCTA-G-TAAT-CGCGGA-TCAGC-ACGCC
G-C--GGTG-AA-TACGTTCC-CGGG-CCT-TGTACACACCG-C-CCG-TCA-CACCA-T
GG-GA-G-TCAGT-TGCTCC-AGAAGT-GGCCGCGCCAACCCGCAAGGGAGGCA------
------------------------------------------------------------
--------------------------------------GGTCCC-TAA-GGAG-TGG--C
TGGTA-A-CT-GGGGTGAAGT-CGTAACAA-GGTAGCCG----TAGG-GGAA------CC
TGCGGCTGGATCACCTCC
>58135|Anaeromyxobacter dehalogenans|Anaeromyxobacter|delta/epsilon subdivisions|Proteobacteria|Anaeromyxobacter dehalogenans 2CP-C|gi86156430|2947136|minus
AGAG-TT-T-GATCCTGG-CTCAGAACGAA--CGCTGGC-GGCG-TGCCT-AACACATGC
AAG-TC--GAGCGAGAAAGCCCGCAAGGGTGAGTAA------------------------
------------------------------------------------------------
---------------------------------------------------------AGC
---GGC-GCACGGG-T-G-CGTAACA-CGTGGGT--AATCTG-CCC-TAGAGTCC-GG-A
AT-AACTCGCCGAAAG-G-CGTGCTAATG--CCGGATGAGACCACG--GGAGC--TTCG-
-GCTC-C--TGC-GGGAAAA-GGTGGCCTCTGTACACAAGCTA-----------------
------------------------------------------------------------
------------------------------------------------------------
------------------------------------------------TC-GCTCTAGG-
ATGA-GCCC-GCGGCCCAT-CA-GC-TCG-TT----GGCG-GGGT-AATGG-C-CCACCA
AGGCAACGAC-GG-G-TAGCTGGTCTGAGA-GGACGATC-AGC-CACACTG-GAA-CTGA
GA-CACGGTCCAGA-CTCC-TACGGGAGGC-AGCA-GTGGGGAATCTTGCGCAAT-GGGC
-GAAA-----GCCTGA-CGCAGCAACGCC-GCGTG-TGTG-A-T-GA-AGG-TC-TTC--
G--GATC-GTAAA-GCA-C--T-GT-C--GC--GAGG-GACGAATAAGGGACGGGCGAAC
AGTCCGTCACGA--TGACG-GTA-CCT-C-GA-GAGGAA-GCACC-GGCTAACTCTGTGC
CAGCAGCCGCGGTAATA-CAGAGGGT-GCGAG-C-GTTGTTCGGA-A-TTA-TT-GGGCG
TAAA-GCGCGTGT-A-GGC-GGC-CT-AGCAAGTCG-G--A-T-GTGAAAG-CCCT---C
GG-C-TTAA-CCGA-G-GA-AG-TG-CGT-T-CG-AAAC-TACTG-GGCTT-G-AGTACC
-GGAGA-GGGTGGC-GG-AATTCCCGGT-GTAGA-GG-TGAAAT-TC-GTAGAT--ATCG
-GGAGGA-ACAC-CAG--T-G--GCG-AA-GGCGGCCACC-TG-GACGGATAC-TGA-CG
CT-GAG-ACG-CG-AAAGC-GTGG-GTAG-C-AAAC-AGG-ATT-AGA-TAC-CCTGGTA
GTCCAC-GCTGTAAA-CGATGAGCGCT--AGG-TGTTGCGGGTGTTGACCC---CTG-CA
G-TG-CCGCA-GCTAACGCA-TTAA-GCGCTCC-GC-CT-GGGAAG-TACGG-CC-GCAA
GG-C-T-AAAACT-CAAA-GGAAT-TGACG-G-GGG-CCCGC-ACAAG-C-GGT-G-GAG
CATGT-GGTTTAATTCGACGCAACGCGCAG-AA-CCTTA-CCTGGTC-TTG-ACAT-C-C
TCGG----AATCC-CTCAGAG-A-TGA-GGGG-------GTGCCCGCAAGGGAA------
--CCGAGAGACAGGTGCTGCATGG-CT-GTCGTCAGCTCGTG-TCGTGAGATGTTGGG-T
TAAGT-CCCGCAA-CGAG-CGCAACCCCT-GC-CGTTAG-TTGCC---AT-CATTCAGT-
----------TGGGCAC-T-CTA-ACGGGACT-G-C-CGGC-G-TC-AA-GC-C-G----
--GA-GGAAGG-T-GGGGATG-ACGTC--AAGT--CCTCA---TGGC-CTTTAT-GACC-
A-GGGCT-AC-AC-ACGTG-CTACAATGGCCGG-T-ACAGAGGGTC-GCC-AAGTC-G-C
-GAGAC-GGA-GC-TAAT-CC-C-AGAAA--ACCG-GTCTCAGTTC-GGAT-TGGAGTCT
GCAAC-TCGACTCC-A-TGAAGTCGGAATCGCTA-G-TAAT-CGCGGA-TCAGC-ACGCC
G-C--GGTG-AA-TACGTTCC-CGGG-CCT-TGTACACACCG-C-CCG-TCA-CACCA-T
GG-GA-G-TCAGT-TGCTCC-AGAAGT-GGCCGCGCCAACCCGCAAGGGAGGCA------
------------------------------------------------------------
--------------------------------------GGTCCC-TAA-GGAG-TGG--C
TGGTA-A-CT-GGGGTGAAGT-CGTAACAA-GGTAGCCG----TAGG-GGAA------CC
TGCGGCTGGATCACCTCC
>58137|Clostridium beijerinckii|Clostridium|Clostridia|Firmicutes|Clostridium beijerinckii NCIMB 8052|gi150014892|142284|plus
AGAG-TT-T-GATCCTGG-CTCAGGACGAA--CGCTGGC-GGCG-TGCTT-AACACATGC
AAG-TC--GAGCGATGAAGTTCCTTCGGGAATGGATT-----------------------
------------------------------------------------------------
---------------------------------------------------------AGC
---GGC-GGACGGG-T-G-AGTAACA-CGTGGGT--AACCTG-CCT-CATAGAGG-GG-A
AT-AGCCTTTCGAAAG-G-AAGATTAATA--CCGCATAAG-ATTGTA-GTGCC--GCAT-
-GGCA-TA-GCA-AT-TAAA-GGAGTAAT-------------------------------
------------------------------------------------------------
------------------------------------------------------------
------------------------------------------------CT-GCTATGAG-
ATGG-ACCC-GCGTCGCAT-TA-GC-TAG-TT----GGTG-AGGT-AACGG-C-TCACCA
AGGCGACGAT-GC-G-TAGCCGACCTGAGA-GGGTGATC-GGC-CACATTG-GGA-CTGA
GA-CACGGCCCAGA-CTCC-TACGGGAGGC-AGCA-GTGGGGAATATTGCACAAT-GGGG
-GAAA-----CCCTGA-TGCAGCAACGCC-GCGTG-AGTG-A-T-GA-CGG-TC-TTC--
G--GATT-GTAAA-GCT-C--T-GT-C--TT--CAGG-GACGATAA--------------
--------------TGACG-GTA-CCT-G-AG-GAGGAA-GCCAC-GGCTAACTACGTGC
CAGCAGCCGCGGTAATA-CGTAGGTG-GCAAG-C-GTTGTCCGGA-T-TTA-CT-GGGCG
TAAA-GGGAGCGT-A-GGT-GGA-TA-TTTAAGTGG-G--A-T-GTGAAAT-ACTC---G
GG-C-TTAA-CCTG-G-GT-GC-TG-CAT-T-CC-AAAC-TGGAT-ATCTA-G-AGTGCA
-GGAGA-GGAAAGT-AG-AATTCCTAGT-GTAGC-GG-TGAAAT-GC-GTAGAG--ATTA
-GGAAGA-ATAC-CAG--T-G--GCG-AA-GGCGACTTTC-TG-GACTGTAAC-TGA-CA
CT-GAG-GCT-CG-AAAGC-GTGG-GGAG-C-AAAC-AGG-ATT-AGA-TAC-CCTGGTA
GTCCAC-GCCGTAAA-CGATGAATACT--AGG-TGTAGGGGTTGTCATGA----CCT-CT
G-TG-CCGCC-GCTAACGCA-TTAA-GTATTCC-GC-CT-GGGGAG-TACGG-TC-GCAA
GA-T-T-AAAACT-CAAA-GGAAT-TGACG-G-GGG-CCCGC-ACAAG-C-AGC-G-GAG
CATGT-GGTTTAATTCGAAGCAACGCGAAG-AA-CCTTA-CCTAGAC-TTG-ACAT-C-T
CCTG----AATTA-CCCTTAA-T-CGG-GGAA-----------GCCCTTCGGGG------
--CAGGAAGACAGGTGGTGCATGG-TT-GTCGTCAGCTCGTG-TCGTGAGATGTTGGG-T
TAAGT-CCCGCAA-CGAG-CGCAACCCTT-AT-TGTTAG-TTGCT---AC-CATTTAGT-
----------TGAGCAC-T-CTA-GCGAGACT-G-C-CCGG-G-TT-AA-CC-G-G----
--GA-GGAAGG-T-GGGGATG-ACGTC--AAAT--CATCA---TGCC-CCTTAT-GTCT-
A-GGGCT-AC-AC-ACGTG-CTACAATGGCTGG-T-ACAGAGAGAT-GCT-AAACC-G-C
-GAGGT-GGA-GC-CAAA-CT-T-T-AAA--ACCA-GTCTCAGTTC-GGAT-TGTAGGCT
GAAAC-TCGCCTAC-A-TGAAGCTGGAGTTGCTA-G-TAAT-CGCGAA-TCAGA-ATGTC
G-C--GGTG-AA-TACGTTCC-CGGG-CCT-TGTACACACCG-C-CCG-TCA-CACCA-T
GA-GA-G-TTGGC-AATACC-CAAAGT-TCGTGAGCTAACGCGTAAGCGGGGCA------
------------------------------------------------------------
--------------------------------------GCGACC-TAA-GGTA-GGG--T
CAGCG-A-TT-GGGGTGAAGT-CGTAACAA-GGTAGCCG----TAGG-AGAA------CC
TGCGGCTGGATCACCTCC
>58137|Clostridium beijerinckii|Clostridium|Clostridia|Firmicutes|Clostridium beijerinckii NCIMB 8052|gi150014892|2031086|plus
AGAG-TT-T-GATCCTGG-CTCAGGACGAA--CGCTGGC-GGCG-TGCTT-AACACATGC
AAG-TC--GAGCGATGAAGCTCCTTCGGGAGCGGATT-----------------------
------------------------------------------------------------
---------------------------------------------------------AGC
---GGC-GGACGGG-T-G-AGTAACA-CGTGGGT--AACCTG-CCT-CATAGAGG-GG-A
AT-AGCCTTTCGAAAG-G-AAGATTAATA--CCGCATAAG-ATTGTA-GTGCC--GCAT-
-GGCA-TA-GCA-AT-TAAA-GGAGTAAT-------------------------------
------------------------------------------------------------
------------------------------------------------------------
------------------------------------------------CC-GCTATGAG-
ATGG-ACCC-GCGTCGCAT-TA-GC-TAG-TT----GGTG-AGGT-AACGG-C-TCACCA
AGGCGACGAT-GC-G-TAGCCGACCTGAGA-GGGTGATC-GGC-CACATTG-GGA-CTGA
GA-CACGGCCCAGA-CTCC-TACGGGAGGC-AGCA-GTGGGGAATATTGCACAAT-GGGG
-GAAA-----CCCTGA-TGCAGCAACGCC-GCGTG-AGTG-A-T-GA-CGG-TC-TTC--
G--GATT-GTAAA-GCT-C--T-GT-C--TT--CAGG-GACGATAA--------------
--------------TGACG-GTA-CCT-G-AG-GAGGAA-GCCAC-GGCTAACTACGTGC
CAGCAGCCGCGGTAATA-CGTAGGTG-GCAAG-C-GTTGTCCGGA-T-TTA-CT-GGGCG
TAAA-GGGAGCGT-A-GGT-GGA-TA-TTTAAGTGG-G--A-T-GTGAAAT-ACTC---G
GG-C-TTAA-CCTG-G-GT-GC-TG-CAT-T-CC-AAAC-TGGAT-ATCTA-G-AGTGCA
-GGAGA-GGAAAGT-AG-AATTCCTAGT-GTAGC-GG-TGAAAT-GC-GTAGAG--ATTA
-GGAAGA-ATAC-CAG--T-G--GCG-AA-GGCGACTTTC-TG-GACTGTAAC-TGA-CA
CT-GAG-GCT-CG-AAAGC-GTGG-GGAG-C-AAAC-AGG-ATT-AGA-TAC-CCTGGTA
GTCCAC-GCCGTAAA-CGATGAATACT--AGG-TGTAGGGGTTGTCATGA----CCT-CT
G-TG-CCGTC-GCTAACGCA-TTAA-GTATTCC-GC-CT-GGGGAG-TACGG-TC-GCAA
GA-T-T-AAAACT-CAAA-GGAAT-TGACG-G-GGG-CCCGC-ACAAG-C-AGC-G-GAG
CATGT-GGTTTAATTCGAAGCAACGCGAAG-AA-CCTTA-CCTAGAC-TTG-ACAT-C-T
CCTG----AATTA-CCCTTAA-T-CGG-GGAA-----------GCCCTTCGGGG------
--CAGGAAGACAGGTGGTGCATGG-TT-GTCGTCAGCTCGTG-TCGTGAGATGTTGGG-T
TAAGT-CCCGCAA-CGAG-CGCAACCCTT-AT-TGTTAG-TTGCT---AC-CATTTAGT-
----------TGAGCAC-T-CTA-GCGAGACT-G-C-CCGG-G-TT-AA-CC-G-G----
--GA-GGAAGG-T-GGGGATG-ACGTC--AAAT--CATCA---TGCC-CCTTAT-GTCT-
A-GGGCT-AC-AC-ACGTG-CTACAATGGCTGG-T-ACAGAGAGAT-GCC-AAACC-G-C
-GAGGT-GGA-GC-CAAA-CT-T-T-AAA--ACCA-GTCTCAGTTC-GGAT-TGTAGGCT
GAAAC-TCGCCTAC-A-TGAAGCTGGAGTTGCTA-G-TAAT-CGCGAA-TCAGA-ATGTC
G-C--GGTG-AA-TACGTTCC-CGGG-CCT-TGTACACACCG-C-CCG-TCA-CACCA-T
GA-GA-G-TTGGC-AATACC-CAAAGT-TCGTGAGCTAACGCGCAAGCGGGGCA------
------------------------------------------------------------
--------------------------------------GCGACC-TAA-GGTA-GGG--T
CAGCG-A-TT-GGGGTGAAGT-CGTAACAA-GGTAGCCG----TAGG-AGAA------CC
TGCGGCTGGATCACCTCC
>59235|Escherichia coli|Escherichia|Gammaproteobacteria|Proteobacteria|Escherichia coli O157:H7 str. TW14359|gi254791136|5075992|plus
AGAG-TT-T-GATCATGG-CTCAGATTGAA--CGCTGGC-GGCA-GGCCT-AACACATGC
AAG-TC--GAACGGTAACAGGAAGAAGCTTGCTTCTTTGCTGACG---------------
------------------------------------------------------------
---------------------------------------------------------AGT
---GGC-GGACGGG-T-G-AGTAATG-TCTGGGA---AACTG-CCT-GATGGAGG-GG-G
AT-AACTACTGGAAAC-G-GTAGCTAATA--CCGCATAAC----------GTC--GCAA-
-GAC------------CAAA-GAGGGGGACCTTCGGGCCTC-------------------
------------------------------------------------------------
------------------------------------------------------------
------------------------------------------------TT-GCCATCGG-
ATGT-GCCC-AGATGGGAT-TA-GC-TAG-TA----GGTG-GGGT-AACGG-C-TCACCT
AGGCGACGAT-CC-C-TAGCTGGTCTGAGA-GGATGACC-AGC-CACACTG-GAA-CTGA
GA-CACGGTCCAGA-CTCC-TACGGGAGGC-AGCA-GTGGGGAATATTGCACAAT-GGGC
-GCAA-----GCCTGA-TGCAGCCATGCC-GCGTG-TATG-A-A-GA-AGG-CC-TTC--
G--GGTT-GTAAA-GTA-C--T-TT-C--AG--CGGG-GAGGAAGGGAGTAAAGTTAATA
CCTTTGCTCAT---TGACG-TTA-CCC-G-CA-GAAGAA-GCACC-GGCTAACTCCGTGC
CAGCAGCCGCGGTAATA-CGGAGGGT-GCAAG-C-GTTAATCGGA-A-TTA-CT-GGGCG
TAAA-GCGCACGC-A-GGC-GGT-TT-GTTAAGTCA-G--A-T-GTGAAAT-CCCC---G
GG-C-TCAA-CCTG-G-GA-AC-TG-CAT-C-TG-ATAC-TGGCA-AGCTT-G-AGTCTC
-GTAGA-GGGGGGT-AG-AATTCCAGGT-GTAGC-GG-TGAAAT-GC-GTAGAG--ATCT
-GGAGGA-ATAC-CGG--T-G--GCG-AA-GGCGGCCCCC-TG-GACGAAGAC-TGA-CG
CT-CAG-GTG-CG-AAAGC-GTGG-GGAG-C-AAAC-AGG-ATT-AGA-TAC-CCTGGTA
GTCCAC-GCCGTAAA-CGATGTCGACT--TGG-AGGTTGTGCCCTTGAGG----CGT-GG
C-TT-CCGGA-GCTAACGCG-TTAA-GTCGACC-GC-CT-GGGGAG-TACGG-CC-GCAA
GG-T-T-AAAACT-CAAA-TGAAT-TGACG-G-GGG-CCCGC-ACAAG-C-GGT-G-GAG
CATGT-GGTTTAATTCGATGCAACGCGAAG-AA-CCTTA-CCTGGTC-TTG-ACAT-C-C
ACAG----AACTT-TCCAGAG-A-TGG-ATTG--GTGCCTTCGGGAA-------------
--CTGTGAGACAGGTGCTGCATGG-CT-GTCGTCAGCTCGTG-TTGTGAAATGTTGGG-T
TAAGT-CCCGCAA-CGAG-CGCAACCCTT-AT-CCTTTG-TTGCC---AG-CGGTCCGGC
----------CGGGAAC-T-CAA-AGGAGACT-G-C-CAGT-G-AT-AA-AC-T-G----
--GA-GGAAGG-T-GGGGATG-ACGTC--AAGT--CATCA---TGGC-CCTTAC-GACC-
A-GGGCT-AC-AC-ACGTG-CTACAATGGCGCA-T-ACAAAGAGAA-GCG-ACCTC-G-C
-GAGAG-CAA-GC-GGAC-CT-C-ATAAA--GTGC-GTCGTAGTCC-GGAT-TGGAGTCT
GCAAC-TCGACTCC-A-TGAAGTCGGAATCGCTA-G-TAAT-CGTGGA-TCAGA-ATGCC
A-C--GGTG-AA-TACGTTCC-CGGG-CCT-TGTACACACCG-C-CCG-TCA-CACCA-T
GG-GA-G-TGAGT-TGCAAA-AGAAGT-AGGTAGCTTAACCTTCGGGAGGGC--------
------------------------------------------------------------
--------------------------------------GCTTAC-CAC-TTTG-TGA--T
TCATG-A-CT-GGGGTGAAGT-CGTAACAA-GGTAACCG----TAGG-GGAA------CC
TGCGGTTGGATCACCTCC
>59237|Lactobacillus casei|Lactobacillus|Bacilli|Firmicutes|Lactobacillus casei BL23|gi191636824|1989559|minus
AGAG-TT-T-GATCCTGG-CTCAGGATGAA--CGCTGGC-GGCG-TGCCT-AATACATGC
AAG-TC--GAACGAGTTCTCGTTGAATCTCGGTGCTTGCACCGAGATTCAACATGGAACG
------------------------------------------------------------
---------------------------------------------------------AGT
---GGC-GGACGGG-T-G-AGTAACA-CGTGGGT--AACCTG-CCC-TTAAGTGG-GG-G
AT-AACATTTGGAAAC-A-GATGCTAATA--CCGCATAGA-TCCAA--GAACC--GCAT-
-GGTT-C--TTG-GCTGAAA-GATGGCGTAAGCTA-------------------------
------------------------------------------------------------
------------------------------------------------------------
------------------------------------------------TC-GCTTTTGG-
ATGG-ACCC-GCGGCGTAT-TA-GC-TAG-TT----GGTG-AGGT-AATGG-C-TCACCA
AGGCGATGAT-AC-G-TAGCCGAACTGAGA-GGTTGATC-GGC-CACATTG-GGA-CTGA
GA-CACGGCCCAAA-CTCC-TACGGGAGGC-AGCA-GTAGGGAATCTTCCACAAT-GGAC
-GCAA-----GTCTGA-TGGAGCAACGCC-GCGTG-AGTG-A-A-GA-AGG-CT-TTC--
G--GGTC-GTAAA-ACT-C--T-GT-T--GT--TGGA-GAAGAATGGTCGGCAGAGTAAC
TGTTGTCGGCG---TGACG-GTA-TCC-A-AC-CAGAAA-GCCAC-GGCTAACTACGTGC
CAGCAGCCGCGGTAATA-CGTAGGTG-GCAAG-C-GTTATCCGGA-T-TTA-TT-GGGCG
TAAA-GCGAGCGC-A-GGC-GGT-TT-TTTAAGTCT-G--A-T-GTGAAAG-CCCT---C
GG-C-TTAA-CCGA-G-GA-AG-CG-CAT-C-GG-AAAC-TGGGA-AACTT-G-AGTGCA
-GAAGA-GGACAGT-GG-AACTCCATGT-GTAGC-GG-TGAAAT-GC-GTAGAT--ATAT
-GGAAGA-ACAC-CAG--T-G--GCG-AA-GGCGGCTGTC-TG-GTCTGTAAC-TGA-CG
CT-GAG-GCT-CG-AAAGC-ATGG-GTAG-C-GAAC-AGG-ATT-AGA-TAC-CCTGGTA
GTCCAT-GCCGTAAA-CGATGAATGCT--AGG-TGTTGGAGGGTTTCCGCC---CTT-CA
G-TG-CCGCA-GCTAACGCA-TTAA-GCATTCC-GC-CT-GGGGAG-TACGA-CC-GCAA
GG-T-T-GAAACT-CAAA-GGAAT-TGACG-G-GGG-CCCGC-ACAAG-C-GGT-G-GAG
CATGT-GGTTTAATTCGAAGCAACGCGAAG-AA-CCTTA-CCAGGTC-TTG-ACAT-C-T
TTTG----ATCAC-CTGAGAG-A-TCA-GGTT--TCCCCTTCGGGGG-------------
--CAAAATGACAGGTGGTGCATGG-TT-GTCGTCAGCTCGTG-TCGTGAGATGTTGGG-T
TAAGT-CCCGCAA-CGAG-CGCAACCCTT-AT-GACTAG-TTGCC---AG-CATTTAGT-
----------TGGGCAC-T-CTA-GTAAGACT-G-C-CGGT-G-AC-AA-AC-C-G----
--GA-GGAAGG-T-GGGGATG-ACGTC--AAAT--CATCA---TGCC-CCTTAT-GACC-
T-GGGCT-AC-AC-ACGTG-CTACAATGGATGG-T-ACAACGAGTT-GCG-AGACC-G-C
-GAGGT-CAA-GC-TAAT-CT-C-TTAAA--GCCA-TTCTCAGTTC-GGAC-TGTAGGCT
GCAAC-TCGCCTAC-A-CGAAGTCGGAATCGCTA-G-TAAT-CGCGGA-TCAGC-ACGCC
G-C--GGTG-AA-TACGTTCC-CGGG-CCT-TGTACACACCG-C-CCG-TCA-CACCA-T
GA-GA-G-TTTGT-AACACC-CGAAGC-CGGTGGCGTAACCCTTTTAGGGAGCGA-----
------------------------------------------------------------
--------------------------------------GCCGTC-TAA-GGTG-GGA--C
AAATG-A-TT-AGGGTGAAGT-CGTAACAA-GGTAGCCG----TAGG-AGAA------CC
TGCGGCTGGATCACCTCC
>59237|Lactobacillus casei|Lactobacillus|Bacilli|Firmicutes|Lactobacillus casei BL23|gi191636824|258745|plus
AGAG-TT-T-GATCCTGG-CTCAGGATGAA--CGCTGGC-GGCG-TGCCT-AATACATGC
AAG-TC--GAACGAGTTCTCGTTGATGATCGGTGCTTGCACCGAGATTCAACATGGAACG
------------------------------------------------------------
---------------------------------------------------------AGT
---GGC-GGACGGG-T-G-AGTAACA-CGTGGGT--AACCTG-CCC-TTAAGTGG-GG-G
AT-AACATTTGGAAAC-A-GATGCTAATA--CCGCATAGA-TCCAA--GAACC--GCAT-
-GGTT-C--TTG-GCTGAAA-GATGGCGTAAGCTA-------------------------
------------------------------------------------------------
------------------------------------------------------------
------------------------------------------------TC-GCTTTTGG-
ATGG-ACCC-GCGGCGTAT-TA-GC-TAG-TT----GGTG-AGGT-AATGG-C-TCACCA
AGGCGATGAT-AC-G-TAGCCGAACTGAGA-GGTTGATC-GGC-CACATTG-GGA-CTGA
GA-CACGGCCCAAA-CTCC-TACGGGAGGC-AGCA-GTAGGGAATCTTCCACAAT-GGAC
-GCAA-----GTCTGA-TGGAGCAACGCC-GCGTG-AGTG-A-A-GA-AGG-CT-TTC--
G--GGTC-GTAAA-ACT-C--T-GT-T--GT--TGGA-GAAGAATGGTCGGCAGAGTAAC
TGTTGTCGGCG---TGACG-GTA-TCC-A-AC-CAGAAA-GCCAC-GGCTAACTACGTGC
CAGCAGCCGCGGTAATA-CGTAGGTG-GCAAG-C-GTTATCCGGA-T-TTA-TT-GGGCG
TAAA-GCGAGCGC-A-GGC-GGT-TT-TTTAAGTCT-G--A-T-GTGAAAG-CCCT---C
GG-C-TTAA-CCGA-G-GA-AG-CG-CAT-C-GG-AAAC-TGGGA-AACTT-G-AGTGCA
-GAAGA-GGACAGT-GG-AACTCCATGT-GTAGC-GG-TGAAAT-GC-GTAGAT--ATAT
-GGAAGA-ACAC-CAG--T-G--GCG-AA-GGCGGCTGTC-TG-GTCTGTAAC-TGA-CG
CT-GAG-GCT-CG-AAAGC-ATGG-GTAG-C-GAAC-AGG-ATT-AGA-TAC-CCTGGTA
GTCCAT-GCCGTAAA-CGATGAATGCT--AGG-TGTTGGAGGGTTTCCGCT---CTT-CA
G-TG-CCGCA-GCTAACGCA-TTAA-GCATTCC-GC-CT-GGGGAG-TACGA-CC-GCAA
GG-T-T-GAAACT-CAAA-GGAAT-TGACG-G-GGG-CCCGC-ACAAG-C-GGT-G-GAG
CATGT-GGTTTAATTCGAAGCAACGCGAAG-AA-CCTTA-CCAGGTC-TTG-ACAT-C-T
TTTG----ATCAC-CTGAGAG-A-TCA-GGTT--TCCCCTTCGGGGG-------------
--CAAAATGACAGGTGGTGCATGG-TT-GTCGTCAGCTCGTG-TCGTGAGATGTTGGG-T
TAAGT-CCCGCAA-CGAG-CGCAACCCTT-AT-GACTAG-TTGCC---AG-CATTTAGT-
----------TGGGCAC-T-CTA-GTAAGACT-G-C-CGGT-G-AC-AA-AC-C-G----
--GA-GGAAGG-T-GGGGATG-ACGTC--AAAT--CATCA---TGCC-CCTTAT-GACC-
T-GGGCT-AC-AC-ACGTG-CTACAATGGATGG-T-ACAACGAGTT-GCG-AGACC-G-C
-GAGGT-CAA-GC-TAAT-CT-C-TTAAA--GCCA-TTCTCAGTTC-GGAC-TGTAGGCT
GCAAC-TCGCCTAC-A-CGAAGTCGGAATCGCTA-G-TAAT-CGCGGA-TCAGC-ACGCC
G-C--GGTG-AA-TACGTTCC-CGGG-CCT-TGTACACACCG-C-CCG-TCA-CACCA-T
GA-GA-G-TTTGT-AACACC-CGAAGC-CGGTGGCGTAACCCTTTTAGGGAGCGA-----
------------------------------------------------------------
--------------------------------------GCCGTC-TAA-GGTG-GGA--C
AAATG-A-TT-AGGGTGAAGT-CGTAACAA-GGTAGCCG----TAGG-AGAA------CC
TGCGGCTGGATCACCTCC
>59237|Lactobacillus casei|Lactobacillus|Bacilli|Firmicutes|Lactobacillus casei BL23|gi191636824|2642703|minus
AGAG-TT-T-GATCCTGG-CTCAGGATGAA--CGCTGGC-GGCG-TGCCT-AATACATGC
AAG-TC--GAACGAGTTCTCGTTGATGATCGGTGCTTGCACCGAGATTCAACATGGAACG
------------------------------------------------------------
---------------------------------------------------------AGT
---GGC-GGACGGG-T-G-AGTAACA-CGTGGGT--AACCTG-CCC-TTAAGTGG-GG-G
AT-AACATTTGGAAAC-A-GATGCTAATA--CCGCATAGA-TCCAA--GAACC--GCAT-
-GGTT-C--TTG-GCTGAAA-GATGGCGTAAGCTA-------------------------
------------------------------------------------------------
------------------------------------------------------------
------------------------------------------------TC-GCTTTTGG-
ATGG-ACCC-GCGGCGTAT-TA-GC-TAG-TT----GGTG-AGGT-AACGG-C-TCACCA
AGGCGATGAT-AC-G-TAGCCGAACTGAGA-GGTTGATC-GGC-CACATTG-GGA-CTGA
GA-CACGGCCCAAA-CTCC-TACGGGAGGC-AGCA-GTAGGGAATCTTCCACAAT-GGAC
-GCAA-----GTCTGA-TGGAGCAACGCC-GCGTG-AGTG-A-A-GA-AGG-CT-TTC--
G--GGTC-GTAAA-ACT-C--T-GT-T--GT--TGGA-GAAGAATGGTCGGCAGAGTAAC
TGTTGTCGGCG---TGACG-GTA-TCC-A-AC-CAGAAA-GCCAC-GGCTAACTACGTGC
CAGCAGCCGCGGTAATA-CGTAGGTG-GCAAG-C-GTTATCCGGA-T-TTA-TT-GGGCG
TAAA-GCGAGCGC-A-GGC-GGT-TT-TTTAAGTCT-G--A-T-GTGAAAG-CCCT---C
GG-C-TTAA-CCGA-G-GA-AG-CG-CAT-C-GG-AAAC-TGGGA-AACTT-G-AGTGCA
-GAAGA-GGACAGT-GG-AACTCCATGT-GTAGC-GG-TGAAAT-GC-GTAGAT--ATAT
-GGAAGA-ACAC-CAG--T-G--GCG-AA-GGCGGCTGTC-TG-GTCTGTAAC-TGA-CG
CT-GAG-GCT-CG-AAAGC-ATGG-GTAG-C-GAAC-AGG-ATT-AGA-TAC-CCTGGTA
GTCCAT-GCCGTAAA-CGATGAATGCT--AGG-TGTTGGAGGGTTTCCGCC---CTT-CA
G-TG-CCGCA-GCTAACGCA-TTAA-GCATTCC-GC-CT-GGGGAG-TACGA-CC-GCAA
GG-T-T-GAAACT-CAAA-GGAAT-TGACG-G-GGG-CCCGC-ACAAG-C-GGT-G-GAG
CATGT-GGTTTAATTCGAAGCAACGCGAAG-AA-CCTTA-CCAGGTC-TTG-ACAT-C-T
TTTG----ATCAC-CTGAGAG-A-TCA-GGTT--TCCCCTTCGGGGG-------------
--CAAAATGACAGGTGGTGCATGG-TT-GTCGTCAGCTCGTG-TCGTGAGATGTTGGG-T
TAAGT-CCCGCAA-CGAG-CGCAACCCTT-AT-GACTAG-TTGCC---AG-CATTTAGT-
----------TGGGCAC-T-CTA-GTAAGACT-G-C-CGGT-G-AC-AA-AC-C-G----
--GA-GGAAGG-T-GGGGATG-ACGTC--AAAT--CATCA---TGCC-CCTTAT-GACC-
T-GGGCT-AC-AC-ACGTG-CTACAATGGATGG-T-ACAACGAGTT-GCG-AGACC-G-C
-GAGGT-CAA-GC-TAAT-CT-C-TTAAA--GCCA-TTCTCAGTTC-GGAC-TGTAGGCT
GCAAC-TCGCCTAC-A-CGAAGTCGGAATCGCTA-G-TAAT-CGCGGA-TCAGC-ACGCC
G-C--GGTG-AA-TACGTTCC-CGGG-CCT-TGTACACACCG-C-CCG-TCA-CACCA-T
GA-GA-G-TTTGT-AACACC-CGAAGC-CGGTGGCGTAACCCTTTTAGGGAGCGA-----
------------------------------------------------------------
--------------------------------------GCCGTC-TAA-GGTG-GGA--C
AAATG-A-TT-AGGGTGAAGT-CGTAACAA-GGTAGCCG----TAGG-AGAA------CC
TGCGGCTGGATCACCTCC
>59237|Lactobacillus casei|Lactobacillus|Bacilli|Firmicutes|Lactobacillus casei BL23|gi191636824|886264|plus
AGAG-TT-T-GATCCTGG-CTCAGGATGAA--CGCTGGC-GGCG-TGCCT-AATACATGC
AAG-TC--GAACGAGTTCTCGTTGATGATCGGTGCTTGCACCGAGATTCAACATGGAACG
------------------------------------------------------------
---------------------------------------------------------AGT
---GGC-GGACGGG-T-G-AGTAACA-CGTGGGT--AACCTG-CCC-TTAAGTGG-GG-G
AT-AACATTTGGAAAC-A-GATGCTAATA--CCGCATAGA-TCCAA--GAACC--GCAT-
-GGTT-C--TTG-GCTGAAA-GATGGCGTAAGCTA-------------------------
------------------------------------------------------------
------------------------------------------------------------
------------------------------------------------TC-GCTTTTGG-
ATGG-ACCC-GCGGCGTAT-TA-GC-TAG-TT----GGTG-AGGT-AATGG-C-TCACCA
AGGCGATGAT-AC-G-TAGCCGAACTGAGA-GGTTGATC-GGC-CACATTG-GGA-CTGA
GA-CACGGCCCAAA-CTCC-TACGGGAGGC-AGCA-GTAGGGAATCTTCCACAAT-GGAC
-GCAA-----GTCTGA-TGGAGCAACGCC-GCGTG-AGTG-A-A-GA-AGG-CT-TTC--
G--GGTC-GTAAA-ACT-C--T-GT-T--GT--TGGA-GAAGAATGGTCGGCAGAGTAAC
TGTTGTCGGCG---TGACG-GTA-TCC-A-AC-CAGAAA-GCCAC-GGCTAACTACGTGC
CAGCAGCCGCGGTAATA-CGTAGGTG-GCAAGGC-GT-ATCCGGA-T-TTA-TT-GGGCG
TAAA-GCGAGCGC-A-GGC-GGT-TT-TTTAAGTCT-G--A-T-GTGAAAG-CCCT---C
GG-C-TTAA-CCGA-G-GA-AG-CG-CAT-C-GG-AAAC-TGGGA-AACTT-G-AGTGCA
-GAAGA-GGACAGT-GG-AACTCCATGT-GTAGC-GG-TGAAAT-GC-GTAGAT--ATAT
-GGAAGA-ACAC-CAG--T-G--GCG-AA-GGCGGCTGTC-TG-GTCTGTAAC-TGA-CG
CT-GAG-GCT-CG-AAAGC-ATGG-GTAG-C-GAAC-AGG-ATT-AGA-TAC-CCTGGTA
GTCCAT-GCCGTAAA-CGATGAATGCT--AGG-TGTTGGAGGGTTTCCGCT---CTT-CA
G-TG-CCGCA-GCTAACGCA-TTAA-GCATTCC-GC-CT-GGGGAG-TACGA-CC-GCAA
GG-T-T-GAAACT-CAAA-GGAAT-TGACG-G-GGG-CCCGC-ACAAG-C-GGT-G-GAG
CATGT-GGTTTAATTCGAAGCAACGCGAAG-AA-CCTTA-CCAGGTC-TTG-ACAT-C-T
TTTG----ATCAC-CTGAGAG-A-TCA-GGTT--TCCCCTTCGGGGG-------------
--CAAAATGACAGGTGGTGCATGG-TT-GTCGTCAGCTCGTG-TCGTGAGATGTTGGG-T
TAAGT-CCCGCAA-CGAG-CGCAACCCTT-AT-GACTAG-TTGCC---AG-CATTTAGT-
----------TGGGCAC-T-CTA-GTAAGACT-G-C-CGGT-G-AC-AA-AC-C-G----
--GA-GGAAGG-T-GGGGATG-ACGTC--AAAT--CATCA---TGCC-CCTTAT-GACC-
T-GGGCT-AC-AC-ACGTG-CTACAATGGATGG-T-ACAACGAGTT-GCG-AGACC-G-C
-GAGGT-CAA-GC-TAAT-CT-C-TTAAA--GCCA-TTCTCAGTTC-GGAC-TGTAGGCT
GCAAC-TCGCCTAC-A-CGAAGTCGGAATCGCTA-G-TAAT-CGCGGA-TCAGC-ACGCC
G-C--GGTG-AA-TACGTTCC-CGGG-CCT-TGTACACACCG-C-CCG-TCA-CACCA-T
GA-GA-G-TTTGT-AACACC-CGAAGC-CGGTGGCGTAACCCTTTTAGGGAGCGA-----
------------------------------------------------------------
--------------------------------------GCCGTC-TAA-GGTG-GGA--C
AAATG-A-TT-AGGGTGAAGT-CGTAACAA-GGTAGCCG----TAGG-AGAA------CC
TGCGGCTGGATCACCTCC
>59237|Lactobacillus casei|Lactobacillus|Bacilli|Firmicutes|Lactobacillus casei BL23|gi191636824|907942|plus
AGAG-TT-T-GATCCTGG-CTCAGGATGAA--CGCTGGC-GGCG-TGCCT-AATACATGC
AAG-TC--GAACGAGTTCTCGTTGATGATCGGTGCTTGCACCGAGATTCAACATGGAACG
------------------------------------------------------------
---------------------------------------------------------AGT
---GGC-GGACGGG-T-G-AGTAACA-CGTGGGT--AACCTG-CCC-TTAAGTGG-GG-G
AT-AACATTTGGAAAC-A-GATGCTAATA--CCGCATAGA-TCCAA--GAACC--GCAT-
-GGTT-C--TTG-GCTGAAA-GATGGCGTAAGCTA-------------------------
------------------------------------------------------------
------------------------------------------------------------
------------------------------------------------TC-GCTTTTGG-
ATGG-ACCC-GCGGCGTAT-TA-GC-TAG-TT----GGTG-AGGT-AATGG-C-TCACCA
AGGCGATGAT-AC-G-TAGCCGAACTGAGA-GGTTGATC-GGC-CACATTG-GGA-CTGA
GA-CACGGCCCAAA-CTCC-TACGGGAGGC-AGCA-GTAGGGAATCTTCCACAAT-GGAC
-GCAA-----GTCTGA-TGGAGCAACGCC-GCGTG-AGTG-A-A-GA-AGG-CT-TTC--
G--GGTC-GTAAA-ACT-C--T-GT-T--GT--TGGA-GAAGAATGGTCGGCAGAGTAAC
TGTTGTCGGCG---TGACG-GTA-TCC-A-AC-CAGAAA-GCCAC-GGCTAACTACGTGC
CAGCAGCCGCGGTAATA-CGTAGGTG-GCAAG-C-GTTATCCGGA-T-TTA-TT-GGGCG
TAAA-GCGAGCGC-A-GGC-GGT-TT-TTTAAGTCT-G--A-T-GTGAAAG-CCCT---C
GG-C-TTAA-CCGA-G-GA-AG-CG-CAT-C-GG-AAAC-TGGGA-AACTT-G-AGTGCA
-GAAGA-GGACAGT-GG-AACTCCATGT-GTAGC-GG-TGAAAT-GC-GTAGAT--ATAT
-GGAAGA-ACAC-CAG--T-G--GCG-AA-GGCGGCTGTC-TG-GTCTGTAAC-TGA-CG
CT-GAG-GCT-CG-AAAGC-ATGG-GTAG-C-GAAC-AGG-ATT-AGA-TAC-CCTGGTA
GTCCAT-GCCGTAAA-CGATGAATGCT--AGG-TGTTGGAGGGTTTCCGCC---CTT-CA
G-TG-CCGCA-GCTAACGCA-TTAA-GCATTCC-GC-CT-GGGGAG-TACGA-CC-GCAA
GG-T-T-GAAACT-CAAA-GGAAT-TGACG-G-GGG-CCCGC-ACAAG-C-GGT-G-GAG
CATGT-GGTTTAATTCGAAGCAACGCGAAG-AA-CCTTA-CCAGGTC-TTG-ACAT-C-T
TTTG----ATCAC-CTGAGAG-A-TCA-GGTT--TCCCCTTCGGGGG-------------
--CAAAATGACAGGTGGTGCATGG-TT-GTCGTCAGCTCGTG-TCGTGAGATGTTGGG-T
TAAGT-CCCGCAA-CGAG-CGCAACCCTT-AT-GACTAG-TTGCC---AG-CATTTAGT-
----------TGGGCAC-T-CTA-GTAAGACT-G-C-CGGT-G-AC-AA-AC-C-G----
--GA-GGAAGG-T-GGGGATG-ACGTC--AAAT--CATCA---TGCC-CCTTAT-GACC-
T-GGGCT-AC-AC-ACGTG-CTACAATGGATGG-T-ACAACGAGTT-GCG-AGACC-G-C
-GAGGT-CAA-GC-TAAT-CT-C-TTAAA--GCCA-TTCTCAGTTC-GGAC-TGTAGGCT
GCAAC-TCGCCTAC-A-CGAAGTCGGAATCGCTA-G-TAAT-CGCGGA-TCAGC-ACGCC
G-C--GGTG-AA-TACGTTCC-CGGG-CCT-TGTACACACCG-C-CCG-TCA-CACCA-T
GA-GA-G-TTTGT-AACACC-CGAAGC-CGGTGGCGTAACCCTTTTAGGGAGCGA-----
------------------------------------------------------------
--------------------------------------GCCGTC-TAA-GGTG-GGA--C
AAATG-A-TT-AGGGTGAAGT-CGTAACAA-GGTAGCCG----TAGG-AGAA------CC
TGCGGCTGGATCACCTCC
>59241|Brucella melitensis|Brucella|Alphaproteobacteria|Proteobacteria|Brucella melitensis ATCC 23457|gi225685871|1086015|minus
AGAG-TT-T-GATCCTGG-CTCAGAACGAA--CGCTGGC-GGCA-GGCTT-AACACATGC
AAG-TC--GAGCGCCCCGCAAGGGG-----------------------------------
------------------------------------------------------------
---------------------------------------------------------AGC
---GGC-AGACGGG-T-G-AGTAACG-CGTGGGA---ACGTA-CCA-TTTGCTAC-GG-A
AT-AACTCAGGGAAAC-T-TGTGCTAATA--CCGTATGTG----------CCC--TTCG-
-GGG------------GAAA-GATTTA---------------------------------
------------------------------------------------------------
------------------------------------------------------------
------------------------------------------------TC-GGCAAATG-
ATCG-GCCC-GCGTTGGAT-TA-GC-TAG-TT----GGTG-GGGT-AAAGG-C-TCACCA
AGGCGACGAT-CC-A-TAGCTGGTCTGAGA-GGATGATC-AGC-CACACTG-GGA-CTGA
GA-CACGGCCCAGA-CTCC-TACGGGAGGC-AGCA-GTGGGGAATATTGGACAAT-GGGC
-GCAA-----GCCTGA-TCCAGCCATGCC-GCGTG-AGTG-A-T-GA-AGG-CC-CTA--
G--GGTT-GTAAA-GCT-C--T-TT-C--AC--CGGT-GAAGATAA--------------
--------------TGACG-GTA-ACC-G-GA-GAAGAA-GCCCC-GGCTAACTTCGTGC
CAGCAGCCGCGGTAATA-CGAAGGGG-GCTAG-C-GTTGTTCGGA-T-TTA-CT-GGGCG
TAAA-GCGCACGT-A-GGC-GGA-CT-TTTAAGTCA-G--G-G-GTGAAAT-CCCG---G
GG-C-TCAA-CCCC-G-GA-AC-TG-CCT-T-TG-ATAC-TGGAA-GTCTT-G-AGTATG
-GTAGA-GGTGAGT-GG-AATTCCGAGT-GTAGA-GG-TGAAAT-TC-GTAGAT--ATTC
-GGAGGA-ACAC-CAG--T-G--GCG-AA-GGCGGCTCAC-TG-GACCATTAC-TGA-CG
CT-GAG-GTG-CG-AAAGC-GTGG-GGAG-C-AAAC-AGG-ATT-AGA-TAC-CCTGGTA
GTCCAC-GCCGTAAA-CGATGAATGTT--AGC-CGTCGGGGTGTTTACA-----CTT-CG
G-TG-GCGCA-GCTAACGCA-TTAA-ACATTCC-GC-CT-GGGGAG-TACGG-TC-GCAA
GA-T-T-AAAACT-CAAA-GGAAT-TGACG-G-GGG-CCCGC-ACAAG-C-GGT-G-GAG
CATGT-GGTTTAATTCGAAGCAACGCGCAG-AA-CCTTA-CCAGCCC-TTG-ACAT-C-C
CGGTCG--CGGTT-AGTGGAG-A-CAC-TATCCTTCAGTTAGGCTGG-------------
--ACCGGAGACAGGTGCTGCATGG-CT-GTCGTCAGCTCGTG-TCGTGAGATGTTGGG-T
TAAGT-CCCGCAA-CGAG-CGCAACCCTC-GC-CCTTAG-TTGCC---AG-CATTCAGT-
----------TGGGCAC-T-CTA-AGGGGACT-G-C-CGGT-G-AT-AA-GC-C-GA---
--GA-GGAAGG-T-GGGGATG-ACGTC--AAGT--CCTCA---TGGC-CCTTAC-GGGC-
T-GGGCT-AC-AC-ACGTG-CTACAATGGTGGT-G-ACAGTGGGCA-GCG-AGCAC-G-C
-GAGTG-TGA-GC-TAAT-CT-C-C-AAA--AGCC-ATCTCAGTTC-GGAT-TGCACTCT
GCAAC-TCGAGTGC-A-TGAAGTTGGAATCGCTA-G-TAAT-CGCGGA-TCAGC-ATGCC
G-C--GGTG-AA-TACGTTCC-CGGG-CCT-TGTACACACCG-C-CCG-TCA-CACCA-T
GG-GA-G-TTGGT-TTTACC-CGAAGG-CGCTGTGCTAACCGCAAGGAGGCA--------
------------------------------------------------------------
--------------------------------------GGCGAC-CAC-GGTA-GGG--T
CAGCG-A-CT-GGGGTGAAGT-CGTAACAA-GGTAGCCG----TAGG-GGAA------CC
TGCGGCTGGATCACCTCC
>59241|Brucella melitensis|Brucella|Alphaproteobacteria|Proteobacteria|Brucella melitensis ATCC 23457|gi225851546|1608029|minus
AGAG-TT-T-GATCCTGG-CTCAGAACGAA--CGCTGGC-GGCA-GGCTT-AACACATGC
AAG-TC--GAGCGCCCCGCAAGGGG-----------------------------------
------------------------------------------------------------
---------------------------------------------------------AGC
---GGC-AGACGGG-T-G-AGTAACG-CGTGGGA---ACGTA-CCA-TTTGCTAC-GG-A
AT-AACTCAGGGAAAC-T-TGTGCTAATA--CCGTATGTG----------CCC--TTCG-
-GGG------------GAAA-GATTTA---------------------------------
------------------------------------------------------------
------------------------------------------------------------
------------------------------------------------TC-GGCAAATG-
ATCG-GCCC-GCGTTGGAT-TA-GC-TAG-TT----GGTG-GGGT-AAAGG-C-TCACCA
AGGCGACGAT-CC-A-TAGCTGGTCTGAGA-GGATGATC-AGC-CACACTG-GGA-CTGA
GA-CACGGCCCAGA-CTCC-TACGGGAGGC-AGCA-GTGGGGAATATTGGACAAT-GGGC
-GCAA-----GCCTGA-TCCAGCCATGCC-GCGTG-AGTG-A-T-GA-AGG-CC-CTA--
G--GGTT-GTAAA-GCT-C--T-TT-C--AC--CGGT-GAAGATAA--------------
--------------TGACG-GTA-ACC-G-GA-GAAGAA-GCCCC-GGCTAACTTCGTGC
CAGCAGCCGCGGTAATA-CGAAGGGG-GCTAG-C-GTTGTTCGGA-T-TTA-CT-GGGCG
TAAA-GCGCACGT-A-GGC-GGA-CT-TTTAAGTCA-G--G-G-GTGAAAT-CCCG---G
GG-C-TCAA-CCCC-G-GA-AC-TG-CCT-T-TG-ATAC-TGGAA-GTCTT-G-AGTATG
-GTAGA-GGTGAGT-GG-AATTCCGAGT-GTAGA-GG-TGAAAT-TC-GTAGAT--ATTC
-GGAGGA-ACAC-CAG--T-G--GCG-AA-GGCGGCTCAC-TG-GACCATTAC-TGA-CG
CT-GAG-GTG-CG-AAAGC-GTGG-GGAG-C-AAAC-AGG-ATT-AGA-TAC-CCTGGTA
GTCCAC-GCCGTAAA-CGATGAATGTT--AGC-CGTCGGGGTGTTTACA-----CTT-CG
G-TG-GCGCA-GCTAACGCA-TTAA-ACATTCC-GC-CT-GGGGAG-TACGG-TC-GCAA
GA-T-T-AAAACT-CAAA-GGAAT-TGACG-G-GGG-CCCGC-ACAAG-C-GGT-G-GAG
CATGT-GGTTTAATTCGAAGCAACGCGCAG-AA-CCTTA-CCAGCCC-TTG-ACAT-C-C
CGGTCG--CGGTT-AGTGGAG-A-CAC-TATCCTTCAGTTAGGCTGG-------------
--ACCGGAGACAGGTGCTGCATGG-CT-GTCGTCAGCTCGTG-TCGTGAGATGTTGGG-T
TAAGT-CCCGCAA-CGAG-CGCAACCCTC-GC-CCTTAG-TTGCC---AG-CATTCAGT-
----------TGGGCAC-T-CTA-AGGGGACT-G-C-CGGT-G-AT-AA-GC-C-GA---
--GA-GGAAGG-T-GGGGATG-ACGTC--AAGT--CCTCA---TGGC-CCTTAC-GGGC-
T-GGGCT-AC-AC-ACGTG-CTACAATGGTGGT-G-ACAGTGGGCA-GCG-AGCAC-G-C
-GAGTG-TGA-GC-TAAT-CT-C-C-AAA--AGCC-ATCTCAGTTC-GGAT-TGCACTCT
GCAAC-TCGAGTGC-A-TGAAGTTGGAATCGCTA-G-TAAT-CGCGGA-TCAGC-ATGCC
G-C--GGTG-AA-TACGTTCC-CGGG-CCT-TGTACACACCG-C-CCG-TCA-CACCA-T
GG-GA-G-TTGGT-TTTACC-CGAAGG-CGCTGTGCTAACCGCAAGGAGGCA--------
------------------------------------------------------------
--------------------------------------GGCGAC-CAC-GGTA-GGG--T
CAGCG-A-CT-GGGGTGAAGT-CGTAACAA-GGTAGCCG----TAGG-GGAA------CC
TGCGGCTGGATCACCTCC
>59241|Brucella melitensis|Brucella|Alphaproteobacteria|Proteobacteria|Brucella melitensis ATCC 23457|gi225851546|1811428|minus
AGAG-TT-T-GATCCTGG-CTCAGAACGAA--CGCTGGC-GGCA-GGCTT-AACACATGC
AAG-TC--GAGCGCCCCGCAAGGGG-----------------------------------
------------------------------------------------------------
---------------------------------------------------------AGC
---GGC-AGACGGG-T-G-AGTAACG-CGTGGGA---ACGTA-CCA-TTTGCTAC-GG-A
AT-AACTCAGGGAAAC-T-TGTGCTAATA--CCGTATGTG----------CCC--TTCG-
-GGG------------GAAA-GATTTA---------------------------------
------------------------------------------------------------
------------------------------------------------------------
------------------------------------------------TC-GGCAAATG-
ATCG-GCCC-GCGTTGGAT-TA-GC-TAG-TT----GGTG-GGGT-AAAGG-C-TCACCA
AGGCGACGAT-CC-A-TAGCTGGTCTGAGA-GGATGATC-AGC-CACACTG-GGA-CTGA
GA-CACGGCCCAGA-CTCC-TACGGGAGGC-AGCA-GTGGGGAATATTGGACAAT-GGGC
-GCAA-----GCCTGA-TCCAGCCATGCC-GCGTG-AGTG-A-T-GA-AGG-CC-CTA--
G--GGTT-GTAAA-GCT-C--T-TT-C--AC--CGGT-GAAGATAA--------------
--------------TGACG-GTA-ACC-G-GA-GAAGAA-GCCCC-GGCTAACTTCGTGC
CAGCAGCCGCGGTAATA-CGAAGGGG-GCTAG-C-GTTGTTCGGA-T-TTA-CT-GGGCG
TAAA-GCGCACGT-A-GGC-GGA-CT-TTTAAGTCA-G--G-G-GTGAAAT-CCCG---G
GG-C-TCAA-CCCC-G-GA-AC-TG-CCT-T-TG-ATAC-TGGAA-GTCTT-G-AGTATG
-GTAGA-GGTGAGT-GG-AATTCCGAGT-GTAGA-GG-TGAAAT-TC-GTAGAT--ATTC
-GGAGGA-ACAC-CAG--T-G--GCG-AA-GGCGGCTCAC-TG-GACCATTAC-TGA-CG
CT-GAG-GTG-CG-AAAGC-GTGG-GGAG-C-AAAC-AGG-ATT-AGA-TAC-CCTGGTA
GTCCAC-GCCGTAAA-CGATGAATGTT--AGC-CGTCGGGGTGTTTACA-----CTT-CG
G-TG-GCGCA-GCTAACGCA-TTAA-ACATTCC-GC-CT-GGGGAG-TACGG-TC-GCAA
GA-T-T-AAAACT-CAAA-GGAAT-TGACG-G-GGG-CCCGC-ACAAG-C-GGT-G-GAG
CATGT-GGTTTAATTCGAAGCAACGCGCAG-AA-CCTTA-CCAGCCC-TTG-ACAT-C-C
CGGTCG--CGGTT-AGTGGAG-A-CAC-TATCCTTCAGTTAGGCTGG-------------
--ACCGGAGACAGGTGCTGCATGG-CT-GTCGTCAGCTCGTG-TCGTGAGATGTTGGG-T
TAAGT-CCCGCAA-CGAG-CGCAACCCTC-GC-CCTTAG-TTGCC---AG-CATTCAGT-
----------TGGGCAC-T-CTA-AGGGGACT-G-C-CGGT-G-AT-AA-GC-C-GA---
--GA-GGAAGG-T-GGGGATG-ACGTC--AAGT--CCTCA---TGGC-CCTTAC-GGGC-
T-GGGCT-AC-AC-ACGTG-CTACAATGGTGGT-G-ACAGTGGGCA-GCG-AGCAC-G-C
-GAGTG-TGA-GC-TAAT-CT-C-C-AAA--AGCC-ATCTCAGTTC-GGAT-TGCACTCT
GCAAC-TCGAGTGC-A-TGAAGTTGGAATCGCTA-G-TAAT-CGCGGA-TCAGC-ATGCC
G-C--GGTG-AA-TACGTTCC-CGGG-CCT-TGTACACACCG-C-CCG-TCA-CACCA-T
GG-GA-G-TTGGT-TTTACC-CGAAGG-CGCTGTGCTAACCGCAAGGAGGCA--------
------------------------------------------------------------
--------------------------------------GGCGAC-CAC-GGTA-GGG--T
CAGCG-A-CT-GGGGTGAAGT-CGTAACAA-GGTAGCCG----TAGG-GGAA------CC
TGCGGCTGGATCACCTCC
>59243|Photorhabdus asymbiotica|Photorhabdus|Gammaproteobacteria|Proteobacteria|Photorhabdus asymbiotica subsp. asymbiotica ATCC 43949|gi253987483|3756549|minus
AGAG-TT-T-GATCATGG-CTCAGATTGAA--CGCTGGC-GGCA-GGCCT-AACACATGC
AAG-TC--GAGCGGTAACAGGAAAGTGCTTGCACTTTTGCTGACG---------------
------------------------------------------------------------
---------------------------------------------------------AGC
---GGC-GGACGGG-T-G-AGTAATG-TCTGGGG---ATCTG-CCC-GAGGGCGG-GG-G
AT-AACCACTGGAAAC-G-GTGGCTAATA--CCGCATGAT----------GTC--GCGA-
-GAC------------CAAA-GTGGGGGACCTGAAAGGGCCTC-----------------
------------------------------------------------------------
------------------------------------------------------------
------------------------------------------------AC-GCCCTCGG-
ATGA-ACCC-AGATGGGAT-TA-GC-TAG-TA----GGTA-GGGT-AATGG-C-CTACCT
AGGCGACGAT-CC-C-TAGCTGGTCTGAGA-GGATGACC-AGC-CACACTG-GGA-CTGA
GA-CACGGCCCAGA-CTCC-TACGGGAGGC-AGCA-GTGGGGAATATTGCACAAT-GGGC
-GCAA-----GCCTGA-TGCAGCCATGCC-GCGTG-TATG-A-A-GC-AGG-CC-TTC--
G--GGTT-GTAAA-GTA-C--T-TT-C--AG--CGGG-GAGGAAGGGTTTGGCCTGAAGA
GGGTTAAATTT---TGACG-TTA-CCC-G-CA-GAAGAA-GCACC-GGCTAACTCCGTGC
CAGCAGCCGCGGTAATA-CGGAGGGT-GCAAG-C-GTTAATCGGA-A-TGA-CT-GGGCG
TAAA-GCGCACGC-A-GGC-GGT-CA-ATTAAGTTA-G--A-T-GTGAAAT-CCCC---G
GG-C-TCAA-CCTG-G-GA-AT-GG-CAT-C-TA-AGAC-TGGTT-GGCTA-G-AGTCTC
-GTAGA-GGGGGGT-AG-AATTCCATGT-GTAGC-GG-TGAAAT-GC-GTAGAG--ATGT
-GGAGGA-ATAC-CGG--T-G--GCG-AA-GGCGGCCCCC-TG-GACGAAGAC-TGA-CG
CT-CAG-GTG-CG-AAAGC-GTGG-GGAG-C-AAAC-AGG-ATT-AGA-TAC-CCTGGTA
GTCCAC-GCTGTAAA-CGATGTCGATT--TGG-AGGTTGTGGCCTAGAGC----TGT-GG
C-TT-CCGGA-GCTAACGCG-TTAA-ATCGACC-GC-CT-GGGGAG-TACGG-CC-GCAA
GG-T-T-AAAACT-CAAA-TGAAT-TGACG-G-GGG-CCCGC-ACAAG-C-GGT-G-GAG
CATGT-GGTTTAATTCGATGCAACGCGAAG-AA-CCTTA-CCTACTC-TTG-ACAT-C-C
AGAG----AAGAC-CTCAGAG-A-TGA-GGTT--GTGCCTTCGGGAG-------------
--CTCTGAGACAGGTGCTGCATGG-CT-GTCGTCAGCTCGTG-TTGTGAAATGTTGGG-T
TAAGT-CCCGCAA-CGAG-CGCAACCCTT-AT-CCTTTG-TTGCC---AG-CACGTTGAG
G---------TGGGAAC-T-CAA-AGGAGACT-G-C-CGGT-G-AT-AA-AC-C-G----
--GA-GGAAGG-T-GGGGATG-ACGTC--AAGT--CATCA---TGGC-CCTGAC-GAGT-
A-GGGCT-AC-AC-ACGTG-CTACAATGGCGGA-T-ACAAAGTGAA-GCG-ACCTC-G-C
-GAGAG-CAA-GC-GGAA-CA-C-ACAAA--GTCT-GTCGTAGTCC-GGAT-TGGAGTCT
GCAAC-TCGACTCC-A-TGAAGTCGGAATCGCTA-G-TAAT-CGTAGA-TCAGC-ATGCT
A-C--GGTG-AA-TACGTTCC-CGGG-CCT-TGTACACACCG-C-CCG-TCA-CACCA-T
GG-GA-G-TGGGT-GGCAAA-AGAAGT-CGGTAGCCTAACCGCGAGGGGGGC--------
------------------------------------------------------------
--------------------------------------GCTGAC-CAC-TTTG-TGA--T
TCATG-A-CT-GGGGTGAAGT-CGTAACAA-GGTAACCG----TAGG-GGAA------CC
TGCGGTTGGATCACCTCC
>59243|Photorhabdus asymbiotica|Photorhabdus|Gammaproteobacteria|Proteobacteria|Photorhabdus asymbiotica subsp. asymbiotica ATCC 43949|gi253987483|442929|plus
AGAG-TT-T-GATCATGG-CTCAGATTGAA--CGCTGGC-GGCA-GGCCT-AACACATGC
AAG-TC--GAGCGGTAACAGGAAAGTGCTTGCACTTTTGCTGACG---------------
------------------------------------------------------------
---------------------------------------------------------AGC
---GGC-GGACGGG-T-G-AGTAATG-TCTGGGG---ATCTG-CCC-GAGGGCGG-GG-G
AT-AACCACTGGAAAC-G-GTGGCTAATA--CCGCATGAT----------GTC--GCGA-
-GAC------------CAAA-GTGGGGGACCTGAAAGGGCCTC-----------------
------------------------------------------------------------
------------------------------------------------------------
------------------------------------------------AC-GCCCTCGG-
ATGA-ACCC-AGATGGGAT-TA-GC-TAG-TA----GGTA-GGGT-AATGG-C-CTACCT
AGGCGACGAT-CC-C-TAGCTGGTCTGAGA-GGATGACC-AGC-CACACTG-GGA-CTGA
GA-CACGGCCCAGA-CTCC-TACGGGAGGC-AGCA-GTGGGGAATATTGCACAAT-GGGC
-GCAA-----GCCTGA-TGCAGCCATGCC-GCGTG-TATG-A-A-GC-AGG-CC-TTC--
G--GGTT-GTAAA-GTA-C--T-TT-C--AG--CGGG-GAGGAAGGGTTTGGCCTGAAGA
GGGTTAAATTT---TGACG-TTA-CCC-G-CA-GAAGAA-GCACC-GGCTAACTCCGTGC
CAGCAGCCGCGGTAATA-CGGAGGGT-GCAAG-C-GTTAATCGGA-A-TGA-CT-GGGCG
TAAA-GCGCACGC-A-GGC-GGT-CA-ATTAAGTTA-G--A-T-GTGAAAT-CCCC---G
GG-C-TCAA-CCTG-G-GA-AT-GG-CAT-C-TA-AGAC-TGGTT-GGCTA-G-AGTCTC
-GTAGA-GGGGGGT-AG-AATTCCATGT-GTAGC-GG-TGAAAT-GC-GTAGAG--ATGT
-GGAGGA-ATAC-CGG--T-G--GCG-AA-GGCGGCCCCC-TG-GACGAAGAC-TGA-CG
CT-CAG-GTG-CG-AAAGC-GTGG-GGAG-C-AAAC-AGG-ATT-AGA-TAC-CCTGGTA
GTCCAC-GCTGTAAA-CGATGTCGATT--TGG-AGGTTGTGGCCTAGAGC----TGT-GG
C-TT-CCGGA-GCTAACGCG-TTAA-ATCGACC-GC-CT-GGGGAG-TACGG-CC-GCAA
GG-T-T-AAAACT-CAAA-TGAAT-TGACG-G-GGG-CCCGC-ACAAG-C-GGT-G-GAG
CATGT-GGTTTAATTCGATGCAACGCGAAG-AA-CCTTA-CCTACTC-TTG-ACAT-C-C
AGAG----AAGAC-CTCAGAG-A-TGA-GGTT--GTGCCTTCGGGAG-------------
--CTCTGAGACAGGTGCTGCATGG-CT-GTCGTCAGCTCGTG-TTGTGAAATGTTGGG-T
TAAGT-CCCGCAA-CGAG-CGCAACCCTT-AT-CCTTTG-TTGCC---AG-CACGTTGAG
G---------TGGGAAC-T-CAA-AGGAGACT-G-C-CGGT-G-AT-AA-AC-C-G----
--GA-GGAAGG-T-GGGGATG-ACGTC--AAGT--CATCA---TGGC-CCTGAC-GAGT-
A-GGGCT-AC-AC-ACGTG-CTACAATGGCGGA-T-ACAAAGTGAA-GCG-ACCTC-G-C
-GAGAG-CAA-GC-GGAA-CA-C-ACAAA--GTCT-GTCGTAGTCC-GGAT-TGGAGTCT
GCAAC-TCGACTCC-A-TGAAGTCGGAATCGCTA-G-TAAT-CGTAGA-TCAGC-ATGCT
A-C--GGTG-AA-TACGTTCC-CGGG-CCT-TGTACACACCG-C-CCG-TCA-CACCA-T
GG-GA-G-TGGGT-GGCAAA-AGAAGT-CGGTAGCCTAACCGCGAGGGGGGC--------
------------------------------------------------------------
--------------------------------------GCTGAC-CAC-TTTG-TGA--T
TCATG-A-CT-GGGGTGAAGT-CGTAACAA-GGTAACCG----TAGG-GGAA------CC
TGCGGTTGGATCACCTCC
>59243|Photorhabdus asymbiotica|Photorhabdus|Gammaproteobacteria|Proteobacteria|Photorhabdus asymbiotica subsp. asymbiotica ATCC 43949|gi253987483|4509852|minus
AGAG-TT-T-GATCATGG-CTCAGATTGAA--CGCTGGC-GGCA-GGCCT-AACACATGC
AAG-TC--GAGCGGTAACAGGAAAGTGCTTGCACTTTTGCTGACG---------------
------------------------------------------------------------
---------------------------------------------------------AGC
---GGC-GGACGGG-T-G-AGTAATG-TCTGGGG---ATCTG-CCC-GAGGGCGG-GG-G
AT-AACCACTGGAAAC-G-GTGGCTAATA--CCGCATGAT----------GTC--GCGA-
-GAC------------CAAA-GTGGGGGACCTGAAAGGGCCTC-----------------
------------------------------------------------------------
------------------------------------------------------------
------------------------------------------------AC-GCCCTCGG-
ATGA-ACCC-AGATGGGAT-TA-GC-TAG-TA----GGTA-GGGT-AATGG-C-CTACCT
AGGCGACGAT-CC-C-TAGCTGGTCTGAGA-GGATGACC-AGC-CACACTG-GGA-CTGA
GA-CACGGCCCAGA-CTCC-TACGGGAGGC-AGCA-GTGGGGAATATTGCACAAT-GGGC
-GCAA-----GCCTGA-TGCAGCCATGCC-GCGTG-TATG-A-A-GC-AGG-CC-TTC--
G--GGTT-GTAAA-GTA-C--T-TT-C--AG--CGGG-GAGGAAGGGTTTGGCCTGAAGA
GGGTTAAATTT---TGACG-TTA-CCC-G-CA-GAAGAA-GCACC-GGCTAACTCCGTGC
CAGCAGCCGCGGTAATA-CGGAGGGT-GCAAG-C-GTTAATCGGA-A-TGA-CT-GGGCG
TAAA-GCGCACGC-A-GGC-GGT-CA-ATTAAGTTA-G--A-T-GTGAAAT-CCCC---G
GG-C-TCAA-CCTG-G-GA-AT-GG-CAT-C-TA-AGAC-TGGTT-GGCTA-G-AGTCTC
-GTAGA-GGGGGGT-AG-AATTCCATGT-GTAGC-GG-TGAAAT-GC-GTAGAG--ATGT
-GGAGGA-ATAC-CGG--T-G--GCG-AA-GGCGGCCCCC-TG-GACGAAGAC-TGA-CG
CT-CAG-GTG-CG-AAAGC-GTGG-GGAG-C-AAAC-AGG-ATT-AGA-TAC-CCTGGTA
GTCCAC-GCTGTAAA-CGATGTCGATT--TGG-AGGTTGTGGCCTAGAGC----TGT-GG
C-TT-CCGGA-GCTAACGCG-TTAA-ATCGACC-GC-CT-GGGGAG-TACGG-CC-GCAA
GG-T-T-AAAACT-CAAA-TGAAT-TGACG-G-GGG-CCCGC-ACAAG-C-GGT-G-GAG
CATGT-GGTTTAATTCGATGCAACGCGAAG-AA-CCTTA-CCTACTC-TTG-ACAT-C-C
AGAG----AAGAC-CTCAGAG-A-TGA-GGTT--GTGCCTTCGGGAG-------------
--CTCTGAGACAGGTGCTGCATGG-CT-GTCGTCAGCTCGTG-TTGTGAAATGTTGGG-T
TAAGT-CCCGCAA-CGAG-CGCAACCCTT-AT-CCTTTG-TTGCC---AG-CACGTTGAG
G---------TGGGAAC-T-CAA-AGGAGACT-G-C-CGGT-G-AT-AA-AC-C-G----
--GA-GGAAGG-T-GGGGATG-ACGTC--AAGT--CATCA---TGGC-CCTGAC-GAGT-
A-GGGCT-AC-AC-ACGTG-CTACAATGGCGGA-T-ACAAAGTGAA-GCG-ACCTC-G-C
-GAGAG-CAA-GC-GGAA-CA-C-ACAAA--GTCT-GTCGTAGTCC-GGAT-TGGAGTCT
GCAAC-TCGACTCC-A-TGAAGTCGGAATCGCTA-G-TAAT-CGTAGA-TCAGC-ATGCT
A-C--GGTG-AA-TACGTTCC-CGGG-CCT-TGTACACACCG-C-CCG-TCA-CACCA-T
GG-GA-G-TGGGT-GGCAAA-AGAAGT-CGGTAGCCTAACCGCGAGGGGGGC--------
------------------------------------------------------------
--------------------------------------GCTGAC-CAC-TTTG-TGA--T
TCATG-A-CT-GGGGTGAAGT-CGTAACAA-GGTAACCG----TAGG-GGAA------CC
TGCGGTTGGATCACCTCC
>59243|Photorhabdus asymbiotica|Photorhabdus|Gammaproteobacteria|Proteobacteria|Photorhabdus asymbiotica subsp. asymbiotica ATCC 43949|gi253987483|4848575|minus
AGAG-TT-T-GATCATGG-CTCAGATTGAA--CGCTGGC-GGCA-GGCCT-AACACATGC
AAG-TC--GAGCGGTAACAGGAAAGTGCTTGCACTTTTGCTGACG---------------
------------------------------------------------------------
---------------------------------------------------------AGC
---GGC-GGACGGG-T-G-AGTAATG-TCTGGGG---ATCTG-CCC-GAGGGCGG-GG-G
AT-AACCACTGGAAAC-G-GTGGCTAATA--CCGCATGAT----------GTC--GCGA-
-GAC------------CAAA-GTGGGGGACCTGAAAGGGCCTC-----------------
------------------------------------------------------------
------------------------------------------------------------
------------------------------------------------AC-GCCCTCGG-
ATGA-ACCC-AGATGGGAT-TA-GC-TAG-TA----GGTA-GGGT-AATGG-C-CTACCT
AGGCGACGAT-CC-C-TAGCTGGTCTGAGA-GGATGACC-AGC-CACACTG-GGA-CTGA
GA-CACGGCCCAGA-CTCC-TACGGGAGGC-AGCA-GTGGGGAATATTGCACAAT-GGGC
-GCAA-----GCCTGA-TGCAGCCATGCC-GCGTG-TATG-A-A-GC-AGG-CC-TTC--
G--GGTT-GTAAA-GTA-C--T-TT-C--AG--CGGG-GAGGAAGGGTTTGGCCTGAAGA
GGGTTAAATTT---TGACG-TTA-CCC-G-CA-GAAGAA-GCACC-GGCTAACTCCGTGC
CAGCAGCCGCGGTAATA-CGGAGGGT-GCAAG-C-GTTAATCGGA-A-TGA-CT-GGGCG
TAAA-GCGCACGC-A-GGC-GGT-CA-ATTAAGTTA-G--A-T-GTGAAAT-CCCC---G
GG-C-TCAA-CCTG-G-GA-AT-GG-CAT-C-TA-AGAC-TGGTT-GGCTA-G-AGTCTC
-GTAGA-GGGGGGT-AG-AATTCCATGT-GTAGC-GG-TGAAAT-GC-GTAGAG--ATGT
-GGAGGA-ATAC-CGG--T-G--GCG-AA-GGCGGCCCCC-TG-GACGAAGAC-TGA-CG
CT-CAG-GTG-CG-AAAGC-GTGG-GGAG-C-AAAC-AGG-ATT-AGA-TAC-CCTGGTA
GTCCAC-GCTGTAAA-CGATGTCGATT--TGG-AGGTTGTGGCCTAGAGC----TGT-GG
C-TT-CCGGA-GCTAACGCG-TTAA-ATCGACC-GC-CT-GGGGAG-TACGG-CC-GCAA
GG-T-T-AAAACT-CAAA-TGAAT-TGACG-G-GGG-CCCGC-ACAAG-C-GGT-G-GAG
CATGT-GGTTTAATTCGATGCAACGCGAAG-AA-CCTTA-CCTACTC-TTG-ACAT-C-C
AGAG----AAGAC-CTCAGAG-A-TGA-GGTT--GTGCCTTCGGGAG-------------
--CTCTGAGACAGGTGCTGCATGG-CT-GTCGTCAGCTCGTG-TTGTGAAATGTTGGG-T
TAAGT-CCCGCAA-CGAG-CGCAACCCTT-AT-CCTTTG-TTGCC---AG-CACGTTGAG
G---------TGGGAAC-T-CAA-AGGAGACT-G-C-CGGT-G-AT-AA-AC-C-G----
--GA-GGAAGG-T-GGGGATG-ACGTC--AAGT--CATCA---TGGC-CCTGAC-GAGT-
A-GGGCT-AC-AC-ACGTG-CTACAATGGCGGA-T-ACAAAGTGAA-GCG-ACCTC-G-C
-GAGAG-CAA-GC-GGAA-CA-C-ACAAA--GTCT-GTCGTAGTCC-GGAT-TGGAGTCT
GCAAC-TCGACTCC-A-TGAAGTCGGAATCGCTA-G-TAAT-CGTAGA-TCAGC-ATGCT
A-C--GGTG-AA-TACGTTCC-CGGG-CCT-TGTACACACCG-C-CCG-TCA-CACCA-T
GG-GA-G-TGGGT-GGCAAA-AGAAGT-CGGTAGCCTAACCGCGAGGGGGGC--------
------------------------------------------------------------
--------------------------------------GCTGAC-CAC-TTTG-TGA--T
TCATG-A-CT-GGGGTGAAGT-CGTAACAA-GGTAACCG----TAGG-GGAA------CC
TGCGGTTGGATCACCTCC
>59243|Photorhabdus asymbiotica|Photorhabdus|Gammaproteobacteria|Proteobacteria|Photorhabdus asymbiotica subsp. asymbiotica ATCC 43949|gi253987483|4890215|minus
AGAG-TT-T-GATCATGG-CTCAGATTGAA--CGCTGGC-GGCA-GGCCT-AACACATGC
AAG-TC--GAGCGGTAACAGGAAAGTGCTTGCACTTTTGCTGACG---------------
------------------------------------------------------------
---------------------------------------------------------AGC
---GGC-GGACGGG-T-G-AGTAATG-TCTGGGG---ATCTG-CCC-GAGGGCGG-GG-G
AT-AACCACTGGAAAC-G-GTGGCTAATA--CCGCATGAT----------GTC--GCGA-
-GAC------------CAAA-GTGGGGGACCTGAAAGGGCCTC-----------------
------------------------------------------------------------
------------------------------------------------------------
------------------------------------------------AC-GCCCTCGG-
ATGA-ACCC-AGATGGGAT-TA-GC-TAG-TA----GGTA-GGGT-AATGG-C-CTACCT
AGGCGACGAT-CC-C-TAGCTGGTCTGAGA-GGATGACC-AGC-CACACTG-GGA-CTGA
GA-CACGGCCCAGA-CTCC-TACGGGAGGC-AGCA-GTGGGGAATATTGCACAAT-GGGC
-GCAA-----GCCTGA-TGCAGCCATGCC-GCGTG-TATG-A-A-GC-AGG-CC-TTC--
G--GGTT-GTAAA-GTA-C--T-TT-C--AG--CGGG-GAGGAAGGGTTTGGCCTGAAGA
GGGTTAAATTT---TGACG-TTA-CCC-G-CA-GAAGAA-GCACC-GGCTAACTCCGTGC
CAGCAGCCGCGGTAATA-CGGAGGGT-GCAAG-C-GTTAATCGGA-A-TGA-CT-GGGCG
TAAA-GCGCACGC-A-GGC-GGT-CA-ATTAAGTTA-G--A-T-GTGAAAT-CCCC---G
GG-C-TCAA-CCTG-G-GA-AT-GG-CAT-C-TA-AGAC-TGGTT-GGCTA-G-AGTCTC
-GTAGA-GGGGGGT-AG-AATTCCATGT-GTAGC-GG-TGAAAT-GC-GTAGAG--ATGT
-GGAGGA-ATAC-CGG--T-G--GCG-AA-GGCGGCCCCC-TG-GACGAAGAC-TGA-CG
CT-CAG-GTG-CG-AAAGC-GTGG-GGAG-C-AAAC-AGG-ATT-AGA-TAC-CCTGGTA
GTCCAC-GCTGTAAA-CGATGTCGATT--TGG-AGGTTGTGGCCTAGAGC----TGT-GG
C-TT-CCGGA-GCTAACGCG-TTAA-ATCGACC-GC-CT-GGGGAG-TACGG-CC-GCAA
GG-T-T-AAAACT-CAAA-TGAAT-TGACG-G-GGG-CCCGC-ACAAG-C-GGT-G-GAG
CATGT-GGTTTAATTCGATGCAACGCGAAG-AA-CCTTA-CCTACTC-TTG-ACAT-C-C
AGAG----AAGAC-CTCAGAG-A-TGA-GGTT--GTGCCTTCGGGAG-------------
--CTCTGAGACAGGTGCTGCATGG-CT-GTCGTCAGCTCGTG-TTGTGAAATGTTGGG-T
TAAGT-CCCGCAA-CGAG-CGCAACCCTT-AT-CCTTTG-TTGCC---AG-CACGTTGAG
G---------TGGGAAC-T-CAA-AGGAGACT-G-C-CGGT-G-AT-AA-AC-C-G----
--GA-GGAAGG-T-GGGGATG-ACGTC--AAGT--CATCA---TGGC-CCTGAC-GAGT-
A-GGGCT-AC-AC-ACGTG-CTACAATGGCGGA-T-ACAAAGTGAA-GCG-ACCTC-G-C
-GAGAG-CAA-GC-GGAA-CA-C-ACAAA--GTCT-GTCGTAGTCC-GGAT-TGGAGTCT
GCAAC-TCGACTCC-A-TGAAGTCGGAATCGCTA-G-TAAT-CGTAGA-TCAGC-ATGCT
A-C--GGTG-AA-TACGTTCC-CGGG-CCT-TGTACACACCG-C-CCG-TCA-CACCA-T
GG-GA-G-TGGGT-GGCAAA-AGAAGT-CGGTAGCCTAACCGCGAGGGGGGC--------
------------------------------------------------------------
--------------------------------------GCTGAC-CAC-TTTG-TGA--T
TCATG-A-CT-GGGGTGAAGT-CGTAACAA-GGTAACCG----TAGG-GGAA------CC
TGCGGTTGGATCACCTCC
>59243|Photorhabdus asymbiotica|Photorhabdus|Gammaproteobacteria|Proteobacteria|Photorhabdus asymbiotica subsp. asymbiotica ATCC 43949|gi253987483|54632|plus
AGAG-TT-T-GATCATGG-CTCAGATTGAA--CGCTGGC-GGCA-GGCCT-AACACATGC
AAG-TC--GAGCGGTAACAGGAAAGTGCTTGCACTTTTGCTGACG---------------
------------------------------------------------------------
---------------------------------------------------------AGC
---GGC-GGACGGG-T-G-AGTAATG-TCTGGGG---ATCTG-CCC-GAGGGCGG-GG-G
AT-AACCACTGGAAAC-G-GTGGCTAATA--CCGCATGAT----------GTC--GCGA-
-GAC------------CAAA-GTGGGGGACCTGAAAGGGCCTC-----------------
------------------------------------------------------------
------------------------------------------------------------
------------------------------------------------AC-GCCCTCGG-
ATGA-ACCC-AGATGGGAT-TA-GC-TAG-TA----GGTA-GGGT-AATGG-C-CTACCT
AGGCGACGAT-CC-C-TAGCTGGTCTGAGA-GGATGACC-AGC-CACACTG-GGA-CTGA
GA-CACGGCCCAGA-CTCC-TACGGGAGGC-AGCA-GTGGGGAATATTGCACAAT-GGGC
-GCAA-----GCCTGA-TGCAGCCATGCC-GCGTG-TATG-A-A-GC-AGG-CC-TTC--
G--GGTT-GTAAA-GTA-C--T-TT-C--AG--CGGG-GAGGAAGGGTTTGGCCTGAAGA
GGGTTAAATTT---TGACG-TTA-CCC-G-CA-GAAGAA-GCACC-GGCTAACTCCGTGC
CAGCAGCCGCGGTAATA-CGGAGGGT-GCAAG-C-GTTAATCGGA-A-TGA-CT-GGGCG
TAAA-GCGCACGC-A-GGC-GGT-CA-ATTAAGTTA-G--A-T-GTGAAAT-CCCC---G
GG-C-TCAA-CCTG-G-GA-AT-GG-CAT-C-TA-AGAC-TGGTT-GGCTA-G-AGTCTC
-GTAGA-GGGGGGT-AG-AATTCCATGT-GTAGC-GG-TGAAAT-GC-GTAGAG--ATGT
-GGAGGA-ATAC-CGG--T-G--GCG-AA-GGCGGCCCCC-TG-GACGAAGAC-TGA-CG
CT-CAG-GTG-CG-AAAGC-GTGG-GGAG-C-AAAC-AGG-ATT-AGA-TAC-CCTGGTA
GTCCAC-GCTGTAAA-CGATGTCGATT--TGG-AGGTTGTGGCCTAGAGC----TGT-GG
C-TT-CCGGA-GCTAACGCG-TTAA-ATCGACC-GC-CT-GGGGAG-TACGG-CC-GCAA
GG-T-T-AAAACT-CAAA-TGAAT-TGACG-G-GGG-CCCGC-ACAAG-C-GGT-G-GAG
CATGT-GGTTTAATTCGATGCAACGCGAAG-AA-CCTTA-CCTACTC-TTG-ACAT-C-C
AGAG----AAGAC-CTCAGAG-A-TGA-GGTT--GTGCCTTCGGGAG-------------
--CTCTGAGACAGGTGCTGCATGG-CT-GTCGTCAGCTCGTG-TTGTGAAATGTTGGG-T
TAAGT-CCCGCAA-CGAG-CGCAACCCTT-AT-CCTTTG-TTGCC---AG-CACGTTGAG
G---------TGGGAAC-T-CAA-AGGAGACT-G-C-CGGT-G-AT-AA-AC-C-G----
--GA-GGAAGG-T-GGGGATG-ACGTC--AAGT--CATCA---TGGC-CCTGAC-GAGT-
A-GGGCT-AC-AC-ACGTG-CTACAATGGCGGA-T-ACAAAGTGAA-GCG-ACCTC-G-C
-GAGAG-CAA-GC-GGAA-CA-C-ACAAA--GTCT-GTCGTAGTCC-GGAT-TGGAGTCT
GCAAC-TCGACTCC-A-TGAAGTCGGAATCGCTA-G-TAAT-CGTAGA-TCAGC-ATGCT
A-C--GGTG-AA-TACGTTCC-CGGG-CCT-TGTACACACCG-C-CCG-TCA-CACCA-T
GG-GA-G-TGGGT-GGCAAA-AGAAGT-CGGTAGCCTAACCGCGAGGGGGGC--------
------------------------------------------------------------
--------------------------------------GCTGAC-CAC-TTTG-TGA--T
TCATG-A-CT-GGGGTGAAGT-CGTAACAA-GGTAACCG----TAGG-GGAA------CC
TGCGGTTGGATCACCTCC
>59243|Photorhabdus asymbiotica|Photorhabdus|Gammaproteobacteria|Proteobacteria|Photorhabdus asymbiotica subsp. asymbiotica ATCC 43949|gi253987483|759705|plus
AGAG-TT-T-GATCATGG-CTCAGATTGAA--CGCTGGC-GGCA-GGCCT-AACACATGC
AAG-TC--GAGCGGTAACAGGAAAGCGCTTGCGCTTTTGCTGACG---------------
------------------------------------------------------------
---------------------------------------------------------AGC
---GGC-GGACGGG-T-G-AGTAATG-TCTGGGG---ATCTG-CCC-GAGGGCGG-GG-G
AT-AACCACTGGAAAC-G-GTGGCTAATA--CCGCATGAT----------GTC--GCGA-
-GAC------------CAAA-GTGGGGGACCTGAAAGGGCCTC-----------------
------------------------------------------------------------
------------------------------------------------------------
------------------------------------------------AC-GCCCTCGG-
ATGA-ACCC-AGATGGGAT-TA-GC-TAG-TA----GGTA-GGGT-AATGG-C-CTACCT
AGGCGACGAT-CC-C-TAGCTGGTCTGAGA-GGATGACC-AGC-CACACTG-GGA-CTGA
GA-CACGGCCCAGA-CTCC-TACGGGAGGC-AGCA-GTGGGGAATATTGCACAAT-GGGC
-GCAA-----GCCTGA-TGCAGCCATGCC-GCGTG-TATG-A-A-GC-AGG-CC-TTC--
G--GGTT-GTAAA-GTA-C--T-TT-C--AG--CGGG-GAGGAAGGGTTTGGCCTGAAGA
GGGTTAAATTT---TGACG-TTA-CCC-G-CA-GAAGAA-GCACC-GGCTAACTCCGTGC
CAGCAGCCGCGGTAATA-CGGAGGGT-GCAAG-C-GTTAATCGGA-A-TGA-CT-GGGCG
TAAA-GCGCACGC-A-GGC-GGT-CA-ATTAAGTTA-G--A-T-GTGAAAT-CCCC---G
GG-C-TCAA-CCTG-G-GA-AT-GG-CAT-C-TA-AGAC-TGGTT-GGCTA-G-AGTCTC
-GTAGA-GGGGGGT-AG-AATTCCATGT-GTAGC-GG-TGAAAT-GC-GTAGAG--ATGT
-GGAGGA-ATAC-CGG--T-G--GCG-AA-GGCGGCCCCC-TG-GACGAAGAC-TGA-CG
CT-CAG-GTG-CG-AAAGC-GTGG-GGAG-C-AAAC-AGG-ATT-AGA-TAC-CCTGGTA
GTCCAC-GCTGTAAA-CGATGTCGATT--TGG-AGGTTGTGGCCTAGAGC----TGT-GG
C-TT-CCGGA-GCTAACGCG-TTAA-ATCGACC-GC-CT-GGGGAG-TACGG-CC-GCAA
GG-T-T-AAAACT-CAAA-TGAAT-TGACG-G-GGG-CCCGC-ACAAG-C-GGT-G-GAG
CATGT-GGTTTAATTCGATGCAACGCGAAG-AA-CCTTA-CCTACTC-TTG-ACAT-C-C
AGAG----AAGAC-CTCAGAG-A-TGA-GGTT--GTGCCTTCGGGAG-------------
--CTCTGAGACAGGTGCTGCATGG-CT-GTCGTCAGCTCGTG-TTGTGAAATGTTGGG-T
TAAGT-CCCGCAA-CGAG-CGCAACCCTT-AT-CCTTTG-TTGCC---AG-CACGTTGAG
G---------TGGGAAC-T-CAA-AGGAGACT-G-C-CGGT-G-AT-AA-AC-C-G----
--GA-GGAAGG-T-GGGGATG-ACGTC--AAGT--CATCA---TGGC-CCTGAC-GAGT-
A-GGGCT-AC-AC-ACGTG-CTACAATGGCGGA-T-ACAAAGTGAA-GCG-ACCTC-G-C
-GAGAG-CAA-GC-GGAA-CA-C-ACAAA--GTCT-GTCGTAGTCC-GGAT-TGGAGTCT
GCAAC-TCGACTCC-A-TGAAGTCGGAATCGCTA-G-TAAT-CGTAGA-TCAGC-ATGCT
A-C--GGTG-AA-TACGTTCC-CGGG-CCT-TGTACACACCG-C-CCG-TCA-CACCA-T
GG-GA-G-TGGGT-GGCAAA-AGAAGT-CGGTAGCCTAACCGCGAGGGGGGC--------
------------------------------------------------------------
--------------------------------------GCTGAC-CAC-TTTG-TGA--T
TCATG-A-CT-GGGGTGAAGT-CGTAACAA-GGTAACCG----TAGG-GGAA------CC
TGCGGTTGGATCACCTCC
>59245|Escherichia coli|Escherichia|Gammaproteobacteria|Proteobacteria|Escherichia coli 'BL21-Gold(DE3)pLysS AG'|gi253771435|1142099|plus
AGAG-TT-T-GATCATGG-CTCAGATTGAA--CGCTGGC-GGCA-GGCCT-AACACATGC
AAG-TC--GAACGGTAACAGGAAGCAGCTTGCTGCTTCGCTGACG---------------
------------------------------------------------------------
---------------------------------------------------------AGT
---GGC-GGACGGG-T-G-AGTAATG-TCTGGGA---AACTG-CCT-GATGGAGG-GG-G
AT-AACTACTGGAAAC-G-GTAGCTAATA--CCGCATAAC----------GTC--GCAA-
-GAC------------CAAA-GAGGGGGACCTTAGGGCCTC-------------------
------------------------------------------------------------
------------------------------------------------------------
------------------------------------------------TT-GCCATCGG-
ATGT-GCCC-AGATGGGAT-TA-GC-TAG-TA----GGTG-GGGT-AACGG-C-TCACCT
AGGCGACGAT-CC-C-TAGCTGGTCTGAGA-GGATGACC-AGC-CACACTG-GAA-CTGA
GA-CACGGTCCAGA-CTCC-TACGGGAGGC-AGCA-GTGGGGAATATTGCACAAT-GGGC
-GCAA-----GCCTGA-TGCAGCCATGCC-GCGTG-TATG-A-A-GA-AGG-CC-TTC--
G--GGTT-GTAAA-GTA-C--T-TT-C--AG--CGGG-GAGGAAGGGAGTAAAGTTAATA
CCTTTGCTCAT---TGACG-TTA-CCC-G-CA-GAAGAA-GCACC-GGCTAACTCCGTGC
CAGCAGCCGCGGTAATA-CGGAGGGT-GCAAG-C-GTTAATCGGA-A-TTA-CT-GGGCG
TAAA-GCGCACGC-A-GGC-GGT-TT-GTTAAGTCA-G--A-T-GTGAAAT-CCCC---G
GG-C-TCAA-CCTG-G-GA-AC-TG-CAT-C-TG-ATAC-TGGCA-AGCTT-G-AGTCTC
-GTAGA-GGGGGGT-AG-AATTCCAGGT-GTAGC-GG-TGAAAT-GC-GTAGAG--ATCT
-GGAGGA-ATAC-CGG--T-G--GCG-AA-GGCGGCCCCC-TG-GACGAAGAC-TGA-CG
CT-CAG-GTG-CG-AAAGC-GTGG-GGAG-C-AAAC-AGG-ATT-AGA-TAC-CCTGGTA
GTCCAC-GCCGTAAA-CGATGTCGACT--TGG-AGGTTGTGCCCTTGAGG----CGT-GG
C-TT-CCGGA-GCTAACGCG-TTAA-GTCGACC-GC-CT-GGGGAG-TACGG-CC-GCAA
GG-T-T-AAAACT-CAAA-TGAAT-TGACG-G-GGG-CCCGC-ACAAG-C-GGT-G-GAG
CATGT-GGTTTAATTCGATGCAACGCGAAG-AA-CCTTA-CCTGGTC-TTG-ACAT-C-C
ACGG----AAGTT-TTCAGAG-A-TGA-GAAT--GTGCCTTCGGGAA-------------
--CCGTGAGACAGGTGCTGCATGG-CT-GTCGTCAGCTCGTG-TTGTGAAATGTTGGG-T
TAAGT-CCCGCAA-CGAG-CGCAACCCTT-AT-CCTTTG-TTGCC---AG-CGGTCCGGC
----------CGGGAAC-T-CAA-AGGAGACT-G-C-CAGT-G-AT-AA-AC-T-G----
--GA-GGAAGG-T-GGGGATG-ACGTC--AAGT--CATCA---TGGC-CCTTAC-GACC-
A-GGGCT-AC-AC-ACGTG-CTACAATGGCGCA-T-ACAAAGAGAA-GCG-ACCTC-G-C
-GAGAG-CAA-GC-GGAC-CT-C-ATAAA--GTGC-GTCGTAGTCC-GGAT-TGGAGTCT
GCAAC-TCGACTCC-A-TGAAGTCGGAATCGCTA-G-TAAT-CGTGGA-TCAGA-ATGCC
A-C--GGTG-AA-TACGTTCC-CGGG-CCT-TGTACACACCG-C-CCG-TCA-CACCA-T
GG-GA-G-TGGGT-TGCAAA-AGAAGT-AGGTAGCTTAACCTTCGGGAGGGC--------
------------------------------------------------------------
--------------------------------------GCTTAC-CAC-TTTG-TGA--T
TCATG-A-CT-GGGGTGAAGT-CGTAACAA-GGTAACCG----TAGG-GGAA------CC
TGCGGTTGGATCACCTCC
>59245|Escherichia coli|Escherichia|Gammaproteobacteria|Proteobacteria|Escherichia coli 'BL21-Gold(DE3)pLysS AG'|gi253771435|3553873|minus
AGAG-TT-T-GATCATGG-CTCAGATTGAA--CGCTGGC-GGCA-GGCCT-AACACATGC
AAG-TC--GAACGGTAACAGGAAACAGCTTGCTGTTTCGCTGACG---------------
------------------------------------------------------------
---------------------------------------------------------AGT
---GGC-GGACGGG-T-G-AGTAATG-TCTGGGA---AACTG-CCT-GATGGAGG-GG-G
AT-AACTACTGGAAAC-G-GTAGCTAATA--CCGCATAAC----------GTC--GCAA-
-GAC------------CAAA-GAGGGGGACCTTCGGGCCTC-------------------
------------------------------------------------------------
------------------------------------------------------------
------------------------------------------------TT-GCCATCGG-
ATGT-GCCC-AGATGGGAT-TA-GC-TAG-TA----GGTG-GGGT-AACGG-C-TCACCT
AGGCGACGAT-CC-C-TAGCTGGTCTGAGA-GGATGACC-AGC-CACACTG-GAA-CTGA
GA-CACGGTCCAGA-CTCC-TACGGGAGGC-AGCA-GTGGGGAATATTGCACAAT-GGGC
-GCAA-----GCCTGA-TGCAGCCATGCC-GCGTG-TATG-A-A-GA-AGG-CC-TTC--
G--GGTT-GTAAA-GTA-C--T-TT-C--AG--CGGG-GATGAAGGGAGTAAAGTTAATA
CCTTTGCTCAT---TGACG-TTA-CCC-G-CA-GAAGAA-GCACC-GGCTAACTCCGTGC
CAGCAGCCGCGGTAATA-CGGAGGGT-GCAAG-C-GTTAATCGGA-A-TTA-CT-GGGCG
TAAA-GCGCACGC-A-GGC-GGT-TT-GTTAAGTCA-G--A-T-GTGAAAT-CCCC---G
GG-C-TCAA-CCTG-G-GA-AC-TG-CAT-C-TG-ATAC-TGGCA-AGCTT-G-AGTCTC
-GTAGA-GGGGGGT-AG-AATTCCAGGT-GTAGC-GG-TGAAAT-GC-GTAGAG--ATCT
-GGAGGA-ATAC-CGG--T-G--GCG-AA-GGCGGCCCCC-TG-GACGAAGAC-TGA-CG
CT-CAG-GTG-CG-AAAGC-GTGG-GGAG-C-AAAC-AGG-ATT-AGA-TAC-CCTGGTA
GTCCAC-GCCGTAAA-CGATGTCGACT--TGG-AGGTTGTGCCCTTGAGG----CGT-GG
C-TT-CCGGA-GCTAACGCG-TTAA-GTCGACC-GC-CT-GGGGAG-TACGG-CC-GCAA
GG-T-T-AAAACT-CAAA-TGAAT-TGACG-G-GGG-CCCGC-ACAAG-C-GGT-G-GAG
CATGT-GGTTTAATTCGATGCAACGCGAAG-AA-CCTTA-CCTGGTC-TTG-ACAT-C-C
ACGG----AAGTT-TTCAGAG-A-TGA-GAAT--GTGCCTTCGGGAA-------------
--CCGTGAGACAGGTGCTGCATGG-CT-GTCGTCAGCTCGTG-TTGTGAAATGTTGGG-T
TAAGT-CCCGCAA-CGAG-CGCAACCCTT-AT-CCTTTG-TTGCC---AG-CGGTCCGGC
----------CGGGAAC-T-CAA-AGGAGACT-G-C-CAGT-G-AT-AA-AC-T-G----
--GA-GGAAGG-T-GGGGATG-ACGTC--AAGT--CATCA---TGGC-CCTTAC-GACC-
A-GGGCT-AC-AC-ACGTG-CTACAATGGCGCA-T-ACAAAGAGAA-GCG-ACCTC-G-C
-GAGAG-CAA-GC-GGAC-CT-C-ATAAA--GTGC-GTCGTAGTCC-GGAT-TGGAGTCT
GCAAC-TCGACTCC-A-TGAAGTCGGAATCGCTA-G-TAAT-CGTGGA-TCAGA-ATGCC
A-C--GGTG-AA-TACGTTCC-CGGG-CCT-TGTACACACCG-C-CCG-TCA-CACCA-T
GG-GA-G-TGGGT-TGCAAA-AGAAGT-AGGTAGCTTAACCTTCGGGAGGGC--------
------------------------------------------------------------
--------------------------------------GCTTAC-CAC-TTTG-TGA--T
TCATG-A-CT-GGGGTGAAGT-CGTAACAA-GGTAACCG----TAGG-GGAA------CC
TGCGGTTGGATCACCTCC
>59245|Escherichia coli|Escherichia|Gammaproteobacteria|Proteobacteria|Escherichia coli 'BL21-Gold(DE3)pLysS AG'|gi253771435|4224398|minus
AGAG-TT-T-GATCATGG-CTCAGATTGAA--CGCTGGC-GGCA-GGCCT-AACACATGC
AAG-TC--GAACGGTAACAGGAAGCAGCTTGCTGCTTCGCTGACG---------------
------------------------------------------------------------
---------------------------------------------------------AGT
---GGC-GGACGGG-T-G-AGTAATG-TCTGGGA---AACTG-CCT-GATGGAGG-GG-G
AT-AACTACTGGAAAC-G-GTAGCTAATA--CCGCATAAC----------GTC--GCAA-
-GAC------------CAAA-GAGGGGGACCTTAGGGCCTC-------------------
------------------------------------------------------------
------------------------------------------------------------
------------------------------------------------TT-GCCATCGG-
ATGT-GCCC-AGATGGGAT-TA-GC-TAG-TA----GGTG-GGGT-AACGG-C-TCACCT
AGGCGACGAT-CC-C-TAGCTGGTCTGAGA-GGATGACC-AGC-CACACTG-GAA-CTGA
GA-CACGGTCCAGA-CTCC-TACGGGAGGC-AGCA-GTGGGGAATATTGCACAAT-GGGC
-GCAA-----GCCTGA-TGCAGCCATGCC-GCGTG-TATG-A-A-GA-AGG-CC-TTC--
G--GGTT-GTAAA-GTA-C--T-TT-C--AG--CGGG-GAGGAAGGGAGTAAAGTTAATA
CCTTTGCTCAT---TGACG-TTA-CCC-G-CA-GAAGAA-GCACC-GGCTAACTCCGTGC
CAGCAGCCGCGGTAATA-CGGAGGGT-GCAAG-C-GTTAATCGGA-A-TTA-CT-GGGCG
TAAA-GCGCACGC-A-GGC-GGT-TT-GTTAAGTCA-G--A-T-GTGAAAT-CCCC---G
GG-C-TCAA-CCTG-G-GA-AC-TG-CAT-C-TG-ATAC-TGGCA-AGCTT-G-AGTCTC
-GTAGA-GGGGGGT-AG-AATTCCAGGT-GTAGC-GG-TGAAAT-GC-GTAGAG--ATCT
-GGAGGA-ATAC-CGG--T-G--GCG-AA-GGCGGCCCCC-TG-GACGAAGAC-TGA-CG
CT-CAG-GTG-CG-AAAGC-GTGG-GGAG-C-AAAC-AGG-ATT-AGA-TAC-CCTGGTA
GTCCAC-GCCGTAAA-CGATGTCGACT--TGG-AGGTTGTGCCCTTGAGG----CGT-GG
C-TT-CCGGA-GCTAACGCG-TTAA-GTCGACC-GC-CT-GGGGAG-TACGG-CC-GCAA
GG-T-T-AAAACT-CAAA-TGAAT-TGACG-G-GGG-CCCGC-ACAAG-C-GGT-G-GAG
CATGT-GGTTTAATTCGATGCAACGCGAAG-AA-CCTTA-CCTGGTC-TTG-ACAT-C-C
ACGG----AAGTT-TTCAGAG-A-TGA-GAAT--GTGCCTTCGGGAA-------------
--CCGTGAGACAGGTGCTGCATGG-CT-GTCGTCAGCTCGTG-TTGTGAAATGTTGGG-T
TAAGT-CCCGCAA-CGAG-CGCAACCCTT-AT-CCTTTG-TTGCC---AG-CGGTCCGGC
----------CGGGAAC-T-CAA-AGGAGACT-G-C-CAGT-G-AT-AA-AC-T-G----
--GA-GGAAGG-T-GGGGATG-ACGTC--AAGT--CATCA---TGGC-CCTTAC-GACC-
A-GGGCT-AC-AC-ACGTG-CTACAATGGCGCA-T-ACAAAGAGAA-GCG-ACCTC-G-C
-GAGAG-CAA-GC-GGAC-CT-C-ATAAA--GTGC-GTCGTAGTCC-GGAT-TGGAGTCT
GCAAC-TCGACTCC-A-TGAAGTCGGAATCGCTA-G-TAAT-CGTGGA-TCAGA-ATGCC
A-C--GGTG-AA-TACGTTCC-CGGG-CCT-TGTACACACCG-C-CCG-TCA-CACCA-T
GG-GA-G-TGGGT-TGCAAA-AGAAGT-AGGTAGCTTAACCTTCGGGAGGGC--------
------------------------------------------------------------
--------------------------------------GCTTAC-CAC-TTTG-TGA--T
TCATG-A-CT-GGGGTGAAGT-CGTAACAA-GGTAACCG----TAGG-GGAA------CC
TGCGGTTGGATCACCTCC
>59245|Escherichia coli|Escherichia|Gammaproteobacteria|Proteobacteria|Escherichia coli 'BL21-Gold(DE3)pLysS AG'|gi253771435|4265611|minus
AGAG-TT-T-GATCATGG-CTCAGATTGAA--CGCTGGC-GGCA-GGCCT-AACACATGC
AAG-TC--GAACGGTAACAGGAAACAGCTTGCTGTTTCGCTGACG---------------
------------------------------------------------------------
---------------------------------------------------------AGT
---GGC-GGACGGG-T-G-AGTAATG-TCTGGGA---AACTG-CCT-GATGGAGG-GG-G
AT-AACTACTGGAAAC-G-GTAGCTAATA--CCGCATAAC----------GTC--GCAA-
-GAC------------CAAA-GAGGGGGACCTTCGGGCCTC-------------------
------------------------------------------------------------
------------------------------------------------------------
------------------------------------------------TT-GCCATCGG-
ATGT-GCCC-AGATGGGAT-TA-GC-TAG-TA----GGTG-GGGT-AACGG-C-TCACCT
AGGCGACGAT-CC-C-TAGCTGGTCTGAGA-GGATGACC-AGC-CACACTG-GAA-CTGA
GA-CACGGTCCAGA-CTCC-TACGGGAGGC-AGCA-GTGGGGAATATTGCACAAT-GGGC
-GCAA-----GCCTGA-TGCAGCCATGCC-GCGTG-TATG-A-A-GA-AGG-CC-TTC--
G--GGTT-GTAAA-GTA-C--T-TT-C--AG--CGGG-GAGGAAGGGAGTAAAGTTAATA
CCTTTGCTCAT---TGACG-TTA-CCC-G-CA-GAAGAA-GCACC-GGCTAACTCCGTGC
CAGCAGCCGCGGTAATA-CGGAGGGT-GCAAG-C-GTTAATCGGA-A-TTA-CT-GGGCG
TAAA-GCGCACGC-A-GGC-GGT-TT-GTTAAGTCA-G--A-T-GTGAAAT-CCCC---G
GG-C-TCAA-CCTG-G-GA-AC-TG-CAT-C-TG-ATAC-TGGCA-AGCTT-G-AGTCTC
-GTAGA-GGGGGGT-AG-AATTCCAGGT-GTAGC-GG-TGAAAT-GC-GTAGAG--ATCT
-GGAGGA-ATAC-CGG--T-G--GCG-AA-GGCGGCCCCC-TG-GACGAAGAC-TGA-CG
CT-CAG-GTG-CG-AAAGC-GTGG-GGAG-C-AAAC-AGG-ATT-AGA-TAC-CCTGGTA
GTCCAC-GCCGTAAA-CGATGTCGACT--TGG-AGGTTGTGCCCTTGAGG----CGT-GG
C-TT-CCGGA-GCTAACGCG-TTAA-GTCGACC-GC-CT-GGGGAG-TACGG-CC-GCAA
GG-T-T-AAAACT-CAAA-TGAAT-TGACG-G-GGG-CCCGC-ACAAG-C-GGT-G-GAG
CATGT-GGTTTAATTCGATGCAACGCGAAG-AA-CCTTA-CCTGGTC-TTG-ACAT-C-C
ACAG----AACTT-TCCAGAG-A-TGG-ATTG--GTGCCTTCGGGAA-------------
--CTGTGAGACAGGTGCTGCATGG-CT-GTCGTCAGCTCGTG-TTGTGAAATGTTGGG-T
TAAGT-CCCGCAA-CGAG-CGCAACCCTT-AT-CCTTTG-TTGCC---AG-CGGTCCGGC
----------CGGGAAC-T-CAA-AGGAGACT-G-C-CAGT-G-AT-AA-AC-T-G----
--GA-GGAAGG-T-GGGGATG-ACGTC--AAGT--CATCA---TGGC-CCTTAC-GACC-
A-GGGCT-AC-AC-ACGTG-CTACAATGGCGCA-T-ACAAAGAGAA-GCG-ACCTC-G-C
-GAGAG-CAA-GC-GGAC-CT-C-ATAAA--GTGC-GTCGTAGTCC-GGAT-TGGAGTCT
GCAAC-TCGACTCC-A-TGAAGTCGGAATCGCTA-G-TAAT-CGTGGA-TCAGA-ATGCC
A-C--GGTG-AA-TACGTTCC-CGGG-CCT-TGTACACACCG-C-CCG-TCA-CACCA-T
GG-GA-G-TGGGT-TGCAAA-AGAAGT-AGGTAGCTTAACCTTCGGGAGGGC--------
------------------------------------------------------------
--------------------------------------GCTTAC-CAC-TTTG-TGA--T
TCATG-A-CT-GGGGTGAAGT-CGTAACAA-GGTAACCG----TAGG-GGAA------CC
TGCGGTTGGATCACCTCC
>59245|Escherichia coli|Escherichia|Gammaproteobacteria|Proteobacteria|Escherichia coli 'BL21-Gold(DE3)pLysS AG'|gi253771435|4399565|minus
AGAG-TT-T-GATCATGG-CTCAGATTGAA--CGCTGGC-GGCA-GGCCT-AACACATGC
AAG-TC--GAACGGTAACAGGAAACAGCTTGCTGTTTCGCTGACG---------------
------------------------------------------------------------
---------------------------------------------------------AGT
---GGC-GGACGGG-T-G-AGTAATG-TCTGGGA---AACTG-CCT-GATGGAGG-GG-G
AT-AACTACTGGAAAC-G-GTAGCTAATA--CCGCATAAC----------GTC--GCAA-
-GAC------------CAAA-GAGGGGGACCTTCGGGCCTC-------------------
------------------------------------------------------------
------------------------------------------------------------
------------------------------------------------TT-GCCATCGG-
ATGT-GCCC-AGATGGGAT-TA-GC-TAG-TA----GGTG-GGGT-AACGG-C-TCACCT
AGGCGACGAT-CC-C-TAGCTGGTCTGAGA-GGATGACC-AGC-CACACTG-GAA-CTGA
GA-CACGGTCCAGA-CTCC-TACGGGAGGC-AGCA-GTGGGGAATATTGCACAAT-GGGC
-GCAA-----GCCTGA-TGCAGCCATGCC-GCGTG-TATG-A-A-GA-AGG-CC-TTC--
G--GGTT-GTAAA-GTA-C--T-TT-C--AG--CGGG-GAGGAAGGGAGTAAAGTTAATA
CCTTTGCTCAT---TGACG-TTA-CCC-G-CA-GAAGAA-GCACC-GGCTAACTCCGTGC
CAGCAGCCGCGGTAATA-CGGAGGGT-GCAAG-C-GTTAATCGGA-A-TTA-CT-GGGCG
TAAA-GCGCACGC-A-GGC-GGT-TT-GTTAAGTCA-G--A-T-GTGAAAT-CCCC---G
GG-C-TCAA-CCTG-G-GA-AC-TG-CAT-C-TG-ATAC-TGGCA-AGCTT-G-AGTCTC
-GTAGA-GGGGGGT-AG-AATTCCAGGT-GTAGC-GG-TGAAAT-GC-GTAGAG--ATCT
-GGAGGA-ATAC-CGG--T-G--GCG-AA-GGCGGCCCCC-TG-GACGAAGAC-TGA-CG
CT-CAG-GTG-CG-AAAGC-GTGG-GGAG-C-AAAC-AGG-ATT-AGA-TAC-CCTGGTA
GTCCAC-GCCGTAAA-CGATGTCGACT--TGG-AGGTTGTGCCCTTGAGG----CGT-GG
C-TT-CCGGA-GCTAACGCG-TTAA-GTCGACC-GC-CT-GGGGAG-TACGG-CC-GCAA
GG-T-T-AAAACT-CAAA-TGAAT-TGACG-G-GGG-CCCGC-ACAAG-C-GGT-G-GAG
CATGT-GGTTTAATTCGATGCAACGCGAAG-AA-CCTTA-CCTGGTC-TTG-ACAT-C-C
ACAG----AACTT-TCCAGAG-A-TGG-ATTG--GTGCCTTCGGGAA-------------
--CTGTGAGACAGGTGCTGCATGG-CT-GTCGTCAGCTCGTG-TTGTGAAATGTTGGG-T
TAAGT-CCCGCAA-CGAG-CGCAACCCTT-AT-CCTTTG-TTGCC---AG-CGGTCCGGC
----------CGGGAAC-T-CAA-AGGAGACT-G-C-CAGT-G-AT-AA-AC-T-G----
--GA-GGAAGG-T-GGGGATG-ACGTC--AAGT--CATCA---TGGC-CCTTAC-GACC-
A-GGGCT-AC-AC-ACGTG-CTACAATGGCGCA-T-ACAAAGAGAA-GCG-ACCTC-G-C
-GAGAG-CAA-GC-GGAC-CT-C-ATAAA--GTGC-GTCGTAGTCC-GGAT-TGGAGTCT
GCAAC-TCGACTCC-A-TGAAGTCGGAATCGCTA-G-TAAT-CGTGGA-TCAGA-ATGCC
A-C--GGTG-AA-TACGTTCC-CGGG-CCT-TGTACACACCG-C-CCG-TCA-CACCA-T
GG-GA-G-TGGGT-TGCAAA-AGAAGT-AGGTAGCTTAACCTTCGGGAGGGC--------
------------------------------------------------------------
--------------------------------------GCTTAC-CAC-TTTG-TGA--T
TCATG-A-CT-GGGGTGAAGT-CGTAACAA-GGTAACCG----TAGG-GGAA------CC
TGCGGTTGGATCACCTCC
>59245|Escherichia coli|Escherichia|Gammaproteobacteria|Proteobacteria|Escherichia coli 'BL21-Gold(DE3)pLysS AG'|gi253771435|4509854|minus
AGAG-TT-T-GATCATGG-CTCAGATTGAA--CGCTGGC-GGCA-GGCCT-AACACATGC
AAG-TC--GAACGGTAACAGGAAGCAGCTTGCTGCTTCGCTGACG---------------
------------------------------------------------------------
---------------------------------------------------------AGT
---GGC-GGACGGG-T-G-AGTAATG-TCTGGGA---AACTG-CCT-GATGGAGG-GG-G
AT-AACTACTGGAAAC-G-GTAGCTAATA--CCGCATAAC----------GTC--GCAA-
-GAC------------CAAA-GAGGGGGACCTTAGGGCCTC-------------------
------------------------------------------------------------
------------------------------------------------------------
------------------------------------------------TT-GCCATCGG-
ATGT-GCCC-AGATGGGAT-TA-GC-TAG-TA----GGTG-GGGT-AACGG-C-TCACCT
AGGCGACGAT-CC-C-TAGCTGGTCTGAGA-GGATGACC-AGC-CACACTG-GAA-CTGA
GA-CACGGTCCAGA-CTCC-TACGGGAGGC-AGCA-GTGGGGAATATTGCACAAT-GGGC
-GCAA-----GCCTGA-TGCAGCCATGCC-GCGTG-TATG-A-A-GA-AGG-CC-TTC--
G--GGTT-GTAAA-GTA-C--T-TT-C--AG--CGGG-GAGGAAGGGAGTAAAGTTAATA
CCTTTGCTCAT---TGACG-TTA-CCC-G-CA-GAAGAA-GCACC-GGCTAACTCCGTGC
CAGCAGCCGCGGTAATA-CGGAGGGT-GCAAG-C-GTTAATCGGA-A-TTA-CT-GGGCG
TAAA-GCGCACGC-A-GGC-GGT-TT-GTTAAGTCA-G--A-T-GTGAAAT-CCCC---G
GG-C-TCAA-CCTG-G-GA-AC-TG-CAT-C-TG-ATAC-TGGCA-AGCTT-G-AGTCTC
-GTAGA-GGGGGGT-AG-AATTCCAGGT-GTAGC-GG-TGAAAT-GC-GTAGAG--ATCT
-GGAGGA-ATAC-CGG--T-G--GCG-AA-GGCGGCCCCC-TG-GACGAAGAC-TGA-CG
CT-CAG-GTG-CG-AAAGC-GTGG-GGAG-C-AAAC-AGG-ATT-AGA-TAC-CCTGGTA
GTCCAC-GCCGTAAA-CGATGTCGACT--TGG-AGGTTGTGCCCTTGAGG----CGT-GG
C-TT-CCGGA-GCTAACGCG-TTAA-GTCGACC-GC-CT-GGGGAG-TACGG-CC-GCAA
GG-T-T-AAAACT-CAAA-TGAAT-TGACG-G-GGG-CCCGC-ACAAG-C-GGT-G-GAG
CATGT-GGTTTAATTCGATGCAACGCGAAG-AA-CCTTA-CCTGGTC-TTG-ACAT-C-C
ACGG----AAGTT-TTCAGAG-A-TGA-GAAT--GTGCCTTCGGGAA-------------
--CCGTGAGACAGGTGCTGCATGG-CT-GTCGTCAGCTCGTG-TTGTGAAATGTTGGG-T
TAAGT-CCCGCAA-CGAG-CGCAACCCTT-AT-CCTTTG-TTGCC---AG-CGGTCCGGC
----------CGGGAAC-T-CAA-AGGAGACT-G-C-CAGT-G-AT-AA-AC-T-G----
--GA-GGAAGG-T-GGGGATG-ACGTC--AAGT--CATCA---TGGC-CCTTAC-GACC-
A-GGGCT-AC-AC-ACGTG-CTACAATGGCGCA-T-ACAAAGAGAA-GCG-ACCTC-G-C
-GAGAG-CAA-GC-GGAC-CT-C-ATAAA--GTGC-GTCGTAGTCC-GGAT-TGGAGTCT
GCAAC-TCGACTCC-A-TGAAGTCGGAATCGCTA-G-TAAT-CGTGGA-TCAGA-ATGCC
A-C--GGTG-AA-TACGTTCC-CGGG-CCT-TGTACACACCG-C-CCG-TCA-CACCA-T
GG-GA-G-TGGGT-TGCAAA-AGAAGT-AGGTAGCTTAACCTTCGGGAGGGC--------
------------------------------------------------------------
--------------------------------------GCTTAC-CAC-TTTG-TGA--T
TCATG-A-CT-GGGGTGAAGT-CGTAACAA-GGTAACCG----TAGG-GGAA------CC
TGCGGTTGGATCACCTCC
>59245|Escherichia coli|Escherichia|Gammaproteobacteria|Proteobacteria|Escherichia coli 'BL21-Gold(DE3)pLysS AG'|gi253771435|483738|plus
AGAG-TT-T-GATCATGG-CTCAGATTGAA--CGCTGGC-GGCA-GGCCT-AACACATGC
AAG-TC--GAACGGTAACAGGAAGCAGCTTGCTGCTTCGCTGACG---------------
------------------------------------------------------------
---------------------------------------------------------AGT
---GGC-GGACGGG-T-G-AGTAATG-TCTGGGA---AACTG-CCT-GATGGAGG-GG-G
AT-AACTACTGGAAAC-G-GTAGCTAATA--CCGCATAAC----------GTC--GCAA-
-GAC------------CAAA-GAGGGGGACCTTCGGGCCTC-------------------
------------------------------------------------------------
------------------------------------------------------------
------------------------------------------------TT-GCCATCGG-
ATGT-GCCC-AGATGGGAT-TA-GC-TAG-TA----GGTG-GGGT-AACGG-C-TCACCT
AGGCGACGAT-CC-C-TAGCTGGTCTGAGA-GGATGACC-AGC-CACACTG-GAA-CTGA
GA-CACGGTCCAGA-CTCC-TACGGGAGGC-AGCA-GTGGGGAATATTGCACAAT-GGGC
-GCAA-----GCCTGA-TGCAGCCATGCC-GCGTG-TATG-A-A-GA-AGG-CC-TTC--
G--GGTT-GTAAA-GTA-C--T-TT-C--AG--CGGG-GAGGAAGGGAGTAAAGTTAATA
CCTTTGCTCAT---TGACG-TTA-CCC-G-CA-GAAGAA-GCACC-GGCTAACTCCGTGC
CAGCAGCCGCGGTAATA-CGGAGGGT-GCAAG-C-GTTAATCGGA-A-TTA-CT-GGGCG
TAAA-GCGCACGC-A-GGC-GGT-TT-GTTAAGTCA-G--A-T-GTGAAAT-CCCC---G
GG-C-TCAA-CCTG-G-GA-AC-TG-CAT-C-TG-ATAC-TGGCA-AGCTT-G-AGTCTC
-GTAGA-GGGGGGT-AG-AATTCCAGGT-GTAGC-GG-TGAAAT-GC-GTAGAG--ATCT
-GGAGGA-ATAC-CGG--T-G--GCG-AA-GGCGGCCCCC-TG-GACGAAGAC-TGA-CG
CT-CAG-GTG-CG-AAAGC-GTGG-GGAG-C-AAAC-AGG-ATT-AGA-TAC-CCTGGTA
GTCCAC-GCCGTAAA-CGATGTCGACT--TGG-AGGTTGTGCCCTTGAGG----CGT-GG
C-TT-CCGGA-GCTAACGCG-TTAA-GTCGACC-GC-CT-GGGGAG-TACGG-CC-GCAA
GG-T-T-AAAACT-CAAA-TGAAT-TGACG-G-GGG-CCCGC-ACAAG-C-GGT-G-GAG
CATGT-GGTTTAATTCGATGCAACGCGAAG-AA-CCTTA-CCTGGTC-TTG-ACAT-C-C
ACAG----AACTT-TCCAGAG-A-TGG-ATTG--GTGCCTTCGGGAA-------------
--CTGTGAGACAGGTGCTGCATGG-CT-GTCGTCAGCTCGTG-TTGTGAAATGTTGGG-T
TAAGT-CCCGCAA-CGAG-CGCAACCCTT-AT-CCTTTG-TTGCC---AG-CGGTCCGGC
----------CGGGAAC-T-CAA-AGGAGACT-G-C-CAGT-G-AT-AA-AC-T-G----
--GA-GGAAGG-T-GGGGATG-ACGTC--AAGT--CATCA---TGGC-CCTTAC-GACC-
A-GGGCT-AC-AC-ACGTG-CTACAATGGCGCA-T-ACAAAGAGAA-GCG-ACCTC-G-C
-GAGAG-CAA-GC-GGAC-CT-C-ATAAA--GTGC-GTCGTAGTCC-GGAT-TGGAGTCT
GCAAC-TCGACTCC-A-TGAAGTCGGAATCGCTA-G-TAAT-CGTGGA-TCAGA-ATGCC
A-C--GGTG-AA-TACGTTCC-CGGG-CCT-TGTACACACCG-C-CCG-TCA-CACCA-T
GG-GA-G-TGGGT-TGCAAA-AGAAGT-AGGTAGCTTAACCTTCGGGAGGGC--------
------------------------------------------------------------
--------------------------------------GCTTAC-CAC-TTTG-TGA--T
TCATG-A-CT-GGGGTGAAGT-CGTAACAA-GGTAACCG----TAGG-GGAA------CC
TGCGGTTGGATCACCTCC
>59247|Salmonella enterica|Salmonella|Gammaproteobacteria|Proteobacteria|Salmonella enterica subsp. enterica serovar Enteritidis str. P125109|gi207855516|2751929|minus
AGAG-TT-T-GATCATGG-CTCAGATTGAA--CGCTGGC-GGCA-GGCCT-AACACATGC
AAG-TC--GAACGGTAACAGGAAGCAGCTTGCTGCTTCGCTGACG---------------
------------------------------------------------------------
---------------------------------------------------------AGT
---GGC-GGACGGG-T-G-AGTAATG-TCTGGGA---AACTG-CCT-GATGGAGG-GG-G
AT-AACTACTGGAAAC-G-GTGGCTAATA--CCGCATAAC----------GTC--GCAA-
-GAC------------CAAA-GAGGGGGACCTTCGGGCCTC-------------------
------------------------------------------------------------
------------------------------------------------------------
------------------------------------------------TT-GCCATCAG-
ATGT-GCCC-AGATGGGAT-TA-GC-TTG-TT----GGTG-AGGT-AACGG-C-TCACCA
AGGCGACGAT-CC-C-TAGCTGGTCTGAGA-GGATGACC-AGC-CACACTG-GAA-CTGA
GA-CACGGTCCAGA-CTCC-TACGGGAGGC-AGCA-GTGGGGAATATTGCACAAT-GGGC
-GCAA-----GCCTGA-TGCAGCCATGCC-GCGTG-TATG-A-A-GA-AGG-CC-TTC--
G--GGTT-GTAAA-GTA-C--T-TT-C--AG--CGGG-GAGGAAGGTGTTGTGGTTAATA
ACCGCAGCAAT---TGACG-TTA-CCC-G-CA-GAAGAA-GCACC-GGCTAACTCCGTGC
CAGCAGCCGCGGTAATA-CGGAGGGT-GCAAG-C-GTTAATCGGA-A-TTA-CT-GGGCG
TAAA-GCGCACGC-A-GGC-GGT-CT-GTCAAGTCG-G--A-T-GTGAAAT-CCCC---G
GG-C-TCAA-CCTG-G-GA-AC-TG-CAT-T-CG-AAAC-TGGCA-GGCTT-G-AGTCTT
-GTAGA-GGGGGGT-AG-AATTCCAGGT-GTAGC-GG-TGAAAT-GC-GTAGAG--ATCT
-GGAGGA-ATAC-CGG--T-G--GCG-AA-GGCGGCCCCC-TG-GACAAAGAC-TGA-CG
CT-CAG-GTG-CG-AAAGC-GTGG-GGAG-C-AAAC-AGG-ATT-AGA-TAC-CCTGGTA
GTCCAC-GCCGTAAA-CGATGTCTACT--TGG-AGGTTGTGCCCTTGAGG----CGT-GG
C-TT-CCGGA-GCTAACGCG-TTAA-GTAGACC-GC-CT-GGGGAG-TACGG-CC-GCAA
GG-T-T-AAAACT-CAAA-TGAAT-TGACG-G-GGG-CCCGC-ACAAG-C-GGT-G-GAG
CATGT-GGTTTAATTCGATGCAACGCGAAG-AA-CCTTA-CCTGGTC-TTG-ACAT-C-C
ACAG----AAGAA-TCCAGAG-A-TGG-ATTT--GTGCCTTCGGGAA-------------
--CTGTGAGACAGGTGCTGCATGG-CT-GTCGTCAGCTCGTG-TTGTGAAATGTTGGG-T
TAAGT-CCCGCAA-CGAG-CGCAACCCTT-AT-CCTTTG-TTGCC---AG-CGGTTAGGC
----------CGGGAAC-T-CAA-AGGAGACT-G-C-CAGT-G-AT-AA-AC-T-G----
--GA-GGAAGG-T-GGGGATG-ACGTC--AAGT--CATCA---TGGC-CCTTAC-GACC-
A-GGGCT-AC-AC-ACGTG-CTACAATGGCGCA-T-ACAAAGAGAA-GCG-ACCTC-G-C
-GAGAG-CAA-GC-GGAC-CT-C-ATAAA--GTGC-GTCGTAGTCC-GGAT-TGGAGTCT
GCAAC-TCGACTCC-A-TGAAGTCGGAATCGCTA-G-TAAT-CGTGGA-TCAGA-ATGCC
A-C--GGTG-AA-TACGTTCC-CGGG-CCT-TGTACACACCG-C-CCG-TCA-CACCA-T
GG-GA-G-TGGGT-TGCAAA-AGAAGT-AGGTAGCTTAACCTTCGGGAGGGC--------
------------------------------------------------------------
--------------------------------------GCTTAC-CAC-TTTG-TGA--T
TCATG-A-CT-GGGGTGAAGT-CGTAACAA-GGTAACCG----TAGG-GGAA------CC
TGCGGTTGGATCACCTCC
>59247|Salmonella enterica|Salmonella|Gammaproteobacteria|Proteobacteria|Salmonella enterica subsp. enterica serovar Enteritidis str. P125109|gi207855516|294057|plus
AGAG-TT-T-GATCATGG-CTCAGATTGAA--CGCTGGC-GGCA-GGCCT-AACACATGC
AAG-TC--GAACGGTAACAGGAAGCAGCTTGCTGCTTTGCTGACG---------------
------------------------------------------------------------
---------------------------------------------------------AGT
---GGC-GGACGGG-T-G-AGTAATG-TCTGGGA---AACTG-CCT-GATGGAGG-GG-G
AT-AACTACTGGAAAC-G-GTGGCTAATA--CCGCATAAC----------GTC--GCAA-
-GAC------------CAAA-GAGGGGGACCTTCGGGCCTC-------------------
------------------------------------------------------------
------------------------------------------------------------
------------------------------------------------TT-GCCATCAG-
ATGT-GCCC-AGATGGGAT-TA-GC-TTG-TT----GGTG-AGGT-AACGG-C-TCACCA
AGGCGACGAT-CC-C-TAGCTGGTCTGAGA-GGATGACC-AGC-CACACTG-GAA-CTGA
GA-CACGGTCCAGA-CTCC-TACGGGAGGC-AGCA-GTGGGGAATATTGCACAAT-GGGC
-GCAA-----GCCTGA-TGCAGCCATGCC-GCGTG-TATG-A-A-GA-AGG-CC-TTC--
G--GGTT-GTAAA-GTA-C--T-TT-C--AG--CGGG-GAGGAAGGTGTTGTGGTTAATA
ACCGCAGCAAT---TGACG-TTA-CCC-G-CA-GAAGAA-GCACC-GGCTAACTCCGTGC
CAGCAGCCGCGGTAATA-CGGAGGGT-GCAAG-C-GTTAATCGGA-A-TTA-CT-GGGCG
TAAA-GCGCACGC-A-GGC-GGT-CT-GTCAAGTCG-G--A-T-GTGAAAT-CCCC---G
GG-C-TCAA-CCTG-G-GA-AC-TG-CAT-T-CG-AAAC-TGGCA-GGCTT-G-AGTCTT
-GTAGA-GGGGGGT-AG-AATTCCAGGT-GTAGC-GG-TGAAAT-GC-GTAGAG--ATCT
-GGAGGA-ATAC-CGG--T-G--GCG-AA-GGCGGCCCCC-TG-GACAAAGAC-TGA-CG
CT-CAG-GTG-CG-AAAGC-GTGG-GGAG-C-AAAC-AGG-ATT-AGA-TAC-CCTGGTA
GTCCAC-GCCGTAAA-CGATGTCTACT--TGG-AGGTTGTGCCCTTGAGG----CGT-GG
C-TT-CCGGA-GCTAACGCG-TTAA-GTAGACC-GC-CT-GGGGAG-TACGG-CC-GCAA
GG-T-T-AAAACT-CAAA-TGAAT-TGACG-G-GGG-CCCGC-ACAAG-C-GGT-G-GAG
CATGT-GGTTTAATTCGATGCAACGCGAAG-AA-CCTTA-CCTGGTC-TTG-ACAT-C-C
ACAG----AAGAA-TCCAGAG-A-TGG-ATTT--GTGCCTTCGGGAA-------------
--CTGTGAGACAGGTGCTGCATGG-CT-GTCGTCAGCTCGTG-TTGTGAAATGTTGGG-T
TAAGT-CCCGCAA-CGAG-CGCAACCCTT-AT-CCTTTG-TTGCC---AG-CGGTTAGGC
----------CGGGAAC-T-CAA-AGGAGACT-G-C-CAGT-G-AT-AA-AC-T-G----
--GA-GGAAGG-T-GGGGATG-ACGTC--AAGT--CATCA---TGGC-CCTTAC-GACC-
A-GGGCT-AC-AC-ACGTG-CTACAATGGCGCA-T-ACAAAGAGAA-GCG-ACCTC-G-C
-GAGAG-CAA-GC-GGAC-CT-C-ATAAA--GTGC-GTCGTAGTCC-GGAT-TGGAGTCT
GCAAC-TCGACTCC-A-TGAAGTCGGAATCGCTA-G-TAAT-CGTGGA-TCAGA-ATGCC
A-C--GGTG-AA-TACGTTCC-CGGG-CCT-TGTACACACCG-C-CCG-TCA-CACCA-T
GG-GA-G-TGGGT-TGCAAA-AGAAGT-AGGTAGCTTAACCTTCGGGAGGGC--------
------------------------------------------------------------
--------------------------------------GCTTAC-CAC-TTTG-TGA--T
TCATG-A-CT-GGGGTGAAGT-CGTAACAA-GGTAACCG----TAGG-GGAA------CC
TGCGGTTGGATCACCTCC
>59247|Salmonella enterica|Salmonella|Gammaproteobacteria|Proteobacteria|Salmonella enterica subsp. enterica serovar Enteritidis str. P125109|gi207855516|3451724|minus
AGAG-TT-T-GATCATGG-CTCAGATTGAA--CGCTGGC-GGCA-GGCCT-AACACATGC
AAG-TC--GAACGGTAACAGGAAGCAGCTTGCTGCTTCGCTGACG---------------
------------------------------------------------------------
---------------------------------------------------------AGT
---GGC-GGACGGG-T-G-AGTAATG-TCTGGGA---AACTG-CCT-GATGGAGG-GG-G
AT-AACTACTGGAAAC-G-GTGGCTAATA--CCGCATAAC----------GTC--GCAA-
-GAC------------CAAA-GAGGGGGACCTTCGGGCCTC-------------------
------------------------------------------------------------
------------------------------------------------------------
------------------------------------------------TT-GCCATCAG-
ATGT-GCCC-AGATGGGAT-TA-GC-TTG-TT----GGTG-AGGT-AACGG-C-TCACCA
AGGCGACGAT-CC-C-TAGCTGGTCTGAGA-GGATGACC-AGC-CACACTG-GAA-CTGA
GA-CACGGTCCAGA-CTCC-TACGGGAGGC-AGCA-GTGGGGAATATTGCACAAT-GGGC
-GCAA-----GCCTGA-TGCAGCCATGCC-GCGTG-TATG-A-A-GA-AGG-CC-TTC--
G--GGTT-GTAAA-GTA-C--T-TT-C--AG--CGGG-GAGGAAGGTGTTGTGGTTAATA
ACCGCAGCAAT---TGACG-TTA-CCC-G-CA-GAAGAA-GCACC-GGCTAACTCCGTGC
CAGCAGCCGCGGTAATA-CGGAGGGT-GCAAG-C-GTTAATCGGA-A-TTA-CT-GGGCG
TAAA-GCGCACGC-A-GGC-GGT-CT-GTCAAGTCG-G--A-T-GTGAAAT-CCCC---G
GG-C-TCAA-CCTG-G-GA-AC-TG-CAT-T-CG-AAAC-TGGCA-GGCTT-G-AGTCTT
-GTAGA-GGGGGGT-AG-AATTCCAGGT-GTAGC-GG-TGAAAT-GC-GTAGAG--ATCT
-GGAGGA-ATAC-CGG--T-G--GCG-AA-GGCGGCCCCC-TG-GACAAAGAC-TGA-CG
CT-CAG-GTG-CG-AAAGC-GTGG-GGAG-C-AAAC-AGG-ATT-AGA-TAC-CCTGGTA
GTCCAC-GCCGTAAA-CGATGTCTACT--TGG-AGGTTGTGCCCTTGAGG----CGT-GG
C-TT-CCGGA-GCTAACGCG-TTAA-GTAGACC-GC-CT-GGGGAG-TACGG-CC-GCAA
GG-T-T-AAAACT-CAAA-TGAAT-TGACG-G-GGG-CCCGC-ACAAG-C-GGT-G-GAG
CATGT-GGTTTAATTCGATGCAACGCGAAG-AA-CCTTA-CCTGGTC-TTG-ACAT-C-C
ACAG----AAGAA-TCCAGAG-A-TGG-ATTT--GTGCCTTCGGGAA-------------
--CTGTGAGACAGGTGCTGCATGG-CT-GTCGTCAGCTCGTG-TTGTGAAATGTTGGG-T
TAAGT-CCCGCAA-CGAG-CGCAACCCTT-AT-CCTTTG-TTGCC---AG-CGGTTAGGC
----------CGGGAAC-T-CAA-AGGAGACT-G-C-CAGT-G-AT-AA-AC-T-G----
--GA-GGAAGG-T-GGGGATG-ACGTC--AAGT--CATCA---TGGC-CCTTAC-GACC-
A-GGGCT-AC-AC-ACGTG-CTACAATGGCGCA-T-ACAAAGAGAA-GCG-ACCTC-G-C
-GAGAG-CAA-GC-GGAC-CT-C-ATAAA--GTGC-GTCGTAGTCC-GGAT-TGGAGTCT
GCAAC-TCGACTCC-A-TGAAGTCGGAATCGCTA-G-TAAT-CGTGGA-TCAGA-ATGCC
A-C--GGTG-AA-TACGTTCC-CGGG-CCT-TGTACACACCG-C-CCG-TCA-CACCA-T
GG-GA-G-TGGGT-TGCAAA-AGAAGT-AGGTAGCTTAACCTTCGGGAGGGC--------
------------------------------------------------------------
--------------------------------------GCTTAC-CAC-TTTG-TGA--T
TCATG-A-CT-GGGGTGAAGT-CGTAACAA-GGTAACCG----TAGG-GGAA------CC
TGCGGTTGGATCACCTCC
>59247|Salmonella enterica|Salmonella|Gammaproteobacteria|Proteobacteria|Salmonella enterica subsp. enterica serovar Enteritidis str. P125109|gi207855516|3970351|plus
AGAG-TT-T-GATCATGG-CTCAGATTGAA--CGCTGGC-GGCA-GGCCT-AACACATGC
AAG-TC--GAACGGTAACAGGAAGCAGCTTGCTGCTTTGCTGACG---------------
------------------------------------------------------------
---------------------------------------------------------AGT
---GGC-GGACGGG-T-G-AGTAATG-TCTGGGA---AACTG-CCT-GATGGAGG-GG-G
AT-AACTACTGGAAAC-G-GTGGCTAATA--CCGCATAAC----------GTC--GCAA-
-GAC------------CAAA-GAGGGGGACCTTCGGGCCTC-------------------
------------------------------------------------------------
------------------------------------------------------------
------------------------------------------------TT-GCCATCAG-
ATGT-GCCC-AGATGGGAT-TA-GC-TTG-TT----GGTG-AGGT-AACGG-C-TCACCA
AGGCGACGAT-CC-C-TAGCTGGTCTGAGA-GGATGACC-AGC-CACACTG-GAA-CTGA
GA-CACGGCCCAGA-CTCC-TACGGGAGGC-AGCA-GTGGGGAATATTGCACAAT-GGGC
-GCAA-----GCCTGA-TGCAGCCATGCC-GCGTG-TATG-A-A-GA-AGG-CC-TTC--
G--GGTT-GTAAA-GTA-C--T-TT-C--AG--CGGG-GAGGAAGGTGTTGTGGTTAATA
ACCGCAGCAAT---TGACG-TTA-CCC-G-CA-GAAGAA-GCACC-GGCTAACTCCGTGC
CAGCAGCCGCGGTAATA-CGGAGGGT-GCAAG-C-GTTAATCGGA-A-TTA-CT-GGGCG
TAAA-GCGCACGC-A-GGC-GGT-CT-GTCAAGTCG-G--A-T-GTGAAAT-CCCC---G
GG-C-TCAA-CCTG-G-GA-AC-TG-CAT-T-CG-AAAC-TGGCA-GGCTT-G-AGTCTT
-GTAGA-GGGGGGT-AG-AATTCCAGGT-GTAGC-GG-TGAAAT-GC-GTAGAG--ATCT
-GGAGGA-ATAC-CGG--T-G--GCG-AA-GGCGGCCCCC-TG-GACAAAGAC-TGA-CG
CT-CAG-GTG-CG-AAAGC-GTGG-GGAG-C-AAAC-AGG-ATT-AGA-TAC-CCTGGTA
GTCCAC-GCCGTAAA-CGATGTCTACT--TGG-AGGTTGTGCCCTTGAGG----CGT-GG
C-TT-CCGGA-GCTAACGCG-TTAA-GTAGACC-GC-CT-GGGGAG-TACGG-CC-GCAA
GG-T-T-AAAACT-CAAA-TGAAT-TGACG-G-GGG-CCCGC-ACAAG-C-GGT-G-GAG
CATGT-GGTTTAATTCGATGCAACGCGAAG-AA-CCTTA-CCTGGTC-TTG-ACAT-C-C
ACAG----AAGAA-TCCAGAG-A-TGG-ATTT--GTGCCTTCGGGAA-------------
--CTGTGAGACAGGTGCTGCATGG-CT-GTCGTCAGCTCGTG-TTGTGAAATGTTGGG-T
TAAGT-CCCGCAA-CGAG-CGCAACCCTT-AT-CCTTTG-TTGCC---AG-CGGTTAGGC
----------CGGGAAC-T-CAA-AGGAGACT-G-C-CAGT-G-AT-AA-AC-T-G----
--GA-GGAAGG-T-GGGGATG-ACGTC--AAGT--CATCA---TGGC-CCTTAC-GACC-
A-GGGCT-AC-AC-ACGTG-CTACAATGGCGCA-T-ACAAAGAGAA-GCG-ACCTC-G-C
-GAGAG-CAA-GC-GGAC-CT-C-ATAAA--GTGC-GTCGTAGTCC-GGAT-TGGAGTCT
GCAAC-TCGACTCC-A-TGAAGTCGGAATCGCTA-G-TAAT-CGTGGA-TCAGA-ATGCC
A-C--GGTG-AA-TACGTTCC-CGGG-CCT-TGTACACACCG-C-CCG-TCA-CACCA-T
GG-GA-G-TGGGT-TGCAAA-AGAAGT-AGGTAGCTTAACCTTCGGGAGGGC--------
------------------------------------------------------------
--------------------------------------GCTTAC-CAC-TTTG-TGA--T
TCATG-A-CT-GGGGTGAAGT-CGTAACAA-GGTAACCG----TAGG-GGAA------CC
TGCGGTTGGATCACCTCC
>59247|Salmonella enterica|Salmonella|Gammaproteobacteria|Proteobacteria|Salmonella enterica subsp. enterica serovar Enteritidis str. P125109|gi207855516|4064764|plus
AGAG-TT-T-GATCATGG-CTCAGATTGAA--CGCTGGC-GGCA-GGCCT-AACACATGC
AAG-TC--GAACGGTAACAGGAAGCAGCTTGCTGCTTCGCTGACG---------------
------------------------------------------------------------
---------------------------------------------------------AGT
---GGC-GGACGGG-T-G-AGTAATG-TCTGGGA---AACTG-CCT-GATGGAGG-GG-G
AT-AACTACTGGAAAC-G-GTGGCTAATA--CCGCATAAC----------GTC--GCAA-
-GAC------------CAAA-GAGGGGGACCTTCGGGCCTC-------------------
------------------------------------------------------------
------------------------------------------------------------
------------------------------------------------TT-GCCATCAG-
ATGT-GCCC-AGATGGGAT-TA-GC-TTG-TT----GGTG-AGGT-AACGG-C-TCACCA
AGGCGACGAT-CC-C-TAGCTGGTCTGAGA-GGATGACC-AGC-CACACTG-GAA-CTGA
GA-CACGGTCCAGA-CTCC-TACGGGAGGC-AGCA-GTGGGGAATATTGCACAAT-GGGC
-GCAA-----GCCTGA-TGCAGCCATGCC-GCGTG-TATG-A-A-GA-AGG-CC-TTC--
G--GGTT-GTAAA-GTA-C--T-TT-C--AG--CGGG-GAGGAAGGTGTTGTGGTTAATA
ACCGCAGCAAT---TGACG-TTA-CCC-G-CA-GAAGAA-GCACC-GGCTAACTCCGTGC
CAGCAGCCGCGGTAATA-CGGAGGGT-GCAAG-C-GTTAATCGGA-A-TTA-CT-GGGCG
TAAA-GCGCACGC-A-GGC-GGT-CT-GTCAAGTCG-G--A-T-GTGAAAT-CCCC---G
GG-C-TCAA-CCTG-G-GA-AC-TG-CAT-T-CG-AAAC-TGGCA-GGCTT-G-AGTCTT
-GTAGA-GGGGGGT-AG-AATTCCAGGT-GTAGC-GG-TGAAAT-GC-GTAGAG--ATCT
-GGAGGA-ATAC-CGG--T-G--GCG-AA-GGCGGCCCCC-TG-GACAAAGAC-TGA-CG
CT-CAG-GTG-CG-AAAGC-GTGG-GGAG-C-AAAC-AGG-ATT-AGA-TAC-CCTGGTA
GTCCAC-GCCGTAAA-CGATGTCTACT--TGG-AGGTTGTGCCCTTGAGG----CGT-GG
C-TT-CCGGA-GCTAACGCG-TTAA-GTAGACC-GC-CT-GGGGAG-TACGG-CC-GCAA
GG-T-T-AAAACT-CAAA-TGAAT-TGACG-G-GGG-CCCGC-ACAAG-C-GGT-G-GAG
CATGT-GGTTTAATTCGATGCAACGCGAAG-AA-CCTTA-CCTGGTC-TTG-ACAT-C-C
ACAG----AAGAA-TCCAGAG-A-TGG-ATTT--GTGCCTTCGGGAA-------------
--CTGTGAGACAGGTGCTGCATGG-CT-GTCGTCAGCTCGTG-TTGTGAAATGTTGGG-T
TAAGT-CCCGCAA-CGAG-CGCAACCCTT-AT-CCTTTG-TTGCC---AG-CGGTTAGGC
----------CGGGAAC-T-CAA-AGGAGACT-G-C-CAGT-G-AT-AA-AC-T-G----
--GA-GGAAGG-T-GGGGATG-ACGTC--AAGT--CATCA---TGGC-CCTTAC-GACC-
A-GGGCT-AC-AC-ACGTG-CTACAATGGCGCA-T-ACAAAGAGAA-GCG-ACCTC-G-C
-GAGAG-CAA-GC-GGAC-CT-C-ATAAA--GTGC-GTCGTAGTCC-GGAT-TGGAGTCT
GCAAC-TCGACTCC-A-TGAAGTCGGAATCGCTA-G-TAAT-CGTGGA-TCAGA-ATGCC
A-C--GGTG-AA-TACGTTCC-CGGG-CCT-TGTACACACCG-C-CCG-TCA-CACCA-T
GG-GA-G-TGGGT-TGCAAA-AGAAGT-AGGTAGCTTAACCTTCGGGAGGGC--------
------------------------------------------------------------
--------------------------------------GCTTAC-CAC-TTTG-TGA--T
TCATG-A-CT-GGGGTGAAGT-CGTAACAA-GGTAACCG----TAGG-GGAA------CC
TGCGGTTGGATCACCTCC
>59247|Salmonella enterica|Salmonella|Gammaproteobacteria|Proteobacteria|Salmonella enterica subsp. enterica serovar Enteritidis str. P125109|gi207855516|4223291|plus
AGAG-TT-T-GATCATGG-CTCAGATTGAA--CGCTGGC-GGCA-GGCCT-AACACATGC
AAG-TC--GAACGGTAACAGGAAGCAGCTTGCTGCTTCGCTGACG---------------
------------------------------------------------------------
---------------------------------------------------------AGT
---GGC-GGACGGG-T-G-AGTAATG-TCTGGGA---AACTG-CCT-GATGGAGG-GG-G
AT-AACTACTGGAAAC-G-GTGGCTAATA--CCGCATAAC----------GTC--GCAA-
-GAC------------CAAA-GAGGGGGACCTTCGGGCCTC-------------------
------------------------------------------------------------
------------------------------------------------------------
------------------------------------------------TT-GCCATCAG-
ATGT-GCCC-AGATGGGAT-TA-GC-TTG-TT----GGTG-AGGT-AACGG-C-TCACCA
AGGCGACGAT-CC-C-TAGCTGGTCTGAGA-GGATGACC-AGC-CACACTG-GAA-CTGA
GA-CACGGTCCAGA-CTCC-TACGGGAGGC-AGCA-GTGGGGAATATTGCACAAT-GGGC
-GCAA-----GCCTGA-TGCAGCCATGCC-GCGTG-TATG-A-A-GA-AGG-CC-TTC--
G--GGTT-GTAAA-GTA-C--T-TT-C--AG--CGGG-GAGGAAGGTGTTGTGGTTAATA
ACCGCAGCAAT---TGACG-TTA-CCC-G-CA-GAAGAA-GCACC-GGCTAACTCCGTGC
CAGCAGCCGCGGTAATA-CGGAGGGT-GCAAG-C-GTTAATCGGA-A-TTA-CT-GGGCG
TAAA-GCGCACGC-A-GGC-GGT-CT-GTCAAGTCG-G--A-T-GTGAAAT-CCCC---G
GG-C-TCAA-CCTG-G-GA-AC-TG-CAT-T-CG-AAAC-TGGCA-GGCTT-G-AGTCTT
-GTAGA-GGGGGGT-AG-AATTCCAGGT-GTAGC-GG-TGAAAT-GC-GTAGAG--ATCT
-GGAGGA-ATAC-CGG--T-G--GCG-AA-GGCGGCCCCC-TG-GACAAAGAC-TGA-CG
CT-CAG-GTG-CG-AAAGC-GTGG-GGAG-C-AAAC-AGG-ATT-AGA-TAC-CCTGGTA
GTCCAC-GCCGTAAA-CGATGTCTACT--TGG-AGGTTGTGCCCTTGAGG----CGT-GG
C-TT-CCGGA-GCTAACGCG-TTAA-GTAGACC-GC-CT-GGGGAG-TACGG-CC-GCAA
GG-T-T-AAAACT-CAAA-TGAAT-TGACG-G-GGG-CCCGC-ACAAG-C-GGT-G-GAG
CATGT-GGTTTAATTCGATGCAACGCGAAG-AA-CCTTA-CCTGGTC-TTG-ACAT-C-C
ACAG----AAGAA-TCCAGAG-A-TGG-ATTT--GTGCCTTCGGGAA-------------
--CTGTGAGACAGGTGCTGCATGG-CT-GTCGTCAGCTCGTG-TTGTGAAATGTTGGG-T
TAAGT-CCCGCAA-CGAG-CGCAACCCTT-AT-CCTTTG-TTGCC---AG-CGGTTAGGC
----------CGGGAAC-T-CAA-AGGAGACT-G-C-CAGT-G-AT-AA-AC-T-G----
--GA-GGAAGG-T-GGGGATG-ACGTC--AAGT--CATCA---TGGC-CCTTAC-GACC-
A-GGGCT-AC-AC-ACGTG-CTACAATGGCGCA-T-ACAAAGAGAA-GCG-ACCTC-G-C
-GAGAG-CAA-GC-GGAC-CT-C-ATAAA--GTGC-GTCGTAGTCC-GGAT-TGGAGTCT
GCAAC-TCGACTCC-A-TGAAGTCGGAATCGCTA-G-TAAT-CGTGGA-TCAGA-ATGCC
A-C--GGTG-AA-TACGTTCC-CGGG-CCT-TGTACACACCG-C-CCG-TCA-CACCA-T
GG-GA-G-TGGGT-TGCAAA-AGAAGT-AGGTAGCTTAACCTTCGGGAGGGC--------
------------------------------------------------------------
--------------------------------------GCTTAC-CAC-TTTG-TGA--T
TCATG-A-CT-GGGGTGAAGT-CGTAACAA-GGTAACCG----TAGG-GGAA------CC
TGCGGTTGGATCACCTCC
>59247|Salmonella enterica|Salmonella|Gammaproteobacteria|Proteobacteria|Salmonella enterica subsp. enterica serovar Enteritidis str. P125109|gi207855516|4266745|plus
AGAG-TT-T-GATCATGG-CTCAGATTGAA--CGCTGGC-GGCA-GGCCT-AACACATGC
AAG-TC--GAACGGTAACAGGAAGCAGCTTGCTGCTTCGCTGACG---------------
------------------------------------------------------------
---------------------------------------------------------AGT
---GGC-GGACGGG-T-G-AGTAATG-TCTGGGA---AACTG-CCT-GATGGAGG-GG-G
AT-AACTACTGGAAAC-G-GTGGCTAATA--CCGCATAAC----------GTC--GCAA-
-GAC------------CAAA-GAGGGGGACCTTCGGGCCTC-------------------
------------------------------------------------------------
------------------------------------------------------------
------------------------------------------------TT-GCCATCAG-
ATGT-GCCC-AGATGGGAT-TA-GC-TTG-TT----GGTG-AGGT-AACGG-C-TCACCA
AGGCGACGAT-CC-C-TAGCTGGTCTGAGA-GGATGACC-AGC-CACACTG-GAA-CTGA
GA-CACGGTCCAGA-CTCC-TACGGGAGGC-AGCA-GTGGGGAATATTGCACAAT-GGGC
-GCAA-----GCCTGA-TGCAGCCATGCC-GCGTG-TATG-A-A-GA-AGG-CC-TTC--
G--GGTT-GTAAA-GTA-C--T-TT-C--AG--CGGG-GAGGAAGGTGTTGTGGTTAATA
ACCGCAGCAAT---TGACG-TTA-CCC-G-CA-GAAGAA-GCACC-GGCTAACTCCGTGC
CAGCAGCCGCGGTAATA-CGGAGGGT-GCAAG-C-GTTAATCGGA-A-TTA-CT-GGGCG
TAAA-GCGCACGC-A-GGC-GGT-CT-GTCAAGTCG-G--A-T-GTGAAAT-CCCC---G
GG-C-TCAA-CCTG-G-GA-AC-TG-CAT-T-CG-AAAC-TGGCA-GGCTT-G-AGTCTT
-GTAGA-GGGGGGT-AG-AATTCCAGGT-GTAGC-GG-TGAAAT-GC-GTAGAG--ATCT
-GGAGGA-ATAC-CGG--T-G--GCG-AA-GGCGGCCCCC-TG-GACAAAGAC-TGA-CG
CT-CAG-GTG-CG-AAAGC-GTGG-GGAG-C-AAAC-AGG-ATT-AGA-TAC-CCTGGTA
GTCCAC-GCCGTAAA-CGATGTCTACT--TGG-AGGTTGTGCCCTTGAGG----CGT-GG
C-TT-CCGGA-GCTAACGCG-TTAA-GTAGACC-GC-CT-GGGGAG-TACGG-CC-GCAA
GG-T-T-AAAACT-CAAA-TGAAT-TGACG-G-GGG-CCCGC-ACAAG-C-GGT-G-GAG
CATGT-GGTTTAATTCGATGCAACGCGAAG-AA-CCTTA-CCTGGTC-TTG-ACAT-C-C
ACAG----AAGAA-TCCAGAG-A-TGG-ATTT--GTGCCTTCGGGAA-------------
--CTGTGAGACAGGTGCTGCATGG-CT-GTCGTCAGCTCGTG-TTGTGAAATGTTGGG-T
TAAGT-CCCGCAA-CGAG-CGCAACCCTT-AT-CCTTTG-TTGCC---AG-CGGTTAGGC
----------CGGGAAC-T-CAA-AGGAGACT-G-C-CAGT-G-AT-AA-AC-T-G----
--GA-GGAAGG-T-GGGGATG-ACGTC--AAGT--CATCA---TGGC-CCTTAC-GACC-
A-GGGCT-AC-AC-ACGTG-CTACAATGGCGCA-T-ACAAAGAGAA-GCG-ACCTC-G-C
-GAGAG-CAA-GC-GGAC-CT-C-ATAAA--GTGC-GTCGTAGTCC-GGAT-TGGAGTCT
GCAAC-TCGACTCC-A-TGAAGTCGGAATCGCTA-G-TAAT-CGTGGA-TCAGA-ATGCC
A-C--GGTG-AA-TACGTTCC-CGGG-CCT-TGTACACACCG-C-CCG-TCA-CACCA-T
GG-GA-G-TGGGT-TGCAAA-AGAAGT-AGGTAGCTTAACCTTCGGGAGGGC--------
------------------------------------------------------------
--------------------------------------GCTTAC-CAC-TTTG-TGA--T
TCATG-A-CT-GGGGTGAAGT-CGTAACAA-GGTAACCG----TAGG-GGAA------CC
TGCGGTTGGATCACCTCC
>59249|Salmonella enterica|Salmonella|Gammaproteobacteria|Proteobacteria|Salmonella enterica subsp. enterica serovar Gallinarum str. 287/91|gi205351346|2742803|minus
AGAG-TT-T-GATCATGG-CTCAGATTGAA--CGCTGGC-GGCA-GGCCT-AACACATGC
AAG-TC--GAACGGTAACAGGAAGCAGCTTGCTGCTTCGCTGACG---------------
------------------------------------------------------------
---------------------------------------------------------AGT
---GGC-GGACGGG-T-G-AGTAATG-TCTGGGA---AACTG-CCT-GATGGAGG-GG-G
AT-AACTACTGGAAAC-G-GTGGCTAATA--CCGCATAAC----------GTC--GCAA-
-GAC------------CAAA-GAGGGGGACCTTCGGGCCTC-------------------
------------------------------------------------------------
------------------------------------------------------------
------------------------------------------------TT-GCCATCAG-
ATGT-GCCC-AGATGGGAT-TA-GC-TTG-TT----GGTG-AGGT-AACGG-C-TCACCA
AGGCGACGAT-CC-C-TAGCTGGTCTGAGA-GGATGACC-AGC-CACACTG-GAA-CTGA
GA-CACGGTCCAGA-CTCC-TACGGGAGGC-AGCA-GTGGGGAATATTGCACAAT-GGGC
-GCAA-----GCCTGA-TGCAGCCATGCC-GCGTG-TATG-A-A-GA-AGG-CC-TTC--
G--GGTT-GTAAA-GTA-C--T-TT-C--AG--CGGG-GAGGAAGGTGTTGTGGTTAATA
ACCGCAGCAAT---TGACG-TTA-CCC-G-CA-GAAGAA-GCACC-GGCTAACTCCGTGC
CAGCAGCCGCGGTAATA-CGGAGGGT-GCAAG-C-GTTAATCGGA-A-TTA-CT-GGGCG
TAAA-GCGCACGC-A-GGC-GGT-CT-GTCAAGTCG-G--A-T-GTGAAAT-CCCC---G
GG-C-TCAA-CCTG-G-GA-AC-TG-CAT-T-CG-AAAC-TGGCA-GGCTT-G-AGTCTT
-GTAGA-GGGGGGT-AG-AATTCCAGGT-GTAGC-GG-TGAAAT-GC-GTAGAG--ATCT
-GGAGGA-ATAC-CGG--T-G--GCG-AA-GGCGGCCCCC-TG-GACAAAGAC-TGA-CG
CT-CAG-GTG-CG-AAAGC-GTGG-GGAG-C-AAAC-AGG-ATT-AGA-TAC-CCTGGTA
GTCCAC-GCCGTAAA-CGATGTCTACT--TGG-AGGTTGTGCCCTTGAGG----CGT-GG
C-TT-CCGGA-GCTAACGCG-TTAA-GTAGACC-GC-CT-GGGGAG-TACGG-CC-GCAA
GG-T-T-AAAACT-CAAA-TGAAT-TGACG-G-GGG-CCCGC-ACAAG-C-GGT-G-GAG
CATGT-GGTTTAATTCGATGCAACGCGAAG-AA-CCTTA-CCTGGTC-TTG-ACAT-C-C
ACAG----AAGAA-TCCAGAG-A-TGG-ATTT--GTGCCTTCGGGAA-------------
--CTGTGAGACAGGTGCTGCATGG-CT-GTCGTCAGCTCGTG-TTGTGAAATGTTGGG-T
TAAGT-CCCGCAA-CGAG-CGCAACCCTT-AT-CCTTTG-TTGCC---AG-CGGTTAGGC
----------CGGGAAC-T-CAA-AGGAGACT-G-C-CAGT-G-AT-AA-AC-T-G----
--GA-GGAAGG-T-GGGGATG-ACGTC--AAGT--CATCA---TGGC-CCTTAC-GACC-
A-GGGCT-AC-AC-ACGTG-CTACAATGGCGCA-T-ACAAAGAGAA-GCG-ACCTC-G-C
-GAGAG-CAA-GC-GGAC-CT-C-ATAAA--GTGC-GTCGTAGTCC-GGAT-TGGAGTCT
GCAAC-TCGACTCC-A-TGAAGTCGGAATCGCTA-G-TAAT-CGTGGA-TCAGA-ATGCC
A-C--GGTG-AA-TACGTTCC-CGGG-CCT-TGTACACACCG-C-CCG-TCA-CACCA-T
GG-GA-G-TGGGT-TGCAAA-AGAAGT-AGGTAGCTTAACCTTCGGGAGGGC--------
------------------------------------------------------------
--------------------------------------GCTTAC-CAC-TTTG-TGA--T
TCATG-A-CT-GGGGTGAAGT-CGTAACAA-GGTAACCG----TAGG-GGAA------CC
TGCGGTTGGATCACCTCC
>59249|Salmonella enterica|Salmonella|Gammaproteobacteria|Proteobacteria|Salmonella enterica subsp. enterica serovar Gallinarum str. 287/91|gi205351346|290981|plus
AGAG-TT-T-GATCATGG-CTCAGATTGAA--CGCTGGC-GGCA-GGCCT-AACACATGC
AAG-TC--GAACGGTAACAGGAAGCAGCTTGCTGCTTCGCTGACG---------------
------------------------------------------------------------
---------------------------------------------------------AGT
---GGC-GGACGGG-T-G-AGTAATG-TCTGGGA---AACTG-CCT-GATGGAGG-GG-G
AT-AACTACTGGAAAC-G-GTGGCTAATA--CCGCATAAC----------GTC--GCAA-
-GAC------------CAAA-GAGGGGGACCTTCGGGCCTC-------------------
------------------------------------------------------------
------------------------------------------------------------
------------------------------------------------TT-GCCATCAG-
ATGT-GCCC-AGATGGGAT-TA-GC-TTG-TT----GGTG-AGGT-AACGG-C-TCACCA
AGGCGACGAT-CC-C-TAGCTGGTCTGAGA-GGATGACC-AGC-CACACTG-GAA-CTGA
GA-CACGGTCCAGA-CTCC-TACGGGAGGC-AGCA-GTGGGGAATATTGCACAAT-GGGC
-GCAA-----GCCTGA-TGCAGCCATGCC-GCGTG-TATG-A-A-GA-AGG-CC-TTC--
G--GGTT-GTAAA-GTA-C--T-TT-C--AG--CGGG-GAGGAAGGTGTTGTGGTTAATA
ACCGCAGCAAT---TGACG-TTA-CCC-G-CA-GAAGAA-GCACC-GGCTAACTCCGTGC
CAGCAGCCGCGGTAATA-CGGAGGGT-GCAAG-C-GTTAATCGGA-A-TTA-CT-GGGCG
TAAA-GCGCACGC-A-GGC-GGT-CT-GTCAAGTCG-G--A-T-GTGAAAT-CCCC---G
GG-C-TCAA-CCTG-G-GA-AC-TG-CAT-T-CG-AAAC-TGGCA-GGCTT-G-AGTCTT
-GTAGA-GGGGGGT-AG-AATTCCAGGT-GTAGC-GG-TGAAAT-GC-GTAGAG--ATCT
-GGAGGA-ATAC-CGG--T-G--GCG-AA-GGCGGCCCCC-TG-GACAAAGAC-TGA-CG
CT-CAG-GTG-CG-AAAGC-GTGG-GGAG-C-AAAC-AGG-ATT-AGA-TAC-CCTGGTA
GTCCAC-GCCGTAAA-CGATGTCTACT--TGG-AGGTTGTGCCCTTGAGG----CGT-GG
C-TT-CCGGA-GCTAACGCG-TTAA-GTAGACC-GC-CT-GGGGAG-TACGG-CC-GCAA
GG-T-T-AAAACT-CAAA-TGAAT-TGACG-G-GGG-CCCGC-ACAAG-C-GGT-G-GAG
CATGT-GGTTTAATTCGATGCAACGCGAAG-AA-CCTTA-CCTGGTC-TTG-ACAT-C-C
ACAG----AAGAA-TCCAGAG-A-TGG-ATTT--GTGCCTTCGGGAA-------------
--CTGTGAGACAGGTGCTGCATGG-CT-GTCGTCAGCTCGTG-TTGTGAAATGTTGGG-T
TAAGT-CCCGCAA-CGAG-CGCAACCCTT-AT-CCTTTG-TTGCC---AG-CGGTTAGGC
----------CGGGAAC-T-CAA-AGGAGACT-G-C-CAGT-G-AT-AA-AC-T-G----
--GA-GGAAGG-T-GGGGATG-ACGTC--AAGT--CATCA---TGGC-CCTTAC-GACC-
A-GGGCT-AC-AC-ACGTG-CTACAATGGCGCA-T-ACAAAGAGAA-GCG-ACCTC-G-C
-GAGAG-CAA-GC-GGAC-CT-C-ATAAA--GTGC-GTCGTAGTCC-GGAT-TGGAGTCT
GCAAC-TCGACTCC-A-TGAAGTCGGAATCGCTA-G-TAAT-CGTGGA-TCAGA-ATGCC
A-C--GGTG-AA-TACGTTCC-CGGG-CCT-TGTACACACCG-C-CCG-TCA-CACCA-T
GG-GA-G-TGGGT-TGCAAA-AGAAGT-AGGTAGCTTAACCTTCGGGAGGGC--------
------------------------------------------------------------
--------------------------------------GCTTAC-CAC-TTTG-TGA--T
TCATG-A-CT-GGGGTGAAGT-CGTAACAA-GGTAACCG----TAGG-GGAA------CC
TGCGGTTGGATCACCTCC
>59249|Salmonella enterica|Salmonella|Gammaproteobacteria|Proteobacteria|Salmonella enterica subsp. enterica serovar Gallinarum str. 287/91|gi205351346|3429304|minus
AGAG-TT-T-GATCATGG-CTCAGATTGAA--CGCTGGC-GGCA-GGCCT-AACACATGC
AAG-TC--GAACGGTAACAGGAAGCAGCTTGCTGCTTCGCTGACG---------------
------------------------------------------------------------
---------------------------------------------------------AGT
---GGC-GGACGGG-T-G-AGTAATG-TCTGGGA---AACTG-CCT-GATGGAGG-GG-G
AT-AACTACTGGAAAC-G-GTGGCTAATA--CCGCATAAC----------GTC--GCAA-
-GAC------------CAAA-GAGGGGGACCTTCGGGCCTC-------------------
------------------------------------------------------------
------------------------------------------------------------
------------------------------------------------TT-GCCATCAG-
ATGT-GCCC-AGATGGGAT-TA-GC-TTG-TT----GGTG-AGGT-AACGG-C-TCACCA
AGGCGACGAT-CC-C-TAGCTGGTCTGAGA-GGATGACC-AGC-CACACTG-GAA-CTGA
GA-CACGGTCCAGA-CTCC-TACGGGAGGC-AGCA-GTGGGGAATATTGCACAAT-GGGC
-GCAA-----GCCTGA-TGCAGCCATGCC-GCGTG-TATG-A-A-GA-AGG-CC-TTC--
G--GGTT-GTAAA-GTA-C--T-TT-C--AG--CGGG-GAGGAAGGTGTTGTGGTTAATA
ACCGCAGCAAT---TGACG-TTA-CCC-G-CA-GAAGAA-GCACC-GGCTAACTCCGTGC
CAGCAGCCGCGGTAATA-CGGAGGGT-GCAAG-C-GTTAATCGGA-A-TTA-CT-GGGCG
TAAA-GCGCACGC-A-GGC-GGT-CT-GTCAAGTCG-G--A-T-GTGAAAT-CCCC---G
GG-C-TCAA-CCTG-G-GA-AC-TG-CAT-T-CG-AAAC-TGGCA-GGCTT-G-AGTCTT
-GTAGA-GGGGGGT-AG-AATTCCAGGT-GTAGC-GG-TGAAAT-GC-GTAGAG--ATCT
-GGAGGA-ATAC-CGG--T-G--GCG-AA-GGCGGCCCCC-TG-GACAAAGAC-TGA-CG
CT-CAG-GTG-CG-AAAGC-GTGG-GGAG-C-AAAC-AGG-ATT-AGA-TAC-CCTGGTA
GTCCAC-GCCGTAAA-CGATGTCTACT--TGG-AGGTTGTGCCCTTGAGG----CGT-GG
C-TT-CCGGA-GCTAACGCG-TTAA-GTAGACC-GC-CT-GGGGAG-TACGG-CC-GCAA
GG-T-T-AAAACT-CAAA-TGAAT-TGACG-G-GGG-CCCGC-ACAAG-C-GGT-G-GAG
CATGT-GGTTTAATTCGATGCAACGCGAAG-AA-CCTTA-CCTGGTC-TTG-ACAT-C-C
ACAG----AAGAA-TCCAGAG-A-TGG-ATTT--GTGCCTTCGGGAA-------------
--CTGTGAGACAGGTGCTGCATGG-CT-GTCGTCAGCTCGTG-TTGTGAAATGTTGGG-T
TAAGT-CCCGCAA-CGAG-CGCAACCCTT-AT-CCTTTG-TTGCC---AG-CGGTTAGGC
----------CGGGAAC-T-CAA-AGGAGACT-G-C-CAGT-G-AT-AA-AC-T-G----
--GA-GGAAGG-T-GGGGATG-ACGTC--AAGT--CATCA---TGGC-CCTTAC-GACC-
A-GGGCT-AC-AC-ACGTG-CTACAATGGCGCA-T-ACAAAGAGAA-GCG-ACCTC-G-C
-GAGAG-CAA-GC-GGAC-CT-C-ATAAA--GTGC-GTCGTAGTCC-GGAT-TGGAGTCT
GCAAC-TCGACTCC-A-TGAAGTCGGAATCGCTA-G-TAAT-CGTGGA-TCAGA-ATGCC
A-C--GGTG-AA-TACGTTCC-CGGG-CCT-TGTACACACCG-C-CCG-TCA-CACCA-T
GG-GA-G-TGGGT-TGCAAA-AGAAGT-AGGTAGCTTAACCTTCGGGAGGGC--------
------------------------------------------------------------
--------------------------------------GCTTAC-CAC-TTTG-TGA--T
TCATG-A-CT-GGGGTGAAGT-CGTAACAA-GGTAACCG----TAGG-GGAA------CC
TGCGGTTGGATCACCTCC
>59249|Salmonella enterica|Salmonella|Gammaproteobacteria|Proteobacteria|Salmonella enterica subsp. enterica serovar Gallinarum str. 287/91|gi205351346|3588565|minus
AGAG-TT-T-GATCATGG-CTCAGATTGAA--CGCTGGC-GGCA-GGCCT-AACACATGC
AAG-TC--GAACGGTAACAGGAAGCAGCTTGCTGCTTCGCTGACG---------------
------------------------------------------------------------
---------------------------------------------------------AGT
---GGC-GGACGGG-T-G-AGTAATG-TCTGGGA---AACTG-CCT-GATGGAGG-GG-G
AT-AACTACTGGAAAC-G-GTGGCTAATA--CCGCATAAC----------GTC--GCAA-
-GAC------------CAAA-GAGGGGGACCTTCGGGCCTC-------------------
------------------------------------------------------------
------------------------------------------------------------
------------------------------------------------TT-GCCATCAG-
ATGT-GCCC-AGATGGGAT-TA-GC-TTG-TT----GGTG-AGGT-AACGG-C-TCACCA
AGGCGACGAT-CC-C-TAGCTGGTCTGAGA-GGATGACC-AGC-CACACTG-GAA-CTGA
GA-CACGGTCCAGA-CTCC-TACGGGAGGC-AGCA-GTGGGGAATATTGCACAAT-GGGC
-GCAA-----GCCTGA-TGCAGCCATGCC-GCGTG-TATG-A-A-GA-AGG-CC-TTC--
G--GGTT-GTAAA-GTA-C--T-TT-C--AG--CGGG-GAGGAAGGTGTTGTGGTTAATA
ACCGCAGCAAT---TGACG-TTA-CCC-G-CA-GAAGAA-GCACC-GGCTAACTCCGTGC
CAGCAGCCGCGGTAATA-CGGAGGGT-GCAAG-C-GTTAATCGGA-A-TTA-CT-GGGCG
TAAA-GCGCACGC-A-GGC-GGT-CT-GTCAAGTCG-G--A-T-GTGAAAT-CCCC---G
GG-C-TCAA-CCTG-G-GA-AC-TG-CAT-T-CG-AAAC-TGGCA-GGCTT-G-AGTCTT
-GTAGA-GGGGGGT-AG-AATTCCAGGT-GTAGC-GG-TGAAAT-GC-GTAGAG--ATCT
-GGAGGA-ATAC-CGG--T-G--GCG-AA-GGCGGCCCCC-TG-GACAAAGAC-TGA-CG
CT-CAG-GTG-CG-AAAGC-GTGG-GGAG-C-AAAC-AGG-ATT-AGA-TAC-CCTGGTA
GTCCAC-GCCGTAAA-CGATGTCTACT--TGG-AGGTTGTGCCCTTGAGG----CGT-GG
C-TT-CCGGA-GCTAACGCG-TTAA-GTAGACC-GC-CT-GGGGAG-TACGG-CC-GCAA
GG-T-T-AAAACT-CAAA-TGAAT-TGACG-G-GGG-CCCGC-ACAAG-C-GGT-G-GAG
CATGT-GGTTTAATTCGATGCAACGCGAAG-AA-CCTTA-CCTGGTC-TTG-ACAT-C-C
ACAG----AAGAA-TCCAGAG-A-TGG-ATTT--GTGCCTTCGGGAA-------------
--CTGTGAGACAGGTGCTGCATGG-CT-GTCGTCAGCTCGTG-TTGTGAAATGTTGGG-T
TAAGT-CCCGCAA-CGAG-CGCAACCCTT-AT-CCTTTG-TTGCC---AG-CGGTTAGGC
----------CGGGAAC-T-CAA-AGGAGACT-G-C-CAGT-G-AT-AA-AC-T-G----
--GA-GGAAGG-T-GGGGATG-ACGTC--AAGT--CATCA---TGGC-CCTTAC-GACC-
A-GGGCT-AC-AC-ACGTG-CTACAATGGCGCA-T-ACAAAGAGAA-GCG-ACCTC-G-C
-GAGAG-CAA-GC-GGAC-CT-C-ATAAA--GTGC-GTCGTAGTCC-GGAT-TGGAGTCT
GCAAC-TCGACTCC-A-TGAAGTCGGAATCGCTA-G-TAAT-CGTGGA-TCAGA-ATGCC
A-C--GGTG-AA-TACGTTCC-CGGG-CCT-TGTACACACCG-C-CCG-TCA-CACCA-T
GG-GA-G-TGGGT-TGCAAA-AGAAGT-AGGTAGCTTAACCTTCGGGAGGGC--------
------------------------------------------------------------
--------------------------------------GCTTAC-CAC-TTTG-TGA--T
TCATG-A-CT-GGGGTGAAGT-CGTAACAA-GGTAACCG----TAGG-GGAA------CC
TGCGGTTGGATCACCTCC
>59249|Salmonella enterica|Salmonella|Gammaproteobacteria|Proteobacteria|Salmonella enterica subsp. enterica serovar Gallinarum str. 287/91|gi205351346|3631888|minus
AGAG-TT-T-GATCATGG-CTCAGATTGAA--CGCTGGC-GGCA-GGCCT-AACACATGC
AAG-TC--GAACGGTAACAGGAAGCAGCTTGCTGCTTCGCTGACG---------------
------------------------------------------------------------
---------------------------------------------------------AGT
---GGC-GGACGGG-T-G-AGTAATG-TCTGGGA---AACTG-CCT-GATGGAGG-GG-G
AT-AACTACTGGAAAC-G-GTGGCTAATA--CCGCATAAC----------GTC--GCAA-
-GAC------------CAAA-GAGGGGGACCTTCGGGCCTC-------------------
------------------------------------------------------------
------------------------------------------------------------
------------------------------------------------TT-GCCATCAG-
ATGT-GCCC-AGATGGGAT-TA-GC-TTG-TT----GGTG-AGGT-AACGG-C-TCACCA
AGGCGACGAT-CC-C-TAGCTGGTCTGAGA-GGATGACC-AGC-CACACTG-GAA-CTGA
GA-CACGGTCCAGA-CTCC-TACGGGAGGC-AGCA-GTGGGGAATATTGCACAAT-GGGC
-GCAA-----GCCTGA-TGCAGCCATGCC-GCGTG-TATG-A-A-GA-AGG-CC-TTC--
G--GGTT-GTAAA-GTA-C--T-TT-C--AG--CGGG-GAGGAAGGTGTTGTGGTTAATA
ACCGCAGCAAT---TGACG-TTA-CCC-G-CA-GAAGAA-GCACC-GGCTAACTCCGTGC
CAGCAGCCGCGGTAATA-CGGAGGGT-GCAAG-C-GTTAATCGGA-A-TTA-CT-GGGCG
TAAA-GCGCACGC-A-GGC-GGT-CT-GTCAAGTCG-G--A-T-GTGAAAT-CCCC---G
GG-C-TCAA-CCTG-G-GA-AC-TG-CAT-T-CG-AAAC-TGGCA-GGCTT-G-AGTCTT
-GTAGA-GGGGGGT-AG-AATTCCAGGT-GTAGC-GG-TGAAAT-GC-GTAGAG--ATCT
-GGAGGA-ATAC-CGG--T-G--GCG-AA-GGCGGCCCCC-TG-GACAAAGAC-TGA-CG
CT-CAG-GTG-CG-AAAGC-GTGG-GGAG-C-AAAC-AGG-ATT-AGA-TAC-CCTGGTA
GTCCAC-GCCGTAAA-CGATGTCTACT--TGG-AGGTTGTGCCCTTGAGG----CGT-GG
C-TT-CCGGA-GCTAACGCG-TTAA-GTAGACC-GC-CT-GGGGAG-TACGG-CC-GCAA
GG-T-T-AAAACT-CAAA-TGAAT-TGACG-G-GGG-CCCGC-ACAAG-C-GGT-G-GAG
CATGT-GGTTTAATTCGATGCAACGCGAAG-AA-CCTTA-CCTGGTC-TTG-ACAT-C-C
ACAG----AAGAA-TCCAGAG-A-TGG-ATTT--GTGCCTTCGGGAA-------------
--CTGTGAGACAGGTGCTGCATGG-CT-GTCGTCAGCTCGTG-TTGTGAAATGTTGGG-T
TAAGT-CCCGCAA-CGAG-CGCAACCCTT-AT-CCTTTG-TTGCC---AG-CGGTTAGGC
----------CGGGAAC-T-CAA-AGGAGACT-G-C-CAGT-G-AT-AA-AC-T-G----
--GA-GGAAGG-T-GGGGATG-ACGTC--AAGT--CATCA---TGGC-CCTTAC-GACC-
A-GGGCT-AC-AC-ACGTG-CTACAATGGCGCA-T-ACAAAGAGAA-GCG-ACCTC-G-C
-GAGAG-CAA-GC-GGAC-CT-C-ATAAA--GTGC-GTCGTAGTCC-GGAT-TGGAGTCT
GCAAC-TCGACTCC-A-TGAAGTCGGAATCGCTA-G-TAAT-CGTGGA-TCAGA-ATGCC
A-C--GGTG-AA-TACGTTCC-CGGG-CCT-TGTACACACCG-C-CCG-TCA-CACCA-T
GG-GA-G-TGGGT-TGCAAA-AGAAGT-AGGTAGCTTAACCTTCGGGAGGGC--------
------------------------------------------------------------
--------------------------------------GCTTAC-CAC-TTTG-TGA--T
TCATG-A-CT-GGGGTGAAGT-CGTAACAA-GGTAACCG----TAGG-GGAA------CC
TGCGGTTGGATCACCTCC
>59249|Salmonella enterica|Salmonella|Gammaproteobacteria|Proteobacteria|Salmonella enterica subsp. enterica serovar Gallinarum str. 287/91|gi205351346|3726588|minus
AGAG-TT-T-GATCATGG-CTCAGATTGAA--CGCTGGC-GGCA-GGCCT-AACACATGC
AAG-TC--GAACGGTAACAGGAAGCAGCTTGCTGCTTCGCTGACG---------------
------------------------------------------------------------
---------------------------------------------------------AGT
---GGC-GGACGGG-T-G-AGTAATG-TCTGGGA---AACTG-CCT-GATGGAGG-GG-G
AT-AACTACTGGAAAC-G-GTGGCTAATA--CCGCATAAC----------GTC--GCAA-
-GAC------------CAAA-GAGGGGGACCTTCGGGCCTC-------------------
------------------------------------------------------------
------------------------------------------------------------
------------------------------------------------TT-GCCATCAG-
ATGT-GCCC-AGATGGGAT-TA-GC-TTG-TT----GGTG-AGGT-AACGG-C-TCACCA
AGGCGACGAT-CC-C-TAGCTGGTCTGAGA-GGATGACC-AGC-CACACTG-GAA-CTGA
GA-CACGGTCCAGA-CTCC-TACGGGAGGC-AGCA-GTGGGGAATATTGCACAAT-GGGC
-GCAA-----GCCTGA-TGCAGCCATGCC-GCGTG-TATG-A-A-GA-AGG-CC-TTC--
G--GGTT-GTAAA-GTA-C--T-TT-C--AG--CGGG-GAGGAAGGTGTTGTGGTTAATA
ACCGCAGCAAT---TGACG-TTA-CCC-G-CA-GAAGAA-GCACC-GGCTAACTCCGTGC
CAGCAGCCGCGGTAATA-CGGAGGGT-GCAAG-C-GTTAATCGGA-A-TTA-CT-GGGCG
TAAA-GCGCACGC-A-GGC-GGT-CT-GTCAAGTCG-G--A-T-GTGAAAT-CCCC---G
GG-C-TCAA-CCTG-G-GA-AC-TG-CAT-T-CG-AAAC-TGGCA-GGCTT-G-AGTCTT
-GTAGA-GGGGGGT-AG-AATTCCAGGT-GTAGC-GG-TGAAAT-GC-GTAGAG--ATCT
-GGAGGA-ATAC-CGG--T-G--GCG-AA-GGCGGCCCCC-TG-GACAAAGAC-TGA-CG
CT-CAG-GTG-CG-AAAGC-GTGG-GGAG-C-AAAC-AGG-ATT-AGA-TAC-CCTGGTA
GTCCAC-GCCGTAAA-CGATGTCTACT--TGG-AGGTTGTGCCCTTGAGG----CGT-GG
C-TT-CCGGA-GCTAACGCG-TTAA-GTAGACC-GC-CT-GGGGAG-TACGG-CC-GCAA
GG-T-T-AAAACT-CAAA-TGAAT-TGACG-G-GGG-CCCGC-ACAAG-C-GGT-G-GAG
CATGT-GGTTTAATTCGATGCAACGCGAAG-AA-CCTTA-CCTGGTC-TTG-ACAT-C-C
ACAG----AAGAA-TCCAGAG-A-TGG-ATTT--GTGCCTTCGGGAA-------------
--CTGTGAGACAGGTGCTGCATGG-CT-GTCGTCAGCTCGTG-TTGTGAAATGTTGGG-T
TAAGT-CCCGCAA-CGAG-CGCAACCCTT-AT-CCTTTG-TTGCC---AG-CGGTTAGGC
----------CGGGAAC-T-CAA-AGGAGACT-G-C-CAGT-G-AT-AA-AC-T-G----
--GA-GGAAGG-T-GGGGATG-ACGTC--AAGT--CATCA---TGGC-CCTTAC-GACC-
A-GGGCT-AC-AC-ACGTG-CTACAATGGCGCA-T-ACAAAGAGAA-GCG-ACCTC-G-C
-GAGAG-CAA-GC-GGAC-CT-C-ATAAA--GTGC-GTCGTAGTCC-GGAT-TGGAGTCT
GCAAC-TCGACTCC-A-TGAAGTCGGAATCGCTA-G-TAAT-CGTGGA-TCAGA-ATGCC
A-C--GGTG-AA-TACGTTCC-CGGG-CCT-TGTACACACCG-C-CCG-TCA-CACCA-T
GG-GA-G-TGGGT-TGCAAA-AGAAGT-AGGTAGCTTAACCTTCGGGAGGGC--------
------------------------------------------------------------
--------------------------------------GCTTAC-CAC-TTTG-TGA--T
TCATG-A-CT-GGGGTGAAGT-CGTAACAA-GGTAACCG----TAGG-GGAA------CC
TGCGGTTGGATCACCTCC
>59249|Salmonella enterica|Salmonella|Gammaproteobacteria|Proteobacteria|Salmonella enterica subsp. enterica serovar Gallinarum str. 287/91|gi205351346|4244604|plus
AGAG-TT-T-GATCATGG-CTCAGATTGAA--CGCTGGC-GGCA-GGCCT-AACACATGC
AAG-TC--GAACGGTAACAGGAAGCAGCTTGCTGCTTCGCTGACG---------------
------------------------------------------------------------
---------------------------------------------------------AGT
---GGC-GGACGGG-T-G-AGTAATG-TCTGGGA---AACTG-CCT-GATGGAGG-GG-G
AT-AACTACTGGAAAC-G-GTGGCTAATA--CCGCATAAC----------GTC--GCAA-
-GAC------------CAAA-GAGGGGGACCTTCGGGCCTC-------------------
------------------------------------------------------------
------------------------------------------------------------
------------------------------------------------TT-GCCATCAG-
ATGT-GCCC-AGATGGGAT-TA-GC-TTG-TT----GGTG-AGGT-AACGG-C-TCACCA
AGGCGACGAT-CC-C-TAGCTGGTCTGAGA-GGATGACC-AGC-CACACTG-GAA-CTGA
GA-CACGGTCCAGA-CTCC-TACGGGAGGC-AGCA-GTGGGGAATATTGCACAAT-GGGC
-GCAA-----GCCTGA-TGCAGCCATGCC-GCGTG-TATG-A-A-GA-AGG-CC-TTC--
G--GGTT-GTAAA-GTA-C--T-TT-C--AG--CGGG-GAGGAAGGTGTTGTGGTTAATA
ACCGCAGCAAT---TGACG-TTA-CCC-G-CA-GAAGAA-GCACC-GGCTAACTCCGTGC
CAGCAGCCGCGGTAATA-CGGAGGGT-GCAAG-C-GTTAATCGGA-A-TTA-CT-GGGCG
TAAA-GCGCACGC-A-GGC-GGT-CT-GTCAAGTCG-G--A-T-GTGAAAT-CCCC---G
GG-C-TCAA-CCTG-G-GA-AC-TG-CAT-T-CG-AAAC-TGGCA-GGCTT-G-AGTCTT
-GTAGA-GGGGGGT-AG-AATTCCAGGT-GTAGC-GG-TGAAAT-GC-GTAGAG--ATCT
-GGAGGA-ATAC-CGG--T-G--GCG-AA-GGCGGCCCCC-TG-GACAAAGAC-TGA-CG
CT-CAG-GTG-CG-AAAGC-GTGG-GGAG-C-AAAC-AGG-ATT-AGA-TAC-CCTGGTA
GTCCAC-GCCGTAAA-CGATGTCTACT--TGG-AGGTTGTGCCCTTGAGG----CGT-GG
C-TT-CCGGA-GCTAACGCG-TTAA-GTAGACC-GC-CT-GGGGAG-TACGG-CC-GCAA
GG-T-T-AAAACT-CAAA-TGAAT-TGACG-G-GGG-CCCGC-ACAAG-C-GGT-G-GAG
CATGT-GGTTTAATTCGATGCAACGCGAAG-AA-CCTTA-CCTGGTC-TTG-ACAT-C-C
ACAG----AAGAA-TCCAGAG-A-TGG-ATTT--GTGCCTTCGGGAA-------------
--CTGTGAGACAGGTGCTGCATGG-CT-GTCGTCAGCTCGTG-TTGTGAAATGTTGGG-T
TAAGT-CCCGCAA-CGAG-CGCAACCCTT-AT-CCTTTG-TTGCC---AG-CGGTTAGGC
----------CGGGAAC-T-CAA-AGGAGACT-G-C-CAGT-G-AT-AA-AC-T-G----
--GA-GGAAGG-T-GGGGATG-ACGTC--AAGT--CATCA---TGGC-CCTTAC-GACC-
A-GGGCT-AC-AC-ACGTG-CTACAATGGCGCA-T-ACAAAGAGAA-GCG-ACCTC-G-C
-GAGAG-CAA-GC-GGAC-CT-C-ATAAA--GTGC-GTCGTAGTCC-GGAT-TGGAGTCT
GCAAC-TCGACTCC-A-TGAAGTCGGAATCGCTA-G-TAAT-CGTGGA-TCAGA-ATGCC
A-C--GGTG-AA-TACGTTCC-CGGG-CCT-TGTACACACCG-C-CCG-TCA-CACCA-T
GG-GA-G-TGGGT-TGCAAA-AGAAGT-AGGTAGCTTAACCTTCGGGAGGGC--------
------------------------------------------------------------
--------------------------------------GCTTAC-CAC-TTTG-TGA--T
TCATG-A-CT-GGGGTGAAGT-CGTAACAA-GGTAACCG----TAGG-GGAA------CC
TGCGGTTGGATCACCTCC
>59251|Aliivibrio salmonicida|Aliivibrio|Gammaproteobacteria|Proteobacteria|Aliivibrio salmonicida LFI1238|gi209693634|103610|plus
AGAG-TT-T-GATCATGG-CTCAGATTGAA--CGCTGGC-GGCA-GGCCT-AACACATGC
AAG-TC--GAGCGGTAACAGGAATTAGCTTGCTAATTCGCTGACG---------------
------------------------------------------------------------
---------------------------------------------------------AGC
---GGC-GGACGGG-T-G-AGTAATG-CCTGGGA---ATATG-CCT-TGATGTGG-GG-G
AT-AACTATTGGAAAC-G-ATAGCTAATA--CCGCATAAT----------GTC--TTCG-
-GAC------------CAAA-GAGGGGGATCTTCGGACCTC-------------------
------------------------------------------------------------
------------------------------------------------------------
------------------------------------------------TC-GCGTCAAG-
ATTA-GCCC-AGGTGAGAT-TA-GC-TAG-TT----GGTG-GGGT-AAGAG-C-TCACCA
AGGCGACGAT-CT-C-TAGCTGGTCTGAGA-GGATGATC-AGC-CACACTG-GAA-CTGA
GA-CACGGTCCAGA-CTCC-TACGGGAGGC-AGCA-GTGGGGAATATTGCACAAT-GGGC
-GAAA-----GCCTGA-TGCAGCCATGCC-GCGTG-TATG-A-A-GA-AGG-CC-TTC--
G--GGTT-GTAAA-GTA-C--T-TT-C--AG--TCGT-GAGGAAGGGTGTGCAGTTAATA
GCTGTACATCT---TGACG-TTA-GCG-A-CA-GAAGAA-GCACC-GGCTAACTCCGTGC
CAGCAGCCGCGGTAATA-CGGAGGGT-GCGAG-C-GTTAATCGGA-A-TTA-CT-GGGCG
TAAA-GCGCATGC-A-GGT-GGT-TC-ATTAAGTCA-G--A-T-GTGAAAG-CCCG---G
GG-C-TCAA-CCTC-G-GA-AC-CG-CAT-T-TG-AAAC-TGGTG-AACTA-G-AGTGCT
-GTAGA-GGGGGGT-AG-AATTTCAGGT-GTAGC-GG-TGAAAT-GC-GTAGAG--ATCT
-GAAGGA-ATAC-CAG--T-G--GCG-AA-GGCGGCCCCC-TG-GACAGACAC-TGA-CA
CT-CAG-ATG-CG-AAAGC-GTGG-GGAG-C-AAAC-AGG-ATT-AGA-TAC-CCTGGTA
GTCCAC-GCCGTAAA-CGATGTCTACT--TGG-AGGTTGTGGCCTTGAGC----CGT-GG
C-TT-TCGGA-GCTAACGCG-TTAA-GTAGACC-GC-CT-GGGGAG-TACGG-TC-GCAA
GA-T-T-AAAACT-CAAA-TGAAT-TGACG-G-GGG-CCCGC-ACAAG-C-GGT-G-GAG
CATGT-GGTTTAATTCGATGCAACGCGAAG-AA-CCTTA-CCTACTC-TTG-ACAT-C-T
ACAG----AATTC-GCTAGAG-A-TAG-CTTA--GTGCCTTCGGGAA-------------
--CTGTAAGACAGGTGCTGCATGG-CT-GTCGTCAGCTCGTG-TTGTGAAATGTTGGG-T
TAAGT-CCCGCAA-CGAG-CGCAACCCTT-AT-CCTTGT-TTGCC---AG-CACGTAATG
G---------TGGGAAC-T-CCA-GGGAGACT-G-C-CGGT-G-AT-AA-AC-C-G----
--GA-GGAAGG-T-GGGGACG-ACGTC--AAGT--CATCA---TGGC-CCTTAC-GAGT-
A-GGGCT-AC-AC-ACGTG-CTACAATGGCGCA-T-ACAGAGGGCT-GCA-AGCTA-G-C
-GATAG-TGA-GC-GAAT-CC-C-AAAAA--GTGC-GTCGTAGTCC-GGAT-CGGAGTCT
GCAAC-TCGACTCC-G-TGAAGTCGGAATCGCTA-G-TAAT-CGTGAA-TCAGA-ATGTC
A-C--GGTG-AA-TACGTTCC-CGGG-CCT-TGTACACACCG-C-CCG-TCA-CACCA-T
GG-GA-G-TGGGC-TGCAAA-AGAAGT-GGGTAGTTTAACCTTTCGGGGAGGAC------
------------------------------------------------------------
--------------------------------------GCTCAC-CAC-TTTG-TGG--T
TCATG-A-CT-GGGGTGAAGT-CGTAACAA-GGTAGCCC----TAGG-GGAA------CC
TGGGGCTGGATCACCTCC
>59251|Aliivibrio salmonicida|Aliivibrio|Gammaproteobacteria|Proteobacteria|Aliivibrio salmonicida LFI1238|gi209693634|109383|plus
AGAG-TT-T-GATCATGG-CTCAGATTGAA--CGCTGGC-GGCA-GGCCT-AACACATGC
AAG-TC--GAGCGGTAACAGGAATTAGCTTGCTAATTCGCTGACG---------------
------------------------------------------------------------
---------------------------------------------------------AGC
---GGC-GGACGGG-T-G-AGTAATG-CCTGGGA---ATATG-CCT-TGATGTGG-GG-G
AT-AACTATTGGAAAC-G-ATAGCTAATA--CCGCATAAT----------GTC--TTCG-
-GAC------------CAAA-GAGGGGGATCTTCGGACCTC-------------------
------------------------------------------------------------
------------------------------------------------------------
------------------------------------------------TC-GCGTCAAG-
ATTA-GCCC-AGGTGAGAT-TA-GC-TAG-TT----GGTG-GGGT-AAGAG-C-TCACCA
AGGCGACGAT-CT-C-TAGCTGGTCTGAGA-GGATGATC-AGC-CACACTG-GAA-CTGA
GA-CACGGTCCAGA-CTCC-TACGGGAGGC-AGCA-GTGGGGAATATTGCACAAT-GGGC
-GAAA-----GCCTGA-TGCAGCCATGCC-GCGTG-TATG-A-A-GA-AGG-CC-TTC--
G--GGTT-GTAAA-GTA-C--T-TT-C--AG--TCGT-GAGGAAGGGTGTGCAGTTAATA
GCTGTACATCT---TGACG-TTA-GCG-A-CA-GAAGAA-GCACC-GGCTAACTCCGTGC
CAGCAGCCGCGGTAATA-CGGAGGGT-GCGAG-C-GTTAATCGGA-A-TTA-CT-GGGCG
TAAA-GCGCATGC-A-GGT-GGT-TC-ATTAAGTCA-G--A-T-GTGAAAG-CCCG---G
GG-C-TCAA-CCTC-G-GA-AC-CG-CAT-T-TG-AAAC-TGGTG-AACTA-G-AGTGCT
-GTAGA-GGGGGGT-AG-AATTTCAGGT-GTAGC-GG-TGAAAT-GC-GTAGAG--ATCT
-GAAGGA-ATAC-CAG--T-G--GCG-AA-GGCGGCCCCC-TG-GACAGACAC-TGA-CA
CT-CAG-ATG-CG-AAAGC-GTGG-GGAG-C-AAAC-AGG-ATT-AGA-TAC-CCTGGTA
GTCCAC-GCCGTAAA-CGATGTCTACT--TGG-AGGTTGTGGCCTTGAGC----CGT-GG
C-TT-TCGGA-GCTAACGCG-TTAA-GTAGACC-GC-CT-GGGGAG-TACGG-TC-GCAA
GA-T-T-AAAACT-CAAA-TGAAT-TGACG-G-GGG-CCCGC-ACAAG-C-GGT-G-GAG
CATGT-GGTTTAATTCGATGCAACGCGAAG-AA-CCTTA-CCTACTC-TTG-ACAT-C-T
ACAG----AATTC-GCTAGAG-A-TAG-CTTA--GTGCCTTCGGGAA-------------
--CTGTAAGACAGGTGCTGCATGG-CT-GTCGTCAGCTCGTG-TTGTGAAATGTTGGG-T
TAAGT-CCCGCAA-CGAG-CGCAACCCTT-AT-CCTTGT-TTGCC---AG-CACGTAATG
G---------TGGGAAC-T-CCA-GGGAGACT-G-C-CGGT-G-AT-AA-AC-C-G----
--GA-GGAAGG-T-GGGGACG-ACGTC--AAGT--CATCA---TGGC-CCTTAC-GAGT-
A-GGGCT-AC-AC-ACGTG-CTACAATGGCGCA-T-ACAGAGGGCT-GCA-AGCTA-G-C
-GATAG-TGA-GC-GAAT-CC-C-AAAAA--GTGC-GTCGTAGTCC-GGAT-CGGAGTCT
GCAAC-TCGACTCC-G-TGAAGTCGGAATCGCTA-G-TAAT-CGTGAA-TCAGA-ATGTC
A-C--GGTG-AA-TACGTTCC-CGGG-CCT-TGTACACACCG-C-CCG-TCA-CACCA-T
GG-GA-G-TGGGC-TGCAAA-AGAAGT-GGGTAGTTTAACCTTTCGGGGAGGAC------
------------------------------------------------------------
--------------------------------------GCTCAC-CAC-TTTG-TGG--T
TCATG-A-CT-GGGGTGAAGT-CGTAACAA-GGTAGCCC----TAGG-GGAA------CC
TGGGGCTGGATCACCTCC
>84317|Corynebacterium diphtheriae|Corynebacterium|Actinobacteria|Actinobacteria|Corynebacterium diphtheriae HC02|gi376292118|2188289|minus
AGAG-TT-T-GATCCTGG-CTCAGGACGAA--CGCTGGC-GGCG-TGCTT-AACACATGC
AAG-TC--GAACGGAAAGGCCTAGCTTGCTAGGTACTCG---------------------
------------------------------------------------------------
---------------------------------------------------------AGT
---GGC-GAACGGG-T-G-AGTAACA-CGTGGGT--GATCTG-CCT-CGTACTTC-GG-G
AT-AAGCCTGGGAAAC-T-GGGTCTAATA--CTGGATAGG--ACCA--TGCTT--TAGT-
-GTGT-G--TGG-T-GGAAA-GTTTTT---------------------------------
------------------------------------------------------------
------------------------------------------------------------
------------------------------------------------TC-GGTACGAG-
ATGA-GCCC-GCGGCCTAT-CA-GC-TTG-TT----GGTG-GGGT-AATGG-C-CTACCA
AGGCGTCGAC-GG-G-TAGCCGGCCTGAGA-GGGTGGAC-GGC-CACATTG-GGA-CTGA
GA-TACGGCCCAGA-CTCC-TACGGGAGGC-AGCA-GTGGGGAATATTGCACAAT-GGGC
-GCAA-----GCCTGA-TGCAGCGACGCC-GCGTG-GGGG-A-T-GA-CGG-CC-TTC--
G--GGTT-GTAAA-CCT-C--T-TT-C--GC--TAGG-GACGAAGCTTTTG---------
--------------TGACG-GTA-CCT-A-GA-TAAGAA-GCACC-GGCTAACTACGTGC
CAGCAGCCGCGGTAATA-CGTAGGGT-GCGAG-C-GTTGTCCGGA-A-TTA-CT-GGGCG
TAAA-GAGCTCGT-A-GGT-GGT-TT-GTCGCGTCG-T--C-T-GTGAAAT-TCCG---G
GG-C-TTAA-CTTC-G-GG-CG-TG-CAG-G-CG-ATAC-GGGCATAACTT-G-AGTGCT
-GTAGG-GGAGACT-GG-AATTCCTGGT-GTAGC-GG-TGGAAT-GC-GCAGAT--ATCA
-GGAGGA-ACAC-CGA--T-G--GCG-AA-GGCAGGTCTC-TG-GGCAGTAAC-TGA-CG
CT-GAG-GAG-CG-AAAGC-ATGG-GGAG-C-GAAC-AGG-ATT-AGA-TAC-CCTGGTA
GTCCAT-GCCGTAAA-CGGTGGGCGCT--AGG-TGTGAGGGTCTTCCACGA---CTT-TC
G-TG-CCGTA-GCTAACGCA-TTAA-GCGCCCC-GC-CT-GGGGAG-TACGG-CC-GCAA
GG-C-T-AAAACT-CAAA-GGAAT-TGACG-G-GGG-CCCGC-ACAAG-C-GGC-G-GAG
CATGT-GGATTAATTCGATGCAACGCGAAG-AA-CCTTA-CCTGGGC-TTG-ACAT-ATG
CAGG----ATCGG-CGTAGTG-A-TAC-GTTT-----TCCCTTGTGG-------------
--TCTGTATACAGGTGGTGCATGG-TT-GTCGTCAGCTCGTG-TCGTGAGATGTTGGG-T
TAAGT-CCCGCAA-CGAG-CGCAACCCTT-GT-CTTATG-TTGCC---AG-CACGTGATG
G---------TGGGGAC-T-CAT-GAGAGACT-G-C-CGGG-G-TT-AA-CT-C-G----
--GA-GGAAGG-T-GGGGATG-ACGTC--AAAT--CATCA---TGCC-CCTTAT-GTCC-
A-GGGCT-TC-AC-ACATG-CTACAATGGTCGG-T-ACAACGCGCT-GCG-AGCCT-G-T
-GAGGG-TGA-GC-GAAT-CG-C-TGAAA--GCCG-GCCTCAGTTC-GGAT-TGGGGTCT
GCAAC-TCGACCCC-A-TGAAGTCGGAGTCGCTA-G-TAAT-CGCAGA-TCAGCAACGCT
G-C--GGTG-AA-TACGTTCC-CGGG-CCT-TGTACACACCG-C-CCG-TCA-CGTCA-T
GA-AA-G-TTGGT-AACACC-CGAAGC-CAGTGGCCTAACCCTTGTGGGGGGA-------
------------------------------------------------------------
--------------------------------------GCTGTC-GAA-GGTG-GGA--T
CGGCG-A-TT-GGGACGAAGT-CGTAACAA-GGTAGCCG----TACC-GGAA------GG
TGCGGCTGGATCACCTCC
>58093|Haemophilus influenzae|Haemophilus|Gammaproteobacteria|Proteobacteria|Haemophilus influenzae 86-028NP|gi162960935|682472|minus
AGAG-TT-T-GATCATGG-CTCAGATTGAA--CGCTGGC-GGCA-GGCTT-AACACATGC
AAG-TC--GAACGGTAGCAGGAGAAAGCTTGCTTTCTTGCTGACG---------------
------------------------------------------------------------
---------------------------------------------------------AGT
---GGC-GGACGGG-T-G-AGTAATG-CTTGGGA---ATCTG-GCT-TATGGAGG-GG-G
AT-AACGACGGGAAAC-T-GTCGCTAATA--CCGCGTATT----------ATC--GGAA-
-GAT------------GAAA-GTGCGGGACTGAGAGGCCGC-------------------
------------------------------------------------------------
------------------------------------------------------------
------------------------------------------------AT-GCCATAGG-
ATGA-GCCC-AAGTGGGAT-TA-GG-TAG-TT----GGTG-GGGT-AAATG-C-CTACCA
AGCCTGCGAT-CT-C-TAGCTGGTCTGAGA-GGATGACC-AGC-CACACTG-GAA-CTGA
GA-CACGGTCCAGA-CTCC-TACGGGAGGC-AGCA-GTGGGGAATATTGCGCAAT-GGGG
-GGAA-----CCCTGA-CGCAGCCATGCC-GCGTG-AATG-A-A-GA-AGG-CC-TTC--
G--GGTT-GTAAA-GTT-C--T-TT-C--GG--TATT-GAGGAAGGTTGATGTGTTAATA
GCACATCAAAT---TGACG-TTA-AAT-A-CA-GAAGAA-GCACC-GGCTAACTCCGTGC
CAGCAGCCGCGGTAATA-CGGAGGGT-GCGAG-C-GTTAATCGGA-A-TAA-CT-GGGCG
TAAA-GGGCACGC-A-GGC-GGT-TA-TTTAAGTGA-G--G-T-GTGAAAG-CCCC---G
GG-C-TTAA-CCTG-G-GA-AT-TG-CAT-T-TC-AGAC-TGGGT-AACTA-G-AGTACT
-TTAGG-GAGGGGT-AG-AATTCCACGT-GTAGC-GG-TGAAAT-GC-GTAGAG--ATGT
-GGAGGA-ATAC-CGA--A-G--GCG-AA-GGCAGCCCCT-TG-GGAATGTAC-TGA-CG
CT-CAT-GTG-CG-AAAGC-GTGG-GGAG-C-AAAC-AGG-ATT-AGA-TAC-CCTGGTA
GTCCAC-GCTGTAAA-CGCTGTCGATT--TGG-GGGTTGGGGTTTAAC------TCT-GG
C-GC-CCGTA-GCTAACGTG-ATAA-ATCGACC-GC-CT-GGGGAG-TACGG-CC-GCAA
GG-T-T-AAAACT-CAAA-TGAAT-TGACG-G-GGG-CCCGC-ACAAG-C-GGT-G-GAG
CATGT-GGTTTAATTCGATGCAACGCGAAG-AA-CCTTA-CCTACTC-TTG-ACAT-C-C
TAAG----AAGAG-CTCAGAG-A-TGA-GCTT---GTGCCTTCGGGAA------------
--CTTAGAGACAGGTGCTGCATGG-CT-GTCGTCAGCTCGTG-TTGTGAAATGTTGGG-T
TAAGT-CCCGCAA-CGAG-CGCAACCCTT-AT-CCTTTG-TTGCC---AG-CGACTTGGT
----------CGGGAAC-T-CAA-AGGAGACT-G-C-CAGT-G-AT-AA-AC-T-G----
--GA-GGAAGG-T-GGGGATG-ACGTC--AAGT--CATCA---TGGC-CCTTAC-GAGT-
A-GGGCT-AC-AC-ACGTG-CTACAATGGCGTA-T-ACAGAGGGAA-GCG-AAGCT-G-C
-GAGGT-GGA-GC-GAAT-CT-C-ATAAA--GTAC-GTCTAAGTCC-GGAT-TGGAGTCT
GCAAC-TCGACTCC-A-TGAAGTCGGAATCGCTA-G-TAAT-CGCGAA-TCAGA-ATGTC
G-C--GGTG-AA-TACGTTCC-CGGG-CCT-TGTACACACCG-C-CCG-TCA-CACCA-T
GG-GA-G-TGGGT-TGTACC-AGAAGT-AGATAGCTTAACCTTTTGGAGGGC--------
------------------------------------------------------------
--------------------------------------GTTTAC-CAC-GGTA-TGA--T
TCATG-A-CT-GGGGTGAAGT-CGTAACAA-GGTAACCG----TAGG-GGAA------CC
TGCGGTTGGATCACCTCC
>58093|Haemophilus influenzae|Haemophilus|Gammaproteobacteria|Proteobacteria|Haemophilus influenzae 86-028NP|gi162960935|805668|plus
AGAG-TT-T-GATCATGG-CTCAGATTGAA--CGCTGGC-GGCA-GGCTT-AACACATGC
AAG-TC--GAACGGTAGCAGGAGAAAGCTTGCTTTCTTGCTGACG---------------
------------------------------------------------------------
---------------------------------------------------------AGT
---GGC-GGACGGG-T-G-AGTAATG-CTTGGGA---ATCTG-GCT-TATGGAGG-GG-G
AT-AACGACGGGAAAC-T-GTCGCTAATA--CCGCGTATT----------ATC--GGAA-
-GAT------------GAAA-GTGCGGGACTGAGAGGCCGC-------------------
------------------------------------------------------------
------------------------------------------------------------
------------------------------------------------AT-GCCATAGG-
ATGA-GCCC-AAGTGGGAT-TA-GG-TAG-TT----GGTG-GGGT-AAATG-C-CTACCA
AGCCTGCGAT-CT-C-TAGCTGGTCTGAGA-GGATGACC-AGC-CACACTG-GAA-CTGA
GA-CACGGTCCAGA-CTCC-TACGGGAGGC-AGCA-GTGGGGAATATTGCGCAAT-GGGG
-GGAA-----CCCTGA-CGCAGCCATGCC-GCGTG-AATG-A-A-GA-AGG-CC-TTC--
G--GGTT-GTAAA-GTT-C--T-TT-C--GG--TATT-GAGGAAGGTTGATGTGTTAATA
GCACATCAAAT---TGACG-TTA-AAT-A-CA-GAAGAA-GCACC-GGCTAACTCCGTGC
CAGCAGCCGCGGTAATA-CGGAGGGT-GCGAG-C-GTTAATCGGA-A-TAA-CT-GGGCG
TAAA-GGGCACGC-A-GGC-GGT-TA-TTTAAGTGA-G--G-T-GTGAAAG-CCCC---G
GG-C-TTAA-CCTG-G-GA-AT-TG-CAT-T-TC-AGAC-TGGGT-AACTA-G-AGTACT
-TTAGG-GAGGGGT-AG-AATTCCACGT-GTAGC-GG-TGAAAT-GC-GTAGAG--ATGT
-GGAGGA-ATAC-CGA--A-G--GCG-AA-GGCAGCCCCT-TG-GGAATGTAC-TGA-CG
CT-CAT-GTG-CG-AAAGC-GTGG-GGAG-C-AAAC-AGG-ATT-AGA-TAC-CCTGGTA
GTCCAC-GCTGTAAA-CGCTGTCGATT--TGG-GGGTTGGGGTTTAAC------TCT-GG
C-GC-CCGTA-GCTAACGTG-ATAA-ATCGACC-GC-CT-GGGGAG-TACGG-CC-GCAA
GG-T-T-AAAACT-CAAA-TGAAT-TGACG-G-GGG-CCCGC-ACAAG-C-GGT-G-GAG
CATGT-GGTTTAATTCGATGCAACGCGAAG-AA-CCTTA-CCTACTC-TTG-ACAT-C-C
TAAG----AAGAG-CTCAGAG-A-TGA-GCTT---GTGCCTTCGGGAA------------
--CTTAGAGACAGGTGCTGCATGG-CT-GTCGTCAGCTCGTG-TTGTGAAATGTTGGG-T
TAAGT-CCCGCAA-CGAG-CGCAACCCTT-AT-CCTTTG-TTGCC---AG-CGACTTGGT
----------CGGGAAC-T-CAA-AGGAGACT-G-C-CAGT-G-AT-AA-AC-T-G----
--GA-GGAAGG-T-GGGGATG-ACGTC--AAGT--CATCA---TGGC-CCTTAC-GAGT-
A-GGGCT-AC-AC-ACGTG-CTACAATGGCGTA-T-ACAGAGGGAA-GCG-AAGCT-G-C
-GAGGT-GGA-GC-GAAT-CT-C-ATAAA--GTAC-GTCTAAGTCC-GGAT-TGGAGTCT
GCAAC-TCGACTCC-A-TGAAGTCGGAATCGCTA-G-TAAT-CGCGAA-TCAGA-ATGTC
G-C--GGTG-AA-TACGTTCC-CGGG-CCT-TGTACACACCG-C-CCG-TCA-CACCA-T
GG-GA-G-TGGGT-TGTACC-AGAAGT-AGATAGCTTAACCTTTTGGAGGGC--------
------------------------------------------------------------
--------------------------------------GTTTAC-CAC-GGTA-TGA--T
TCATG-A-CT-GGGGTGAAGT-CGTAACAA-GGTAACCG----TAGG-GGAA------CC
TGCGGTTGGATCACCTCC
>58093|Haemophilus influenzae|Haemophilus|Gammaproteobacteria|Proteobacteria|Haemophilus influenzae 86-028NP|gi162960935|838992|plus
AGAG-TT-T-GATCATGG-CTCAGATTGAA--CGCTGGC-GGCA-GGCTT-AACACATGC
AAG-TC--GAACGGTAGCAGGAGAAAGCTTGCTTTCTTGCTGACG---------------
------------------------------------------------------------
---------------------------------------------------------AGT
---GGC-GGACGGG-T-G-AGTAATG-CTTGGGA---ATCTG-GCT-TATGGAGG-GG-G
AT-AACGACGGGAAAC-T-GTCGCTAATA--CCGCGTATT----------ATC--GGAA-
-GAT------------GAAA-GTGCGGGACTGAGAGGCCGC-------------------
------------------------------------------------------------
------------------------------------------------------------
------------------------------------------------AT-GCCATAGG-
ATGA-GCCC-AAGTGGGAT-TA-GG-TAG-TT----GGTG-GGGT-AAATG-C-CTACCA
AGCCTGCGAT-CT-C-TAGCTGGTCTGAGA-GGATGACC-AGC-CACACTG-GAA-CTGA
GA-CACGGTCCAGA-CTCC-TACGGGAGGC-AGCA-GTGGGGAATATTGCGCAAT-GGGG
-GGAA-----CCCTGA-CGCAGCCATGCC-GCGTG-AATG-A-A-GA-AGG-CC-TTC--
G--GGTT-GTAAA-GTT-C--T-TT-C--GG--TATT-GAGGAAGGTTGATGTGTTAATA
GCACATCAAAT---TGACG-TTA-AAT-A-CA-GAAGAA-GCACC-GGCTAACTCCGTGC
CAGCAGCCGCGGTAATA-CGGAGGGT-GCGAG-C-GTTAATCGGA-A-TAA-CT-GGGCG
TAAA-GGGCACGC-A-GGC-GGT-TA-TTTAAGTGA-G--G-T-GTGAAAG-CCCC---G
GG-C-TTAA-CCTG-G-GA-AT-TG-CAT-T-TC-AGAC-TGGGT-AACTA-G-AGTACT
-TTAGG-GAGGGGT-AG-AATTCCACGT-GTAGC-GG-TGAAAT-GC-GTAGAG--ATGT
-GGAGGA-ATAC-CGA--A-G--GCG-AA-GGCAGCCCCT-TG-GGAATGTAC-TGA-CG
CT-CAT-GTG-CG-AAAGC-GTGG-GGAG-C-AAAC-AGG-ATT-AGA-TAC-CCTGGTA
GTCCAC-GCTGTAAA-CGCTGTCGATT--TGG-GGGTTGGGGTTTAAC------TCT-GG
C-GC-CCGTA-GCTAACGTG-ATAA-ATCGACC-GC-CT-GGGGAG-TACGG-CC-GCAA
GG-T-T-AAAACT-CAAA-TGAAT-TGACG-G-GGG-CCCGC-ACAAG-C-GGT-G-GAG
CATGT-GGTTTAATTCGATGCAACGCGAAG-AA-CCTTA-CCTACTC-TTG-ACAT-C-C
TAAG----AAGAG-CTCAGAG-A-TGA-GCTT---GTGCCTTCGGGAA------------
--CTTAGAGACAGGTGCTGCATGG-CT-GTCGTCAGCTCGTG-TTGTGAAATGTTGGG-T
TAAGT-CCCGCAA-CGAG-CGCAACCCTT-AT-CCTTTG-TTGCC---AG-CGACTTGGT
----------CGGGAAC-T-CAA-AGGAGACT-G-C-CAGT-G-AT-AA-AC-T-G----
--GA-GGAAGG-T-GGGGATG-ACGTC--AAGT--CATCA---TGGC-CCTTAC-GAGT-
A-GGGCT-AC-AC-ACGTG-CTACAATGGCGTA-T-ACAGAGGGAA-GCG-AAGCT-G-C
-GAGGT-GGA-GC-GAAT-CT-C-ATAAA--GTAC-GTCTAAGTCC-GGAT-TGGAGTCT
GCAAC-TCGACTCC-A-TGAAGTCGGAATCGCTA-G-TAAT-CGCGAA-TCAGA-ATGTC
G-C--GGTG-AA-TACGTTCC-CGGG-CCT-TGTACACACCG-C-CCG-TCA-CACCA-T
GG-GA-G-TGGGT-TGTACC-AGAAGT-AGATAGCTTAACCTTTTGGAGGGC--------
------------------------------------------------------------
--------------------------------------GTTTAC-CAC-GGTA-TGA--T
TCATG-A-CT-GGGGTGAAGT-CGTAACAA-GGTAACCG----TAGG-GGAA------CC
TGCGGTTGGATCACCTCC
>58095|Zymomonas mobilis|Zymomonas|Alphaproteobacteria|Proteobacteria|Zymomonas mobilis subsp. mobilis ZM4|gi283856168|1616155|minus
AGAG-TT-T-GATTCTGG-CTCAGAACGAA--CGCTGGC-GGCA-TGCTT-AACACATGC
AAG-TC--GAACGAAGGCTTCGGCCTT---------------------------------
------------------------------------------------------------
---------------------------------------------------------AGT
---GGC-GCACGGG-T-G-CGTAACG-CGTGGGA---ATCTG-CCT-TCAGGTAC-GG-A
AT-AACTAGGGGAAAC-T-CGAGCTAATA--CCGTATGAT----------ATC--GAGA-
-GAT------------CAAA-GATTTA---------------------------------
------------------------------------------------------------
------------------------------------------------------------
------------------------------------------------TC-GCCTGAAG-
ATGA-GCCC-GCGTTGGAT-TA-GC-TAG-TT----GGTA-GGGT-AAAGG-C-TTACCA
AGGCGACGAT-CC-A-TAGCTGGTCTGAGA-GGATGATC-AGC-CACACTG-GGA-CTGA
GA-CACGGCCCAGA-CTCC-TACGGGAGGC-AGCA-GTGGGGAATATTGGACAAT-GGGG
-GAAA-----CCCTGA-TCCAGCAATGCC-GCGTG-AGTG-A-A-GA-AGG-CC-TTA--
G--GGTT-GTAAA-GCT-C--T-TT-T--AC--CCGG-GATGATAA--------------
--------------TGACA-GTA-CCG-G-GA-GAATAA-GCTCC-GGCTAACTCCGTGC
CAGCAGCCGCGGTAATA-CGGAGGGA-GCTAG-C-GTTGTTCGGA-A-TTA-CT-GGGCG
TAAA-GCGTACGT-A-GGC-GGT-TT-AATAAGTCA-G--G-G-GTGAAAG-CCCA---G
AG-C-TCAA-CTCT-G-GA-AC-TG-CCT-T-TG-AGAC-TGTTA-GACTA-G-AACATA
-GAAGA-GGTAAGT-GG-AATTCCGAGT-GTAGA-GG-TGAAAT-TC-GTAGAT--ATTC
-GGAAGA-ACAC-CAG--T-G--GCG-AA-GGCGACTTAC-TG-GTCTATAGT-TGA-CG
CT-GAG-GTA-CG-AAAGC-GTGG-GTAG-C-AAAC-AGG-ATT-AGA-TAC-CCTGGTA
GTCCAC-GCCGTAAA-CGATGATAACT--AGC-TGTCCGGGTACATGGTA----TCT-GG
G-TG-GCGGA-GCTAACGCA-TTAA-GTTATCC-GC-CT-GGGGAG-TACGG-TC-GCAA
GA-T-T-AAAACT-CAAA-GAAAT-TGACG-G-GGG-CCTGC-ACAAG-C-GGT-G-GAG
CATGT-GGTTTAATTCGAAGCAACGCGCAG-AA-CCTTA-CCAGCGT-TTG-ACAT-C-C
TGATCG--CGGAA-AGTGGAG-A-CAC-ATTC-TTTCAGTTCGGCTGG------------
--ATCAGAGACAGGTGCTGCATGG-CT-GTCGTCAGCTCGTG-TCGTGAGATGTTGGG-T
TAAGT-CCCGCAA-CGAG-CGCAACCCTC-AC-CTCTAG-TTGCC---AT-CATTAAGT-
----------TGGGCAC-T-TTA-GAGGAACT-G-C-CGGT-G-AT-AA-GC-C-G----
--GA-GGAAGG-T-GGGGATG-ACGTC--AAGT--CCTCA---TGGC-CCTTAC-GCGC-
T-GGGCT-AC-AC-ACGTG-CTACAATGGCGGT-G-ACAGAGGGCC-GCA-AGCCT-G-C
-AAAGG-TTA-GC-TAAT-CT-C-A-AAA--AGCC-GTCTCAGTTC-GGAT-TGTTCTCT
GCAAC-TCGAGAGC-A-TGAAGGCGGAATCGCTA-G-TAAT-CGCGGA-TCAGC-ATGCC
G-C--GGTG-AA-TACGTTCC-CAGG-CCT-TGTACACACCG-C-CCG-TCA-CACCA-T
GG-GA-G-TTGGA-TTCACC-CGAAGG-CGCTGCGCTAACCCGCAAGGGAGGCA------
------------------------------------------------------------
--------------------------------------GGCGAC-CAC-GGTG-GGT--T
TAGCG-A-CT-GGGGTGAAGT-CGTAACAA-GGTAGCCG----TAGG-GGAA------CC
TGCGGCTGGATCACCTCC
>58095|Zymomonas mobilis|Zymomonas|Alphaproteobacteria|Proteobacteria|Zymomonas mobilis subsp. mobilis ZM4|gi283856168|1901311|minus
AGAG-TT-T-GATTCTGG-CTCAGAACGAA--CGCTGGC-GGCA-TGCTT-AACACATGC
AAG-TC--GAACGAAGGCTTCGGCCTT---------------------------------
------------------------------------------------------------
---------------------------------------------------------AGT
---GGC-GCACGGG-T-G-CGTAACG-CGTGGGA---ATCTG-CCT-TCAGGTAC-GG-A
AT-AACTAGGGGAAAC-T-CGAGCTAATA--CCGTATGAT----------ATC--GAGA-
-GAT------------CAAA-GATTTA---------------------------------
------------------------------------------------------------
------------------------------------------------------------
------------------------------------------------TC-GCCTGAAG-
ATGA-GCCC-GCGTTGGAT-TA-GC-TAG-TT----GGTA-GGGT-AAAGG-C-TTACCA
AGGCGACGAT-CC-A-TAGCTGGTCTGAGA-GGATGATC-AGC-CACACTG-GGA-CTGA
GA-CACGGCCCAGA-CTCC-TACGGGAGGC-AGCA-GTGGGGAATATTGGACAAT-GGGG
-GAAA-----CCCTGA-TCCAGCAATGCC-GCGTG-AGTG-A-A-GA-AGG-CC-TTA--
G--GGTT-GTAAA-GCT-C--T-TT-T--AC--CCGG-GATGATAA--------------
--------------TGACA-GTA-CCG-G-GA-GAATAA-GCTCC-GGCTAACTCCGTGC
CAGCAGCCGCGGTAATA-CGGAGGGA-GCTAG-C-GTTGTTCGGA-A-TTA-CT-GGGCG
TAAA-GCGTACGT-A-GGC-GGT-TT-AATAAGTCA-G--G-G-GTGAAAG-CCCA---G
AG-C-TCAA-CTCT-G-GA-AC-TG-CCT-T-TG-AGAC-TGTTA-GACTA-G-AACATA
-GAAGA-GGTAAGT-GG-AATTCCGAGT-GTAGA-GG-TGAAAT-TC-GTAGAT--ATTC
-GGAAGA-ACAC-CAG--T-G--GCG-AA-GGCGACTTAC-TG-GTCTATAGT-TGA-CG
CT-GAG-GTA-CG-AAAGC-GTGG-GTAG-C-AAAC-AGG-ATT-AGA-TAC-CCTGGTA
GTCCAC-GCCGTAAA-CGATGATAACT--AGC-TGTCCGGGTACATGGTA----TCT-GG
G-TG-GCGGA-GCTAACGCA-TTAA-GTTATCC-GC-CT-GGGGAG-TACGG-TC-GCAA
GA-T-T-AAAACT-CAAA-GAAAT-TGACG-G-GGG-CCTGC-ACAAG-C-GGT-G-GAG
CATGT-GGTTTAATTCGAAGCAACGCGCAG-AA-CCTTA-CCAGCGT-TTG-ACAT-C-C
TGATCG--CGGAA-AGTGGAG-A-CAC-ATTC-TTTCAGTTCGGCTGG------------
--ATCAGAGACAGGTGCTGCATGG-CT-GTCGTCAGCTCGTG-TCGTGAGATGTTGGG-T
TAAGT-CCCGCAA-CGAG-CGCAACCCTC-AC-CTCTAG-TTGCC---AT-CATTAAGT-
----------TGGGCAC-T-TTA-GAGGAACT-G-C-CGGT-G-AT-AA-GC-C-G----
--GA-GGAAGG-T-GGGGATG-ACGTC--AAGT--CCTCA---TGGC-CCTTAC-GCGC-
T-GGGCT-AC-AC-ACGTG-CTACAATGGCGGT-G-ACAGAGGGCC-GCA-AGCCT-G-C
-AAAGG-TTA-GC-TAAT-CT-C-A-AAA--AGCC-GTCTCAGTTC-GGAT-TGTTCTCT
GCAAC-TCGAGAGC-A-TGAAGGCGGAATCGCTA-G-TAAT-CGCGGA-TCAGC-ATGCC
G-C--GGTG-AA-TACGTTCC-CAGG-CCT-TGTACACACCG-C-CCG-TCA-CACCA-T
GG-GA-G-TTGGA-TTCACC-CGAAGG-CGCTGCGCTAACCCGCAAGGGAGGCA------
------------------------------------------------------------
--------------------------------------GGCGAC-CAC-GGTG-GGT--T
TAGCG-A-CT-GGGGTGAAGT-CGTAACAA-GGTAGCCG----TAGG-GGAA------CC
TGCGGCTGGATCACCTCC
>58095|Zymomonas mobilis|Zymomonas|Alphaproteobacteria|Proteobacteria|Zymomonas mobilis subsp. mobilis ZM4|gi283856168|1915163|minus
AGAG-TT-T-GATTCTGG-CTCAGAACGAA--CGCTGGC-GGCA-TGCTT-AACACATGC
AAG-TC--GAACGAAGGCTTCGGCCTT---------------------------------
------------------------------------------------------------
---------------------------------------------------------AGT
---GGC-GCACGGG-T-G-CGTAACG-CGTGGGA---ATCTG-CCT-TCAGGTAC-GG-A
AT-AACTAGGGGAAAC-T-CGAGCTAATA--CCGTATGAC----------ATC--GAGA-
-GAT------------CAAA-GATTTA---------------------------------
------------------------------------------------------------
------------------------------------------------------------
------------------------------------------------TC-GCCTGAAG-
ATGA-GCCC-GCGTTGGAT-TA-GC-TAG-TT----GGTA-GGGT-AAAGG-C-TTACCA
AGGCGACGAT-CC-A-TAGCTGGTCTGAGA-GGATGATC-AGC-CACACTG-GGA-CTGA
GA-CACGGCCCAGA-CTCC-TACGGGAGGC-AGCA-GTGGGGAATATTGGACAAT-GGGG
-GAAA-----CCCTGA-TCCAGCAATGCC-GCGTG-AGTG-A-A-GA-AGG-CC-TTA--
G--GGTT-GTAAA-GCT-C--T-TT-T--AC--CCGG-GATGATAA--------------
--------------TGACA-GTA-CCG-G-GA-GAATAA-GCTCC-GGCTAACTCCGTGC
CAGCAGCCGCGGTAATA-CGGAGGGA-GCTAG-C-GTTGTTCGGA-A-TTA-CT-GGGCG
TAAA-GCGTACGT-A-GGC-GGT-TT-AATAAGTCA-G--G-G-GTGAAAG-CCCA---G
AG-C-TCAA-CTCT-G-GA-AC-TG-CCT-T-TG-AGAC-TGTTA-GACTA-G-AACATA
-GAAGA-GGTAAGT-GG-AATTCCGAGT-GTAGA-GG-TGAAAT-TC-GTAGAT--ATTC
-GGAAGA-ACAC-CAG--T-G--GCG-AA-GGCGACTTAC-TG-GTCTATAGT-TGA-CG
CT-GAG-GTA-CG-AAAGC-GTGG-GTAG-C-AAAC-AGG-ATT-AGA-TAC-CCTGGTA
GTCCAC-GCCGTAAA-CGATGATAACT--AGC-TGTCCGGGTACATGGTA----TCT-GG
G-TG-GCGGA-GCTAACGCA-TTAA-GTTATCC-GC-CT-GGGGAG-TACGG-TC-GCAA
GA-T-T-AAAACT-CAAA-GAAAT-TGACG-G-GGG-CCTGC-ACAAG-C-GGT-G-GAG
CATGT-GGTTTAATTCGAAGCAACGCGCAG-AA-CCTTA-CCAGCGT-TTG-ACAT-C-C
TGATCG--CGGAA-AGTGGAG-A-CAC-ATTC-TTTCAGTTCGGCTGG------------
--ATCAGAGACAGGTGCTGCATGG-CT-GTCGTCAGCTCGTG-TCGTGAGATGTTGGG-T
TAAGT-CCCGCAA-CGAG-CGCAACCCTC-AC-CTCTAG-TTGCC---AT-CATTAAGT-
----------TGGGCAC-T-TTA-GAGGAACT-G-C-CGGT-G-AT-AA-GC-C-G----
--GA-GGAAGG-T-GGGGATG-ACGTC--AAGT--CCTCA---TGGC-CCTTAC-GCGC-
T-GGGCT-AC-AC-ACGTG-CTACAATGGCGGT-G-ACAGAGGGCC-GCA-AGCCT-G-C
-AAAGG-TTA-GC-TAAT-CT-C-A-AAA--AGCC-GTCTCAGTTC-GGAT-TGTTCTCT
GCAAC-TCGAGAGC-A-TGAAGGCGGAATCGCTA-G-TAAT-CGCGGA-TCAGC-ATGCC
G-C--GGTG-AA-TACGTTCC-CAGG-CCT-TGTACACACCG-C-CCG-TCA-CACCA-T
GG-GA-G-TTGGA-TTCACC-CGAAGG-CGCTGCGCTAACCCGCAAGGGAGGCA------
------------------------------------------------------------
--------------------------------------GGCGAC-CAC-GGTG-GGT--T
TAGCG-A-CT-GGGGTGAAGT-CGTAACAA-GGTAGCCG----TAGG-GGAA------CC
TGCGGCTGGATCACCTCC
>58097|Bacillus licheniformis|Bacillus|Bacilli|Firmicutes|Bacillus licheniformis ATCC 14580|gi163119169|158174|plus
AGAG-TT-T-GATCCTGG-CTCAGGACGAA--CGCTGGC-GGCG-TGCCT-AATACATGC
AAG-TC--GAGCGGACCGACGGGAGCTTGCTCCCTTAGGTC-------------------
------------------------------------------------------------
---------------------------------------------------------AGC
---GGC-GGACGGG-T-G-AGTAACA-CGTGGGT--AACCTG-CCT-GTAAGACT-GG-G
AT-AACTCCGGGAAAC-C-GGGGCTAATA--CCGGATGCT-TGATT--GAACC--GCAT-
-GGTTCC--AAT-CATAAAA-GGTGGCTTTTAGCTA------------------------
------------------------------------------------------------
------------------------------------------------------------
------------------------------------------------CC-ACTTACAG-
ATGG-ACCC-GCGGCGCAT-TA-GC-TAG-TT----GGTG-AGGT-AACGG-C-TCACCA
AGGCGACGAT-GC-G-TAGCCGACCTGAGA-GGGTGATC-GGC-CACACTG-GGA-CTGA
GA-CACGGCCCAGA-CTCC-TACGGGAGGC-AGCA-GTAGGGAATCTTCCGCAAT-GGAC
-GAAA-----GTCTGA-CGGAGCAACGCC-GCGTG-AGTG-A-T-GA-AGG-TT-TTC--
G--GATC-GTAAA-ACT-C--T-GT-T--GT--TAGG-GAAGAACAAGTACCGTTCGAAT
AGGGCGGCACCT--TGACG-GTA-CCT-A-AC-CAGAAA-GCCAC-GGCTAACTACGTGC
CAGCAGCCGCGGTAATA-CGTAGGTG-GCAAG-C-GTTGTCCGGA-A-TTA-TT-GGGCG
TAAA-GCGCGCGC-A-GGC-GGT-TT-CTTAAGTCT-G--A-T-GTGAAAG-CCCC---C
GG-C-TCAA-CCGG-G-GA-GG-GT-CAT-T-GG-AAAC-TGGGG-AACTT-G-AGTGCA
-GAAGA-GGAGAGT-GG-AATTCCACGT-GTAGC-GG-TGAAAT-GC-GTAGAG--ATGT
-GGAGGA-ACAC-CAG--T-G--GCG-AA-GGCGACTCTC-TG-GTCTGTAAC-TGA-CG
CT-GAG-GCG-CG-AAAGC-GTGG-GGAG-C-GAAC-AGG-ATT-AGA-TAC-CCTGGTA
GTCCAC-GCCGTAAA-CGATGAGTGCT--AAG-TGTTAGAGGGTTTCCGCC---CTT-TA
G-TG-CTGCA-GCAAACGCA-TTAA-GCACTCC-GC-CT-GGGGAG-TACGG-TC-GCAA
GA-C-T-GAAACT-CAAA-GGAAT-TGACG-G-GGG-CCCGC-ACAAG-C-GGT-G-GAG
CATGT-GGTTTAATTCGAAGCAACGCGAAG-AA-CCTTA-CCAGGTC-TTG-ACAT-C-C
TCTG----ACAAC-CCTAGAG-A-TAG-GGCT---TCCCCTTCGGGGG------------
--CAGAGTGACAGGTGGTGCATGG-TT-GTCGTCAGCTCGTG-TCGTGAGATGTTGGG-T
TAAGT-CCCGCAA-CGAG-CGCAACCCTT-GA-TCTTAG-TTGCC---AG-CATTCAGT-
----------TGGGCAC-T-CTA-AGGTGACT-G-C-CGGT-G-AC-AA-AC-C-G----
--GA-GGAAGG-T-GGGGATG-ACGTC--AAAT--CATCA---TGCC-CCTTAT-GACC-
T-GGGCT-AC-AC-ACGTG-CTACAATGGGCAG-A-ACAAAGGGCA-GCG-AAGCC-G-C
-GAGGC-TAA-GC-CAAT-CC-C-ACAAA--TCTG-TTCTCAGTTC-GGAT-CGCAGTCT
GCAAC-TCGACTGC-G-TGAAGCTGGAATCGCTA-G-TAAT-CGCGGA-TCAGC-ATGCC
G-C--GGTG-AA-TACGTTCC-CGGG-CCT-TGTACACACCG-C-CCG-TCA-CACCA-C
GA-GA-G-TTTGT-AACACC-CGAAGT-CGGTGAGGTAACCTTTTGGAGCCA--------
------------------------------------------------------------
--------------------------------------GCCGCC-GAA-GGTG-GGA--C
AGATG-A-TT-GGGGTGAAGT-CGTAACAA-GGTAGCCG----TATC-GGAA------GG
TGCGGCTGGATCACCTCC
>58097|Bacillus licheniformis|Bacillus|Bacilli|Firmicutes|Bacillus licheniformis ATCC 14580|gi163119169|3121397|minus
AGAG-TT-T-GATCCTGG-CTCAGGACGAA--CGCTGGC-GGCG-TGCCT-AATACATGC
AAG-TC--GAGCGGACCGACGGGAGCTTGCTCCCTTAGGTC-------------------
------------------------------------------------------------
---------------------------------------------------------AGC
---GGC-GGACGGG-T-G-AGTAACA-CGTGGGT--AACCTG-CCT-GTAAGACT-GG-G
AT-AACTCCGGGAAAC-C-GGGGCTAATA--CCGGATGCT-TGATT--GAACC--GCAT-
-GGTTCC--AAT-CATAAAA-GGTGGCTTTCAGCTA------------------------
------------------------------------------------------------
------------------------------------------------------------
------------------------------------------------CC-ACTTACAG-
ATGG-ACCC-GCGGCGCAT-TA-GC-TAG-TT----GGTG-AGGT-AACGG-C-TCACCA
AGGCGACGAT-GC-G-TAGCCGACCTGAGA-GGGTGATC-GGC-CACACTG-GGA-CTGA
GA-CACGGCCCAGA-CTCC-TACGGGAGGC-AGCA-GTAGGGAATCTTCCGCAAT-GGAC
-GAAA-----GTCTGA-CGGAGCAACGCC-GCGTG-AGTG-A-T-GA-AGG-TT-TTC--
G--GATC-GTAAA-ACT-C--T-GT-T--GT--TAGG-GAAGAACAAGTACCGTTCGAAT
AGGGCGGCACCT--TGACG-GTA-CCT-A-AC-CAGAAA-GCCAC-GGCTAACTACGTGC
CAGCAGCCGCGGTAATA-CGTAGGTG-GCAAG-C-GTTGTCCGGA-A-TTA-TT-GGGCG
TAAA-GCGCGCGC-A-GGC-GGT-TT-CTTAAGTCT-G--A-T-GTGAAAG-CCCC---C
GG-C-TCAA-CCGG-G-GA-GG-GT-CAT-T-GG-AAAC-TGGGG-AACTT-G-AGTGCA
-GAAGA-GGAGAGT-GG-AATTCCACGT-GTAGC-GG-TGAAAT-GC-GTAGAG--ATGT
-GGAGGA-ACAC-CAG--T-G--GCG-AA-GGCGACTCTC-TG-GTCTGTAAC-TGA-CG
CT-GAG-GCG-CG-AAAGC-GTGG-GGAG-C-GAAC-AGG-ATT-AGA-TAC-CCTGGTA
GTCCAC-GCCGTAAA-CGATGAGTGCT--AAG-TGTTAGAGGGTTTCCGCC---CTT-TA
G-TG-CTGCA-GCAAACGCA-TTAA-GCACTCC-GC-CT-GGGGAG-TACGG-TC-GCAA
GA-C-T-GAAACT-CAAA-GGAAT-TGACG-G-GGG-CCCGC-ACAAG-C-GGT-G-GAG
CATGT-GGTTTAATTCGAAGCAACGCGAAG-AA-CCTTA-CCAGGTC-TTG-ACAT-C-C
TCTG----ACAAC-CCTAGAG-A-TAG-GGCT---TCCCCTTCGGGGG------------
--CAGAGTGACAGGTGGTGCATGG-TT-GTCGTCAGCTCGTG-TCGTGAGATGTTGGG-T
TAAGT-CCCGCAA-CGAG-CGCAACCCTT-GA-TCTTAG-TTGCC---AG-CATTCAGT-
----------TGGGCAC-T-CTA-AGGTGACT-G-C-CGGT-G-AC-AA-AC-C-G----
--GA-GGAAGG-T-GGGGATG-ACGTC--AAAT--CATCA---TGCC-CCTTAT-GACC-
T-GGGCT-AC-AC-ACGTG-CTACAATGGGCAG-A-ACAAAGGGCA-GCG-AAGCC-G-C
-GAGGC-TAA-GC-CAAT-CC-C-ACAAA--TCTG-TTCTCAGTTC-GGAT-CGCAGTCT
GCAAC-TCGACTGC-G-TGAAGCTGGAATCGCTA-G-TAAT-CGCGGA-TCAGC-ATGCC
G-C--GGTG-AA-TACGTTCC-CGGG-CCT-TGTACACACCG-C-CCG-TCA-CACCA-C
GA-GA-G-TTTGT-AACACC-CGAAGT-CGGTGAGGTAACCTTTTGGAGCCA--------
------------------------------------------------------------
--------------------------------------GCCGCC-GAA-GGTG-GGA--C
AGATG-A-TT-GGGGTGAAGT-CGTAACAA-GGTAGCCG----TATC-GGAA------GG
TGCGGCTGGATCACCTCC
>58097|Bacillus licheniformis|Bacillus|Bacilli|Firmicutes|Bacillus licheniformis ATCC 14580|gi163119169|34475|plus
AGAG-TT-T-GATCCTGG-CTCAGGACGAA--CGCTGGC-GGCG-TGCCT-AATACATGC
AAG-TC--GAGCGGACCGATGGGAGCTTGCTCCCTTAGGTC-------------------
------------------------------------------------------------
---------------------------------------------------------AGC
---GGC-GGACGGG-T-G-AGTAACA-CGTGGGT--AACCTG-CCT-GTAAGACT-GG-G
AT-AACTCCGGGAAAC-C-GGGGCTAATA--CCGGATGCT-TGATT--GAACC--GCAT-
-GGTT-C--AAT-CATAAAA-GGTGGCTTTTAGCTA------------------------
------------------------------------------------------------
------------------------------------------------------------
------------------------------------------------CC-ACTTACAG-
ATGG-ACCC-GCGGCGCAT-TA-GC-TAG-TT----GGTG-AGGT-AACGG-C-TCACCA
AGGCGACGAT-GC-G-TAGCCGACCTGAGA-GGGTGATC-GGC-CACACTG-GGA-CTGA
GA-CACGGCCCAGA-CTCC-TACGGGAGGC-AGCA-GTAGGGAATCTTCCGCAAT-GGAC
-GAAA-----GTCTGA-CGGAGCAACGCC-GCGTG-AGTG-A-T-GA-AGG-TT-TTC--
G--GATC-GTAAA-ACT-C--T-GT-T--GT--TAGG-GAAGAACAAGTACCGTTCGAAT
AGGGCGGTACCT--TGACG-GTA-CCT-A-AC-CAGAAA-GCCAC-GGCTAACTACGTGC
CAGCAGCCGCGGTAATA-CGTAGGTG-GCAAG-C-GTTGTCCGGA-A-TTA-TT-GGGCG
TAAA-GCGCGCGC-A-GGC-GGT-TT-CTTAAGTCT-G--A-T-GTGAAAG-CCCC---C
GG-C-TCAA-CCGG-G-GA-GG-GT-CAT-T-GG-AAAC-TGGGG-AACTT-G-AGTGCA
-GAAGA-GGAGAGT-GG-AATTCCACGT-GTAGC-GG-TGAAAT-GC-GTAGAG--ATGT
-GGAGGA-ACAC-CAG--T-G--GCG-AA-GGCGACTCTC-TG-GTCTGTAAC-TGA-CG
CT-GAG-GCG-CG-AAAGC-GTGG-GGAG-C-GAAC-AGG-ATT-AGA-TAC-CCTGGTA
GTCCAC-GCCGTAAA-CGATGAGTGCT--AAG-TGTTAGAGGGTTTCCGCC---CTT-TA
G-TG-CTGCA-GCAAACGCA-TTAA-GCACTCC-GC-CT-GGGGAG-TACGG-TC-GCAA
GA-C-T-GAAACT-CAAA-GGAAT-TGACG-G-GGG-CCCGC-ACAAG-C-GGT-G-GAG
CATGT-GGTTTAATTCGAAGCAACGCGAAG-AA-CCTTA-CCAGGTC-TTG-ACAT-C-C
TCTG----GCAAC-CCTAGAG-A-TAG-GGCT---TCCCCTTCGGGGG------------
--CAGAGTGACAGGTGGTGCATGG-TT-GTCGTCAGCTCGTG-TCGTGAGATGTTGGG-T
TAAGT-CCCGCAA-CGAG-CGCAACCCTT-GA-TCTTAG-TTGCC---AG-CATTCAGT-
----------TGGGCAC-T-CTA-AGGTGACT-G-C-CGGT-G-AC-AA-AC-C-G----
--GA-GGAAGG-T-GGGGATG-ACGTC--AAAT--CATCA---TGCC-CCTTAT-GACC-
T-GGGCT-AC-AC-ACGTG-CTACAATGGGCAG-A-ACAAAGGGCA-GCG-AAGCC-G-C
-GAGGC-TAA-GC-CAAT-CC-C-ACAAA--TCTG-TTCTCAGTTC-GGAT-CGCAGTCT
GCAAC-TCGACTGC-G-TGAAGCTGGAATCGCTA-G-TAAT-CGCGGA-TCAGC-ATGCC
G-C--GGTG-AA-TACGTTCC-CGGG-CCT-TGTACACACCG-C-CCG-TCA-CACCA-C
GA-GA-G-TTTGT-AACACC-CGAAGT-CGGTGAGGTAACCTTTTGGAGCCA--------
------------------------------------------------------------
--------------------------------------GCCGCC-GAA-GGTG-GGA--C
AGATG-A-TT-GGGGTGAAGT-CGTAACAA-GGTAGCCG----TATC-GGAA------GG
TGCGGCTGGATCACCTCC
>58097|Bacillus licheniformis|Bacillus|Bacilli|Firmicutes|Bacillus licheniformis ATCC 14580|gi163119169|611867|plus
AGAG-TT-T-GATCCTGG-CTCAGGACGAA--CGCTGGC-GGCG-TGCCT-AATACATGC
AAG-TC--GAGCGGACCGACGGGAGCTTGCTCCCTTAGGTC-------------------
------------------------------------------------------------
---------------------------------------------------------AGC
---GGC-GGACGGG-T-G-AGTAACA-CGTGGGT--AACCTG-CCT-GTAAGACT-GG-G
AT-AACTCCGGGAAAC-C-GGGGCTAATA--CCGGATGCT-TGATT--GAGCC--GCAT-
-GGTT-C--AAT-TATAAAA-GGTGGCTTTCAGCTA------------------------
------------------------------------------------------------
------------------------------------------------------------
------------------------------------------------CC-ACTTACAG-
ATGG-ACCC-GCGGCGCAT-TA-GC-TAG-TT----GGTG-AGGT-AACGG-C-TCACCA
AGGCGACGAT-GC-G-TAGCCGACCTGAGA-GGGTGATC-GGC-CACACTG-GGA-CTGA
GA-CACGGCCCAGA-CTCC-TACGGGAGGC-AGCA-GTAGGGAATCTTCCGCAAT-GGAC
-GAAA-----GTCTGA-CGGAGCAACGCC-GCGTG-AGTG-A-T-GA-AGG-TT-TTC--
G--GATC-GTAAA-ACT-C--T-GT-T--GT--TAGG-GAAGAACAAGTACCGTTCGAAT
AGGGCGGTACCT--TGACG-GTA-CCT-A-AC-CAGAAA-GCCAC-GGCTAACTACGTGC
CAGCAGCCGCGGTAATA-CGTAGGTG-GCAAG-C-GTTGTCCGGA-A-TTA-TT-GGGCG
TAAA-GCGCGCGC-A-GGC-GGT-TT-CTTAAGTCT-G--A-T-GTGAAAG-CCCC---C
GG-C-TCAA-CCGG-G-GA-GG-GT-CAT-T-GG-AAAC-TGGGG-AACTT-G-AGTGCA
-GAAGA-GGAGAGT-GG-AATTCCACGT-GTAGC-GG-TGAAAT-GC-GTAGAG--ATGT
-GGAGGA-ACAC-CAG--T-G--GCG-AA-GGCGACTCTC-TG-GTCTGTAAC-TGA-CG
CT-GAG-GCG-CG-AAAGC-GTGG-GGAG-C-GAAC-AGG-ATT-AGA-TAC-CCTGGTA
GTCCAC-GCCGTAAA-CGATGAGTGCT--AAG-TGTTAGAGGGTTTCCGCC---CTT-TA
G-TG-CTGCA-GCAAACGCA-TTAA-GCACTCC-GC-CT-GGGGAG-TACGG-TC-GCAA
GA-C-T-GAAACT-CAAA-GGAAT-TGACG-G-GGG-CCCGC-ACAAG-C-GGT-G-GAG
CATGT-GGTTTAATTCGAAGCAACGCGAAG-AA-CCTTA-CCAGGTC-TTG-ACAT-C-C
TCTG----ACAAC-CCTAGAG-A-TAG-GGCT---TCCCCTTCGGGGG------------
--CAGAGTGACAGGTGGTGCATGG-TT-GTCGTCAGCTCGTG-TCGTGAGATGTTGGG-T
TAAGT-CCCGCAA-CGAG-CGCAACCCTT-GA-TCTTAG-TTGCC---AG-CATTCAGT-
----------TGGGCAC-T-CTA-AGGTGACT-G-C-CGGT-G-AC-AA-AC-C-G----
--GA-GGAAGG-T-GGGGATG-ACGTC--AAAT--CATCA---TGCC-CCTTAT-GACC-
T-GGGCT-AC-AC-ACGTG-CTACAATGGGCAG-A-ACAAAGGGCA-GCG-AAGCC-G-C
-GAGGC-TAA-GC-CAAT-CC-C-ACAAA--TCTG-TTCTCAGTTC-GGAT-CGCAGTCT
GCAAC-TCGACTGC-G-TGAAGCTGGAATCGCTA-G-TAAT-CGCGGA-TCAGC-ATGCC
G-C--GGTG-AA-TACGTTCC-CGGG-CCT-TGTACACACCG-C-CCG-TCA-CACCA-C
GA-GA-G-TTTGT-AACACC-CGAAGT-CGGTGAGGTAACCTTTTGGAGCCA--------
------------------------------------------------------------
--------------------------------------GCCGCC-GAA-GGTG-GGA--C
AGATG-A-TT-GGGGTGAAGT-CGTAACAA-GGTAGCCG----TATC-GGAA------GG
TGCGGCTGGATCACCTCC
>58097|Bacillus licheniformis|Bacillus|Bacilli|Firmicutes|Bacillus licheniformis ATCC 14580|gi163119169|920803|plus
AGAG-TT-T-GATCCTGG-CTCAGGACGAA--CGCTGGC-GGCG-TGCCT-AATACATGC
AAG-TC--GAGCGGACCGACGGGAGCTTGCTCCCTTAGGTC-------------------
------------------------------------------------------------
---------------------------------------------------------AGC
---GGC-GGACGGG-T-G-AGTAACA-CGTGGGT--AACCTG-CCT-GTAAGACT-GG-G
AT-AACTCCGGGAAAC-C-GGGGCTAATA--CCGGATGCT-TGATT--GAACC--GCAT-
-GGTTCC--AAT-CATAAAA-GGTGGCTTTTAGCTA------------------------
------------------------------------------------------------
------------------------------------------------------------
------------------------------------------------CC-ACTTACAG-
ATGG-ACCC-GCGGCGCAT-TA-GC-TAG-TT----GGTG-AGGT-AACGG-C-TCACCA
AGGCGACGAT-GC-G-TAGCCGACCTGAGA-GGGTGATC-GGC-CACACTG-GGA-CTGA
GA-CACGGCCCAGA-CTCC-TACGGGAGGC-AGCA-GTAGGGAATCTTCCGCAAT-GGAC
-GAAA-----GTCTGA-CGGAGCAACGCC-GCGTG-AGTG-A-T-GA-AGG-TT-TTC--
G--GATC-GTAAA-ACT-C--T-GT-T--GT--TAGG-GAAGAACAAGTACCGTTCGAAT
AGGGCGGCACCT--TGACG-GTA-CCT-A-AC-CAGAAA-GCCAC-GGCTAACTACGTGC
CAGCAGCCGCGGTAATA-CGTAGGTG-GCAAG-C-GTTGTCCGGA-A-TTA-TT-GGGCG
TAAA-GCGCGCGC-A-GGC-GGT-TT-CTTAAGTCT-G--A-T-GTGAAAG-CCCC---C
GG-C-TCAA-CCGG-G-GA-GG-GT-CAT-T-GG-AAAC-TGGGG-AACTT-G-AGTGCA
-GAAGA-GGAGAGT-GG-AATTCCACGT-GTAGC-GG-TGAAAT-GC-GTAGAG--ATGT
-GGAGGA-ACAC-CAG--T-G--GCG-AA-GGCGACTCTC-TG-GTCTGTAAC-TGA-CG
CT-GAG-GCG-CG-AAAGC-GTGG-GGAG-C-GAAC-AGG-ATT-AGA-TAC-CCTGGTA
GTCCAC-GCCGTAAA-CGATGAGTGCT--AAG-TGTTAGAGGGTTTCCGCC---CTT-TA
G-TG-CTGCA-GCAAACGCA-TTAA-GCACTCC-GC-CT-GGGGAG-TACGG-TC-GCAA
GA-C-T-GAAACT-CAAA-GGAAT-TGACG-G-GGG-CCCGC-ACAAG-C-GGT-G-GAG
CATGT-GGTTTAATTCGAAGCAACGCGAAG-AA-CCTTA-CCAGGTC-TTG-ACAT-C-C
TCTG----ACAAC-CCTAGAG-A-TAG-GGCT---TCCCCTTCGGGGG------------
--CAGAGTGACAGGTGGTGCATGG-TT-GTCGTCAGCTCGTG-TCGTGAGATGTTGGG-T
TAAGT-CCCGCAA-CGAG-CGCAACCCTT-GA-TCTTAG-TTGCC---AG-CATTCAGT-
----------TGGGCAC-T-CTA-AGGTGACT-G-C-CGGT-G-AC-AA-AC-C-G----
--GA-GGAAGG-T-GGGGATG-ACGTC--AAAT--CATCA---TGCC-CCTTAT-GACC-
T-GGGCT-AC-AC-ACGTG-CTACAATGGGCAG-A-ACAAAGGGCA-GCG-AAGCC-G-C
-GAGGC-TAA-GC-CAAT-CC-C-ACAAA--TCTG-TTCTCAGTTC-GGAT-CGCAGTCT
GCAAC-TCGACTGC-G-TGAAGCTGGAATCGCTA-G-TAAT-CGCGGA-TCAGC-ATGCC
G-C--GGTG-AA-TACGTTCC-CGGG-CCT-TGTACACACCG-C-CCG-TCA-CACCA-C
GA-GA-G-TTTGT-AACACC-CGAAGT-CGGTGAGGTAACCTTTTGGAGCCA--------
------------------------------------------------------------
--------------------------------------GCCGCC-GAA-GGTG-GGA--C
AGATG-A-TT-GGGGTGAAGT-CGTAACAA-GGTAGCCG----TATC-GGAA------GG
TGCGGCTGGATCACCTCC
>61601|Acinetobacter baumannii|Acinetobacter|Gammaproteobacteria|Proteobacteria|Acinetobacter baumannii SDF|gi169632029|2647483|minus
AGAG-TT-T-GATCATGG-CTCAGATTGAA--CGCTGGC-GGCA-GGCTT-AACACATGC
AAG-TC--GAGCGGGGGAAGGTAGCTTGCTACCGTACCT---------------------
------------------------------------------------------------
---------------------------------------------------------AGC
---GGC-GGACGGG-T-G-AGTAATG-CTTAGGA---ATCTG-CCT-ATTAGTGG-GG-G
AC-AACATCTCGAAAG-G-GATGCTAATA--CCGCATACG----------TCC--TACG-
-GGA------------GAAA-GCAGGGGATCTTCGGACCTT-------------------
------------------------------------------------------------
------------------------------------------------------------
------------------------------------------------GC-GCTAATAG-
ATGA-GCCT-AAGTCGGAT-TA-GC-TAG-TT----GGTG-GGGT-AAAGG-C-CTACCA
AGGCGACGAT-CT-G-TAGCGGGTCTGAGA-GGATGATC-CGC-CACACTG-GGA-CTGA
GA-CACGGCCCAGA-CTCC-TACGGGAGGC-AGCA-GTGGGGAATATTGGACAAT-GGGG
-GGAA-----CCCTGA-TCCAGCCATACC-GCGTG-TGTG-A-A-GA-AGG-CC-TTA--
T--GGTT-GTAAA-GCA-C--T-TT-A--AG--CGAG-GAGGAGGCTACTTTAGTTAATA
CCTAGGGATAGT--GGACG-TTA-CTC-G-CA-GAATAA-GCACC-GGCTAACTCTGTGC
CAGCAGCCGCGGTAATA-CAGAGGGT-GCGAG-C-GTTAATCGGA-T-TTA-CT-GGGCG
TAAA-GCGTGCGT-A-GGC-GGC-TT-ATTAAGTCG-G--A-T-GTGAAAT-CCCC---G
AG-C-TTAA-CTTG-G-GA-AT-TG-CAT-T-CG-ATAC-TGGTG-AGCTA-G-AGTATG
-GGAGA-GGATGGT-AG-AATTCCAGGT-GTAGC-GG-TGAAAT-GC-GTAGAG--ATCT
-GGAGGA-ATAC-CGA--T-G--GCG-AA-GGCAGCCATC-TG-GCCTAATAC-TGA-CG
CT-GAG-GTA-CG-AAAGC-ATGG-GGAG-C-AAAC-AGG-ATT-AGA-TAC-CCTGGTA
GTCCAT-GCCGTAAA-CGATGTCTACT--AGC-CGTTGGGGCCTTTGAGG----CTT-TA
G-TG-GCGCA-GCTAACGCG-ATAA-GTAGACC-GC-CT-GGGGAG-TACGG-TC-GCAA
GA-C-T-AAAACT-CAAA-TGAAT-TGACG-G-GGG-CCCGC-ACAAG-C-GGT-G-GAG
CATGT-GGTTTAATTCGATGCAACGCGAAG-AA-CCTTA-CCTGGCC-TTG-ACAT-A-C
TAGA----AACTT-TCCAGAG-A-TGG-ATTG---GTGCCTTCGGGAA------------
--TCTAGATACAGGTGCTGCATGG-CT-GTCGTCAGCTCGTG-TCGTGAGATGTTGGG-T
TAAGT-CCCGCAA-CGAG-CGCAACCCTT-TT-CCTTAC-TTGCC---AG-CATTTCGGA
----------TGGGAAC-T-TTA-AGGATACT-G-C-CAGT-G-AC-AA-AC-T-G----
--GA-GGAAGG-C-GGGGACG-ACGTC--AAGT--CATCA---TGGC-CCTTAC-GGCC-
A-GGGCT-AC-AC-ACGTG-CTACAATGGTCGG-T-ACAAAGGGTT-GCT-ACACA-G-C
-GATGT-GAT-GC-TAAT-CT-C-AAAAA--GCCG-ATCGTAGTCC-GGAT-TGGAGTCT
GCAAC-TCGACTCC-A-TGAAGTCGGAATCGCTA-G-TAAT-CGCGGA-TCAGA-ATGCC
G-C--GGTG-AA-TACGTTCC-CGGG-CCT-TGTACACACCG-C-CCG-TCA-CACCA-T
GG-GA-G-TTTGT-TGCACC-AGAAGT-AGCTAGCCTAACTGCAAAGAGGGC--------
------------------------------------------------------------
--------------------------------------GGTTAC-CAC-GGTG-TGG--C
CGATG-A-CT-GGGGTGAAGT-CGTAACAA-GGTAGCCG----TAGG-GGAA------CC
TGCGGCTGGATCACCTCC
>61601|Acinetobacter baumannii|Acinetobacter|Gammaproteobacteria|Proteobacteria|Acinetobacter baumannii SDF|gi169632029|450281|plus
AGAG-TT-T-GATCATGG-CTCAGATTGAA--CGCTGGC-GGCA-GGCTT-AACACATGC
AAG-TC--GAGCGGGGGAAGGTAGCTTGCTACCGTACCT---------------------
------------------------------------------------------------
---------------------------------------------------------AGC
---GGC-GGACGGG-T-G-AGTAATG-CTTAGGA---ATCTG-CCT-ATTAGTGG-GG-G
AC-AACATCTCGAAAG-G-GATGCTAATA--CCGCATACG----------TCC--TACG-
-GGA------------GAAA-GCAGGGGATCTTCGGACCTT-------------------
------------------------------------------------------------
------------------------------------------------------------
------------------------------------------------GC-GCTAATAG-
ATGA-GCCT-AAGTCGGAT-TA-GC-TAG-TT----GGTG-GGGT-AAAGG-C-CTACCA
AGGCGACGAT-CT-G-TAGCGGGTCTGAGA-GGATGATC-CGC-CACACTG-GGA-CTGA
GA-CACGGCCCAGA-CTCC-TACGGGAGGC-AGCA-GTGGGGAATATTGGACAAT-GGGG
-GGAA-----CCCTGA-TCCAGCCATACC-GCGTG-TGTG-A-A-GA-AGG-CC-TTA--
T--GGTT-GTAAA-GCA-C--T-TT-A--AG--CGAG-GAGGAGGCTACTTTAGTTAATA
CCTAGGGATAGT--GGACG-TTA-CTC-G-CA-GAATAA-GCACC-GGCTAACTCTGTGC
CAGCAGCCGCGGTAATA-CAGAGGGT-GCGAG-C-GTTAATCGGA-T-TTA-CT-GGGCG
TAAA-GCGTGCGT-A-GGC-GGC-TT-ATTAAGTCG-G--A-T-GTGAAAT-CCCC---G
AG-C-TTAA-CTTG-G-GA-AT-TG-CAT-T-CG-ATAC-TGGTG-AGCTA-G-AGTATG
-GGAGA-GGATGGT-AG-AATTCCAGGT-GTAGC-GG-TGAAAT-GC-GTAGAG--ATCT
-GGAGGA-ATAC-CGA--T-G--GCG-AA-GGCAGCCATC-TG-GCCTAATAC-TGA-CG
CT-GAG-GTA-CG-AAAGC-ATGG-GGAG-C-AAAC-AGG-ATT-AGA-TAC-CCTGGTA
GTCCAT-GCCGTAAA-CGATGTCTACT--AGC-CGTTGGGGCCTTTGAGG----CTT-TA
G-TG-GCGCA-GCTAACGCG-ATAA-GTAGACC-GC-CT-GGGGAG-TACGG-TC-GCAA
GA-C-T-AAAACT-CAAA-TGAAT-TGACG-G-GGG-CCCGC-ACAAG-C-GGT-G-GAG
CATGT-GGTTTAATTCGATGCAACGCGAAG-AA-CCTTA-CCTGGCC-TTG-ACAT-A-C
TAGA----AACTT-TCCAGAG-A-TGG-ATTG---GTGCCTTCGGGAA------------
--TCTAGATACAGGTGCTGCATGG-CT-GTCGTCAGCTCGTG-TCGTGAGATGTTGGG-T
TAAGT-CCCGCAA-CGAG-CGCAACCCTT-TT-CCTTAC-TTGCC---AG-CATTTCGGA
----------TGGGAAC-T-TTA-AGGATACT-G-C-CAGT-G-AC-AA-AC-T-G----
--GA-GGAAGG-C-GGGGACG-ACGTC--AAGT--CATCA---TGGC-CCTTAC-GGCC-
A-GGGCT-AC-AC-ACGTG-CTACAATGGTCGG-T-ACAAAGGGTT-GCT-ACACA-G-C
-GATGT-GAT-GC-TAAT-CT-C-AAAAA--GCCG-ATCGTAGTCC-GGAT-TGGAGTCT
GCAAC-TCGACTCC-A-TGAAGTCGGAATCGCTA-G-TAAT-CGCGGA-TCAGA-ATGCC
G-C--GGTG-AA-TACGTTCC-CGGG-CCT-TGTACACACCG-C-CCG-TCA-CACCA-T
GG-GA-G-TTTGT-TGCACC-AGAAGT-AGCTAGCCTAACTGCAAAGAGGGC--------
------------------------------------------------------------
--------------------------------------GGTTAC-CAC-GGTG-TGG--C
CGATG-A-CT-GGGGTGAAGT-CGTAACAA-GGTAGCCG----TAGG-GGAA------CC
TGCGGCTGGATCACCTCC
>61605|Listeria welshimeri|Listeria|Bacilli|Firmicutes|Listeria welshimeri serovar 6b str. SLCC5334|gi116871422|1722458|minus
AGAG-TT-T-GATCCTGG-CTCAGGACGAA--CGCTGGC-GGCG-TGCCT-AATACATGC
AAG-TC--GAACGAACGGAGGAAGAGCTTGCTCTTCCAAAGTT-----------------
------------------------------------------------------------
---------------------------------------------------------AGT
---GGC-GGACGGG-T-G-AGTAACA-CGTGGGC--AACCTG-CCT-GTAAGTTG-GG-G
AT-AACTCCGGGAAAC-C-GGGGCTAATA--CCGAATAAT-AAGTG--GTGGC--GCAT-
-GCCA-C--GGC-TTTGAAA-GATGGTTTCGGCTA-------------------------
------------------------------------------------------------
------------------------------------------------------------
------------------------------------------------TC-GCTTACAG-
ATGG-GCCC-GCGGTGCAT-TA-GC-TAG-TT----GGTA-GGGT-AATGG-C-CTACCA
AGGCAACGAT-GC-A-TAGCCGACCTGAGA-GGGTGATC-GGC-CACACTG-GGA-CTGA
GA-CACGGCCCAGA-CTCC-TACGGGAGGC-AGCA-GTAGGGAATCTTCCGCAAT-GGAC
-GAAA-----GTCTGA-CGGAGCAACGCC-GCGTG-TATG-A-A-GA-AGG-TT-TTC--
G--GATC-GTAAA-GTA-C--T-GT-T--GT--TAGA-GAAGAACAAGGATAAGAGTAAC
TGCTTGTCCCT---TGACG-GTA-TCT-A-AC-CAGAAA-GCCAC-GGCTAACTACGTGC
CAGCAGCCGCGGTAATA-CGTAGGTG-GCAAG-C-GTTGTCCGGA-T-TTA-TT-GGGCG
TAAA-GCGCGCGC-A-GGC-GGT-CT-TTTAAGTCT-G--A-T-GTGAAAG-CCCC---C
GG-C-TTAA-CCGG-G-GA-GG-GT-CAT-T-GG-AAAC-TGGAA-GACTG-G-AGTGCA
-GAAGA-GGAGAGT-GG-AATTCCACGT-GTAGC-GG-TGAAAT-GC-GTAGAT--ATGT
-GGAGGA-ACAC-CAG--T-G--GCG-AA-GGCGACTCTC-TG-GTCTGTAAC-TGA-CG
CT-GAG-GCG-CG-AAAGC-GTGG-GGAG-C-AAAC-AGG-ATT-AGA-TAC-CCTGGTA
GTCCAC-GCCGTAAA-CGATGAGTGCT--AAG-TGTTAGGGGGTTTCCGCC---CCT-TA
G-TG-CTGCA-GCTAACGCA-TTAA-GCACTCC-GC-CT-GGGGAG-TACGA-CC-GCAA
GG-T-T-GAAACT-CAAA-GGAAT-TGACG-G-GGG-CCCGC-ACAAG-C-GGT-G-GAG
CATGT-GGTTTAATTCGAAGCAACGCGAAG-AA-CCTTA-CCAGGTC-TTG-ACAT-C-C
TTTG----ACCAC-TCTGGAG-A-CAG-AGCT---TTCCCTTCGGGGA------------
--CAAAGTGACAGGTGGTGCATGG-TT-GTCGTCAGCTCGTG-TCGTGAGATGTTGGG-T
TAAGT-CCCGCAA-CGAG-CGCAACCCTT-AA-TTTTAG-TTGCC---AG-CATTTAGT-
----------TGGGCAC-T-CTA-AAGTGACT-G-C-CGGT---GC-AA-GC-C-G----
--GA-GGAAGG-T-GGGGATG-ACGTC--AAAT--CATCA---TGCC-CCTTAT-GACC-
T-GGGCT-AC-AC-ACGTG-CTACAATGGATGG-T-ACAAAGGGTC-GCG-AAGCC-G-C
-GAGGT-GGA-GC-CAAT-CC-C-ATAAA--ACCA-TTCTCAGTTC-GGAT-TGTAGGCT
GCAAC-TCGCCTAC-A-TGAAGCCGGAATCGCTA-G-TAAT-CGTGGA-TCAGC-ATGCC
A-C--GGTG-AA-TACGTTCC-CGGG-CCT-TGTACACACCG-C-CCG-TCA-CACCA-C
GA-GA-G-TTTGT-AACACC-CGAAGT-CGGTAGGGTAACCTTTATGGAGCCA-------
------------------------------------------------------------
--------------------------------------GCCGCC-GAA-GGTG-GGA--C
AGATA-A-TT-GGGGTGAAGT-CGTAACAA-GGTAGCCG----TATC-GGAA------GG
TGCGGCTGGATCACCTCC
>61605|Listeria welshimeri|Listeria|Bacilli|Firmicutes|Listeria welshimeri serovar 6b str. SLCC5334|gi116871422|1826525|minus
AGAG-TT-T-GATCCTGG-CTCAGGACGAA--CGCTGGC-GGCG-TGCCT-AATACATGC
AAG-TC--GAACGAACGGAGGAAGAGCTTGCTCTTCCAAAGTT-----------------
------------------------------------------------------------
---------------------------------------------------------AGT
---GGC-GGACGGG-T-G-AGTAACA-CGTGGGC--AACCTG-CCT-GTAAGTTG-GG-G
AT-AACTCCGGGAAAC-C-GGGGCTAATA--CCGAATAAT-AAGTG--GTGGC--GCAT-
-GCCA-C--GGC-TTTGAAA-GATGGTTTCGGCTA-------------------------
------------------------------------------------------------
------------------------------------------------------------
------------------------------------------------TC-GCTTACAG-
ATGG-GCCC-GCGGTGCAT-TA-GC-TAG-TT----GGTA-GGGT-AATGG-C-CTACCA
AGGCAACGAT-GC-A-TAGCCGACCTGAGA-GGGTGATC-GGC-CACACTG-GGA-CTGA
GA-CACGGCCCAGA-CTCC-TACGGGAGGC-AGCA-GTAGGGAATCTTCCGCAAT-GGAC
-GAAA-----GTCTGA-CGGAGCAACGCC-GCGTG-TATG-A-A-GA-AGG-TT-TTC--
G--GATC-GTAAA-GTA-C--T-GT-T--GT--TAGA-GAAGAACAAGGATAAGAGTAAC
TGCTTGTCCCT---TGACG-GTA-TCT-A-AC-CAGAAA-GCCAC-GGCTAACTACGTGC
CAGCAGCCGCGGTAATA-CGTAGGTG-GCAAG-C-GTTGTCCGGA-T-TTA-TT-GGGCG
TAAA-GCGCGCGC-A-GGC-GGT-CT-TTTAAGTCT-G--A-T-GTGAAAG-CCCC---C
GG-C-TTAA-CCGG-G-GA-GG-GT-CAT-T-GG-AAAC-TGGAA-GACTG-G-AGTGCA
-GAAGA-GGAGAGT-GG-AATTCCACGT-GTAGC-GG-TGAAAT-GC-GTAGAT--ATGT
-GGAGGA-ACAC-CAG--T-G--GCG-AA-GGCGACTCTC-TG-GTCTGTAAC-TGA-CG
CT-GAG-GCG-CG-AAAGC-GTGG-GGAG-C-AAAC-AGG-ATT-AGA-TAC-CCTGGTA
GTCCAC-GCCGTAAA-CGATGAGTGCT--AAG-TGTTAGGGGGTTTCCGCC---CCT-TA
G-TG-CTGCA-GCTAACGCA-TTAA-GCACTCC-GC-CT-GGGGAG-TACGA-CC-GCAA
GG-T-T-GAAACT-CAAA-GGAAT-TGACG-G-GGG-CCCGC-ACAAG-C-GGT-G-GAG
CATGT-GGTTTAATTCGAAGCAACGCGAAG-AA-CCTTA-CCAGGTC-TTG-ACAT-C-C
TTTG----ACCAC-TCTGGAG-A-CAG-AGCT---TTCCCTTCGGGGA------------
--CAAAGTGACAGGTGGTGCATGG-TT-GTCGTCAGCTCGTG-TCGTGAGATGTTGGG-T
TAAGT-CCCGCAA-CGAG-CGCAACCCTT-AA-TTTTAG-TTGCC---AG-CATTTAGT-
----------TGGGCAC-T-CTA-AAGTGACT-G-C-CGGT---GC-AA-GC-C-G----
--GA-GGAAGG-T-GGGGATG-ACGTC--AAAT--CATCA---TGCC-CCTTAT-GACC-
T-GGGCT-AC-AC-ACGTG-CTACAATGGATGG-T-ACAAAGGGTC-GCG-AAGCC-G-C
-GAGGT-GGA-GC-CAAT-CC-C-ATAAA--ACCA-TTCTCAGTTC-GGAT-TGTAGGCT
GCAAC-TCGCCTAC-A-TGAAGCCGGAATCGCTA-G-TAAT-CGTGGA-TCAGC-ATGCC
A-C--GGTG-AA-TACGTTCC-CGGG-CCT-TGTACACACCG-C-CCG-TCA-CACCA-C
GA-GA-G-TTTGT-AACACC-CGAAGT-CGGTAGGGTAACCTTTATGGAGCCA-------
------------------------------------------------------------
--------------------------------------GCCGCC-GAA-GGTG-GGA--C
AGATA-A-TT-GGGGTGAAGT-CGTAACAA-GGTAGCCG----TATC-GGAA------GG
TGCGGCTGGATCACCTCC
>61605|Listeria welshimeri|Listeria|Bacilli|Firmicutes|Listeria welshimeri serovar 6b str. SLCC5334|gi116871422|193766|plus
AGAG-TT-T-GATCCTGG-CTCAGGACGAA--CGCTGGC-GGCG-TGCCT-AATACATGC
AAG-TC--GAACGAACGGAGGAAGAGCTTGCTCTTCCAAAGTT-----------------
------------------------------------------------------------
---------------------------------------------------------AGT
---GGC-GGACGGG-T-G-AGTAACA-CGTGGGC--AACCTG-CCT-GTAAGTTG-GG-G
AT-AACTCCGGGAAAC-C-GGGGCTAATA--CCGAATAAT-AAGTG--GTGGC--GCAT-
-GCCA-C--GGC-TTTGAAA-GATGGTTTCGGCTA-------------------------
------------------------------------------------------------
------------------------------------------------------------
------------------------------------------------TC-GCTTACAG-
ATGG-GCCC-GCGGTGCAT-TA-GC-TAG-TT----GGTA-GGGT-AATGG-C-CTACCA
AGGCAACGAT-GC-A-TAGCCGACCTGAGA-GGGTGATC-GGC-CACACTG-GGA-CTGA
GA-CACGGCCCAGA-CTCC-TACGGGAGGC-AGCA-GTAGGGAATCTTCCGCAAT-GGAC
-GAAA-----GTCTGA-CGGAGCAACGCC-GCGTG-TATG-A-A-GA-AGG-TT-TTC--
G--GATC-GTAAA-GTA-C--T-GT-T--GT--TAGA-GAAGAACAAGGATAAGAGTAAC
TGCTTGTCCCT---TGACG-GTA-TCT-A-AC-CAGAAA-GCCAC-GGCTAACTACGTGC
CAGCAGCCGCGGTAATA-CGTAGGTG-GCAAG-C-GTTGTCCGGA-T-TTA-TT-GGGCG
TAAA-GCGCGCGC-A-GGC-GGT-CT-TTTAAGTCT-G--A-T-GTGAAAG-CCCC---C
GG-C-TTAA-CCGG-G-GA-GG-GT-CAT-T-GG-AAAC-TGGAA-GACTG-G-AGTGCA
-GAAGA-GGAGAGT-GG-AATTCCACGT-GTAGC-GG-TGAAAT-GC-GTAGAT--ATGT
-GGAGGA-ACAC-CAG--T-G--GCG-AA-GGCGACTCTC-TG-GTCTGTAAC-TGA-CG
CT-GAG-GCG-CG-AAAGC-GTGG-GGAG-C-AAAC-AGG-ATT-AGA-TAC-CCTGGTA
GTCCAC-GCCGTAAA-CGATGAGTGCT--AAG-TGTTAGGGGGTTTCCGCC---CCT-TA
G-TG-CTGCA-GCTAACGCA-TTAA-GCACTCC-GC-CT-GGGGAG-TACGA-CC-GCAA
GG-T-T-GAAACT-CAAA-GGAAT-TGACG-G-GGG-CCCGC-ACAAG-C-GGT-G-GAG
CATGT-GGTTTAATTCGAAGCAACGCGAAG-AA-CCTTA-CCAGGTC-TTG-ACAT-C-C
TTTG----ACCAC-TCTGGAG-A-CAG-AGCT---TTCCCTTCGGGGA------------
--CAAAGTGACAGGTGGTGCATGG-TT-GTCGTCAGCTCGTG-TCGTGAGATGTTGGG-T
TAAGT-CCCGCAA-CGAG-CGCAACCCTT-AA-TTTTAG-TTGCC---AG-CATTTAGT-
----------TGGGCAC-T-CTA-AAGTGACT-G-C-CGGT---GC-AA-GC-C-G----
--GA-GGAAGG-T-GGGGATG-ACGTC--AAAT--CATCA---TGCC-CCTTAT-GACC-
T-GGGCT-AC-AC-ACGTG-CTACAATGGATGG-T-ACAAAGGGTC-GCG-AAGCC-G-C
-GAGGT-GGA-GC-CAAT-CC-C-ATAAA--ACCA-TTCTCAGTTC-GGAT-TGTAGGCT
GCAAC-TCGCCTAC-A-TGAAGCCGGAATCGCTA-G-TAAT-CGTGGA-TCAGC-ATGCC
A-C--GGTG-AA-TACGTTCC-CGGG-CCT-TGTACACACCG-C-CCG-TCA-CACCA-C
GA-GA-G-TTTGT-AACACC-CGAAGT-CGGTAGGGTAACCTTTATGGAGCCA-------
------------------------------------------------------------
--------------------------------------GCCGCC-GAA-GGTG-GGA--C
AGATA-A-TT-GGGGTGAAGT-CGTAACAA-GGTAGCCG----TATC-GGAA------GG
TGCGGCTGGATCACCTCC
>61605|Listeria welshimeri|Listeria|Bacilli|Firmicutes|Listeria welshimeri serovar 6b str. SLCC5334|gi116871422|199789|plus
AGAG-TT-T-GATCCTGG-CTCAGGACGAA--CGCTGGC-GGCG-TGCCT-AATACATGC
AAG-TC--GAACGAACGGAGGAAGAGCTTGCTCTTCCAAAGTT-----------------
------------------------------------------------------------
---------------------------------------------------------AGT
---GGC-GGACGGG-T-G-AGTAACA-CGTGGGC--AACCTG-CCT-GTAAGTTG-GG-G
AT-AACTCCGGGAAAC-C-GGGGCTAATA--CCGAATAAT-AAGTG--GTGGC--GCAT-
-GCCA-C--GGC-TTTGAAA-GATGGTTTCGGCTA-------------------------
------------------------------------------------------------
------------------------------------------------------------
------------------------------------------------TC-GCTTACAG-
ATGG-GCCC-GCGGTGCAT-TA-GC-TAG-TT----GGTA-GGGT-AATGG-C-CTACCA
AGGCAACGAT-GC-A-TAGCCGACCTGAGA-GGGTGATC-GGC-CACACTG-GGA-CTGA
GA-CACGGCCCAGA-CTCC-TACGGGAGGC-AGCA-GTAGGGAATCTTCCGCAAT-GGAC
-GAAA-----GTCTGA-CGGAGCAACGCC-GCGTG-TATG-A-A-GA-AGG-TT-TTC--
G--GATC-GTAAA-GTA-C--T-GT-T--GT--TAGA-GAAGAACAAGGATAAGAGTAAC
TGCTTGTCCCT---TGACG-GTA-TCT-A-AC-CAGAAA-GCCAC-GGCTAACTACGTGC
CAGCAGCCGCGGTAATA-CGTAGGTG-GCAAG-C-GTTGTCCGGA-T-TTA-TT-GGGCG
TAAA-GCGCGCGC-A-GGC-GGT-CT-TTTAAGTCT-G--A-T-GTGAAAG-CCCC---C
GG-C-TTAA-CCGG-G-GA-GG-GT-CAT-T-GG-AAAC-TGGAA-GACTG-G-AGTGCA
-GAAGA-GGAGAGT-GG-AATTCCACGT-GTAGC-GG-TGAAAT-GC-GTAGAT--ATGT
-GGAGGA-ACAC-CAG--T-G--GCG-AA-GGCGACTCTC-TG-GTCTGTAAC-TGA-CG
CT-GAG-GCG-CG-AAAGC-GTGG-GGAG-C-AAAC-AGG-ATT-AGA-TAC-CCTGGTA
GTCCAC-GCCGTAAA-CGATGAGTGCT--AAG-TGTTAGGGGGTTTCCGCC---CCT-TA
G-TG-CTGCA-GCTAACGCA-TTAA-GCACTCC-GC-CT-GGGGAG-TACGA-CC-GCAA
GG-T-T-GAAACT-CAAA-GGAAT-TGACG-G-GGG-CCCGC-ACAAG-C-GGT-G-GAG
CATGT-GGTTTAATTCGAAGCAACGCGAAG-AA-CCTTA-CCAGGTC-TTG-ACAT-C-C
TTTG----ACCAC-TCTGGAG-A-CAG-AGCT---TTCCCTTCGGGGA------------
--CAAAGTGACAGGTGGTGCATGG-TT-GTCGTCAGCTCGTG-TCGTGAGATGTTGGG-T
TAAGT-CCCGCAA-CGAG-CGCAACCCTT-AA-TTTTAG-TTGCC---AG-CATTTAGT-
----------TGGGCAC-T-CTA-AAGTGACT-G-C-CGGT---GC-AA-GC-C-G----
--GA-GGAAGG-T-GGGGATG-ACGTC--AAAT--CATCA---TGCC-CCTTAT-GACC-
T-GGGCT-AC-AC-ACGTG-CTACAATGGATGG-T-ACAAAGGGTC-GCG-AAGCC-G-C
-GAGGT-GGA-GC-CAAT-CC-C-ATAAA--ACCA-TTCTCAGTTC-GGAT-TGTAGGCT
GCAAC-TCGCCTAC-A-TGAAGCCGGAATCGCTA-G-TAAT-CGTGGA-TCAGC-ATGCC
A-C--GGTG-AA-TACGTTCC-CGGG-CCT-TGTACACACCG-C-CCG-TCA-CACCA-C
GA-GA-G-TTTGT-AACACC-CGAAGT-CGGTAGGGTAACCTTTATGGAGCCA-------
------------------------------------------------------------
--------------------------------------GCCGCC-GAA-GGTG-GGA--C
AGATA-A-TT-GGGGTGAAGT-CGTAACAA-GGTAGCCG----TATC-GGAA------GG
TGCGGCTGGATCACCTCC
>61605|Listeria welshimeri|Listeria|Bacilli|Firmicutes|Listeria welshimeri serovar 6b str. SLCC5334|gi116871422|2360016|minus
AGAG-TT-T-GATCCTGG-CTCAGGACGAA--CGCTGGC-GGCG-TGCCT-AATACATGC
AAG-TC--GAACGAACGGAGGAAGAGCTTGCTCTTCCAAAGTT-----------------
------------------------------------------------------------
---------------------------------------------------------AGT
---GGC-GGACGGG-T-G-AGTAACA-CGTGGGC--AACCTG-CCT-GTGAGTTG-GG-G
AT-AACTCCGGGAAAC-C-GGGGCTAATA--CCGAATAAT-AAGTG--GTGGC--GCAT-
-GCCA-C--GGC-TTTGAAA-GATGGTTTCGGCTA-------------------------
------------------------------------------------------------
------------------------------------------------------------
------------------------------------------------TC-GCTTACAG-
ATGG-GCCC-GCGGTGCAT-TA-GC-TAG-TT----GGTA-GGGT-AATGG-C-CTACCA
AGGCAACGAT-GC-A-TAGCCGACCTGAGA-GGGTGATC-GGC-CACACTG-GGA-CTGA
GA-CACGGCCCAGA-CTCC-TACGGGAGGC-AGCA-GTAGGGAATCTTCCGCAAT-GGAC
-GAAA-----GTCTGA-CGGAGCAACGCC-GCGTG-TATG-A-A-GA-AGG-TT-TTC--
G--GATC-GTAAA-GTA-C--T-GT-T--GT--TAGA-GAAGAACAAGGATAAGAGTAAC
TGCTTGTCCCT---TGACG-GTA-TCT-A-AC-CAGAAA-GCCAC-GGCTAACTACGTGC
CAGCAGCCGCGGTAATA-CGTAGGTG-GCAAG-C-GTTGTCCGGA-T-TTA-TT-GGGCG
TAAA-GCGCGCGC-A-GGC-GGT-CT-TTTAAGTCT-G--A-T-GTGAAAG-CCCC---C
GG-C-TTAA-CCGG-G-GA-GG-GT-CAT-T-GG-AAAC-TGGAA-GACTG-G-AGTGCA
-GAAGA-GGAGAGT-GG-AATTCCACGT-GTAGC-GG-TGAAAT-GC-GTAGAT--ATGT
-GGAGGA-ACAC-CAG--T-G--GCG-AA-GGCGACTCTC-TG-GTCTGTAAC-TGA-CG
CT-GAG-GCG-CG-AAAGC-GTGG-GGAG-C-AAAC-AGG-ATT-AGA-TAC-CCTGGTA
GTCCAC-GCCGTAAA-CGATGAGTGCT--AAG-TGTTAGGGGGTTTCCGCC---CCT-TA
G-TG-CTGCA-GCTAACGCA-TTAA-GCACTCC-GC-CT-GGGGAG-TACGA-CC-GCAA
GG-T-T-GAAACT-CAAA-GGAAT-TGACG-G-GGG-CCCGC-ACAAG-C-GGT-G-GAG
CATGT-GGTTTAATTCGAAGCAACGCGAAG-AA-CCTTA-CCAGGTC-TTG-ACAT-C-C
TTTG----ACCAC-TCTGGAG-A-CAG-AGCT---TTCCCTTCGGGGA------------
--CAAAGTGACAGGTGGTGCATGG-TT-GTCGTCAGCTCGTG-TCGTGAGATGTTGGG-T
TAAGT-CCCGCAA-CGAG-CGCAACCCTT-AA-TTTTAG-TTGCC---AG-CATTTAGT-
----------TGGGCAC-T-CTA-AAGTGACT-G-C-CGGT---GC-AA-GC-C-G----
--GA-GGAAGG-T-GGGGATG-ACGTC--AAAT--CATCA---TGCC-CCTTAT-GACC-
T-GGGCT-AC-AC-ACGTG-CTACAATGGATGG-T-ACAAAGGGTC-GCG-AAGCC-G-C
-GAGGT-GGA-GC-CAAT-CC-C-ATAAA--ACCA-TTCTCAGTTC-GGAT-TGTAGGCT
GCAAC-TCGCCTAC-A-TGAAGCCGGAATCGCTA-G-TAAT-CGTGGA-TCAGC-ATGCC
A-C--GGTG-AA-TACGTTCC-CGGG-CCT-TGTACACACCG-C-CCG-TCA-CACCA-C
GA-GA-G-TTTGT-AACACC-CGAAGT-CGGTAGGGTAACCTTTATGGAGCCA-------
------------------------------------------------------------
--------------------------------------GCCGCC-GAA-GGTG-GGA--C
AGATA-A-TT-GGGGTGAAGT-CGTAACAA-GGTAGCCG----TATC-GGAA------GG
TGCGGCTGGATCACCTCC
>61605|Listeria welshimeri|Listeria|Bacilli|Firmicutes|Listeria welshimeri serovar 6b str. SLCC5334|gi116871422|2582234|minus
AGAG-TT-T-GATCCTGG-CTCAGGACGAA--CGCTGGC-GGCG-TGCCT-AATACATGC
AAG-TC--GAACGAACGGAGGAAGAGCTTGCTCTTCCAAAGTT-----------------
------------------------------------------------------------
---------------------------------------------------------AGT
---GGC-GGACGGG-T-G-AGTAACA-CGTGGGC--AACCTG-CCT-GTAAGTTG-GG-G
AT-AACTCCGGGAAAC-C-GGGGCTAATA--CCGAATAAT-AAGTG--GTGGC--GCAT-
-GCCA-C--GGC-TTTGAAA-GATGGTTTCGGCTA-------------------------
------------------------------------------------------------
------------------------------------------------------------
------------------------------------------------TC-GCTTACAG-
ATGG-GCCC-GCGGTGCAT-TA-GC-TAG-TT----GGTA-GGGT-AATGG-C-CTACCA
AGGCAACGAT-GC-A-TAGCCGACCTGAGA-GGGTGATC-GGC-CACACTG-GGA-CTGA
GA-CACGGCCCAGA-CTCC-TACGGGAGGC-AGCA-GTAGGGAATCTTCCGCAAT-GGAC
-GAAA-----GTCTGA-CGGAGCAACGCC-GCGTG-TATG-A-A-GA-AGG-TT-TTC--
G--GATC-GTAAA-GTA-C--T-GT-T--GT--TAGA-GAAGAACAAGGATAAGAGTAAC
TGCTTGTCCCT---TGACG-GTA-TCT-A-AC-CAGAAA-GCCAC-GGCTAACTACGTGC
CAGCAGCCGCGGTAATA-CGTAGGTG-GCAAG-C-GTTGTCCGGA-T-TTA-TT-GGGCG
TAAA-GCGCGCGC-A-GGC-GGT-CT-TTTAAGTCT-G--A-T-GTGAAAG-CCCC---C
GG-C-TTAA-CCGG-G-GA-GG-GT-CAT-T-GG-AAAC-TGGAA-GACTG-G-AGTGCA
-GAAGA-GGAGAGT-GG-AATTCCACGT-GTAGC-GG-TGAAAT-GC-GTAGAT--ATGT
-GGAGGA-ACAC-CAG--T-G--GCG-AA-GGCGACTCTC-TG-GTCTGTAAC-TGA-CG
CT-GAG-GCG-CG-AAAGC-GTGG-GGAG-C-AAAC-AGG-ATT-AGA-TAC-CCTGGTA
GTCCAC-GCCGTAAA-CGATGAGTGCT--AAG-TGTTAGGGGGTTTCCGCC---CCT-TA
G-TG-CTGCA-GCTAACGCA-TTAA-GCACTCC-GC-CT-GGGGAG-TACGA-CC-GCAA
GG-T-T-GAAACT-CAAA-GGAAT-TGACG-G-GGG-CCCGC-ACAAG-C-GGT-G-GAG
CATGT-GGTTTAATTCGAAGCAACGCGAAG-AA-CCTTA-CCAGGTC-TTG-ACAT-C-C
TTTG----ACCAC-TCTGGAG-A-CAG-AGCT---TTCCCTTCGGGGA------------
--CAAAGTGACAGGTGGTGCATGG-TT-GTCGTCAGCTCGTG-TCGTGAGATGTTGGG-T
TAAGT-CCCGCAA-CGAG-CGCAACCCTT-AA-TTTTAG-TTGCC---AG-CATTTAGT-
----------TGGGCAC-T-CTA-AAGTGACT-G-C-CGGT---GC-AA-GC-C-G----
--GA-GGAAGG-T-GGGGATG-ACGTC--AAAT--CATCA---TGCC-CCTTAT-GACC-
T-GGGCT-AC-AC-ACGTG-CTACAATGGATGG-T-ACAAAGGGTC-GCG-AAGCC-G-C
-GAGGT-GGA-GC-CAAT-CC-C-ATAAA--ACCA-TTCTCAGTTC-GGAT-TGTAGGCT
GCAAC-TCGCCTAC-A-TGAAGCCGGAATCGCTA-G-TAAT-CGTGGA-TCAGC-ATGCC
A-C--GGTG-AA-TACGTTCC-CGGG-CCT-TGTACACACCG-C-CCG-TCA-CACCA-C
GA-GA-G-TTTGT-AACACC-CGAAGT-CGGTAGGGTAACCTTTATGGAGCCA-------
------------------------------------------------------------
--------------------------------------GCCGCC-GAA-GGTG-GGA--C
AGATA-A-TT-GGGGTGAAGT-CGTAACAA-GGTAGCCG----TATC-GGAA------GG
TGCGGCTGGATCACCTCC
>61611|Corynebacterium glutamicum|Corynebacterium|Actinobacteria|Actinobacteria|Corynebacterium glutamicum ATCC 13032|gi62388892|1480676|plus
AGAG-TT-T-GATCCTGG-CTCAGGACGAA--CGCTGGC-GGCG-TGCTT-AACACATGC
AAG-TC--GAACGCTGAAACCGGAGCTTGCTTTGGTGGATG-------------------
------------------------------------------------------------
---------------------------------------------------------AGT
---GGC-GAACGGG-T-G-AGTAACA-CGTGGGT--GATCTG-CCC-TACACTTT-GG-G
AT-AAGCCTGGGAAAC-T-GGGTCTAATA--CCGAATATT--CACA--CCACC--GTAGG
-GGTG-G--TGT-G--GAAA-GCTTTAT--------------------------------
------------------------------------------------------------
------------------------------------------------------------
------------------------------------------------GC-GGTGTGGG-
ATGA-GCCT-GCGGCCTAT-CA-GC-TTG-TT----GGTG-GGGT-AATGG-C-CTACCA
AGGCGTCGAC-GG-G-TAGCCGGCCTGAGA-GGGTGTAC-GGC-CACATTG-GGA-CTGA
GA-CACGGCCCAGA-CTCC-TACGGGAGGC-AGCA-GTGGGGAATATTGCACAAT-GGGC
-GCAA-----GCCTGA-TGCAGCGACGCC-GCGTG-GGGG-A-T-GA-AGG-CC-TTC--
G--GGTT-GTAAA-CTC-C--T-TT-C--GC--TAGG-GACGAAGCCTTATGG-------
--------------TGACG-GTA-CCT-G-GA-GAAGAA-GCACC-GGCTAACTACGTGC
CAGCAGCCGCGGTAATA-CGTAGGGT-GCGAG-C-GTTGTCCGGA-A-TTA-CT-GGGCG
TAAA-GAGCTCGT-A-GGT-GGT-TT-GTCGCGTCG-T--C-T-GTGAAAT-CCCG---G
GG-C-TTAA-CTTC-G-GG-CG-TG-CAG-G-CG-ATAC-GGGCATAACTT-G-AGTGCT
-GTAGG-GGAGACT-GG-AATTCCTGGT-GTAGC-GG-TGAAAT-GC-GCAGAT--ATCA
-GGAGGA-ACAC-CAA--T-G--GCG-AA-GGCAGGTCTC-TG-GGCAGTAAC-TGA-CG
CT-GAG-GAG-CG-AAAGC-ATGG-GTAG-C-GAAC-AGG-ATT-AGA-TAC-CCTGGTA
GTCCAT-GCCGTAAA-CGGTGGGCGCT--AGG-TGTAGGGGTCTTCCACGA---CTT-CT
G-TG-CCGCA-GCTAACGCA-TTAA-GCGCCCC-GC-CT-GGGGAG-TACGG-CC-GCAA
GG-C-T-AAAACT-CAAA-GGAAT-TGACG-G-GGG-CCCGC-ACAAG-C-GGC-G-GAG
CATGT-GGATTAATTCGATGCAACGCGAAG-AA-CCTTA-CCTGGGC-TTG-ACAT-GGA
CCGG----ATCGG-CGTAGAG-A-TAC-GTTT------TCCCTTGTGG------------
--TCGGTTCACAGGTGGTGCATGG-TT-GTCGTCAGCTCGTG-TCGTGAGATGTTGGG-T
TAAGT-CCCGCAA-CGAG-CGCAACCCTT-GT-CTTATG-TTGCC---AG-CACATTATG
G---------TGGGTAC-T-CAT-GAGAGACT-G-C-CGGG-G-TT-AA-CT-C-G----
--GA-GGAAGG-T-GGGGATG-ACGTC--AAAT--CATCA---TGCC-CCTTAT-GTCC-
A-GGGCT-TC-AC-ACATG-CTACAATGGTCGG-T-ACAGCGAGTT-GCC-ACACC-G-T
-GAGGT-GGA-GC-TAAT-CT-C-TTAAA--GCCG-GCCTCAGTTC-GGAT-TGGGGTCT
GCAAC-TCGACCCC-A-TGAAGTCGGAGTCGCTA-G-TAAT-CGCAGA-TCAGCAACGCT
G-C--GGTG-AA-TACGTTCC-CGGG-CCT-TGTACACACCG-C-CCG-TCA-CGTCA-T
GA-AA-G-TTGGT-AACACC-CGAAGC-CAGTGGCCCAACCTTTTAGGGGGGA-------
------------------------------------------------------------
--------------------------------------GCTGTC-GAA-GGTG-GGA--T
CGGCG-A-TT-GGGACGAAGT-CGTAACAA-GGTAGCCG----TACC-GGAA------GG
TGCGGCTGGATCACCTCC
>61611|Corynebacterium glutamicum|Corynebacterium|Actinobacteria|Actinobacteria|Corynebacterium glutamicum ATCC 13032|gi62388892|2678741|minus
AGAG-TT-T-GATCCTGG-CTCAGGACGAA--CGCTGGC-GGCG-TGCTT-AACACATGC
AAG-TC--GAACGCTGAAACCGGAGCTTGCTTTGGTGGATG-------------------
------------------------------------------------------------
---------------------------------------------------------AGT
---GGC-GAACGGG-T-G-AGTAACA-CGTGGGT--GATCTG-CCC-TACACTTT-GG-G
AT-AAGCCTGGGAAAC-T-GGGTCTAATA--CCGAATATT--CACA--CCACC--GTAGG
-GGTG-G--TGT-G--GAAA-GCCTTGT--------------------------------
------------------------------------------------------------
------------------------------------------------------------
------------------------------------------------GC-GGTGTGGG-
ATGA-GCCT-GCGGCCTAT-CA-GC-TTG-TT----GGTG-GGGT-AATGG-C-CTACCA
AGGCGTCGAC-GG-G-TAGCCGGCCTGAGA-GGGTGTAC-GGC-CACATTG-GGA-CTGA
GA-CACGGCCCAGA-CTCC-TACGGGAGGC-AGCA-GTGGGGAATATTGCACAAT-GGGC
-GCAA-----GCCTGA-TGCAGCGACGCC-GCGTG-GGGG-A-T-GA-AGG-CC-TTC--
G--GGTT-GTAAA-CTC-C--T-TT-C--GC--TAGG-GACGAAGCCTTATGG-------
--------------TGACG-GTA-CCT-G-GA-GAAGAA-GCACC-GGCTAACTACGTGC
CAGCAGCCGCGGTAATA-CGTAGGGT-GCGAG-C-GTTGTCCGGA-A-TTA-CT-GGGCG
TAAA-GAGCTCGT-A-GGT-GGT-TT-GTCGCGTCG-T--C-T-GTGAAAT-CCCG---G
GG-C-TTAA-CTTC-G-GG-CG-TG-CAG-G-CG-ATAC-GGGCATAACTT-G-AGTGCT
-GTAGG-GGAGACT-GG-AATTCCTGGT-GTAGC-GG-TGAAAT-GC-GCAGAT--ATCA
-GGAGGA-ACAC-CAA--T-G--GCG-AA-GGCAGGTCTC-TG-GGCAGTAAC-TGA-CG
CT-GAG-GAG-CG-AAAGC-ATGG-GTAG-C-GAAC-AGG-ATT-AGA-TAC-CCTGGTA
GTCCAT-GCCGTAAA-CGGTGGGCGCT--AGG-TGTAGGGGTCTTCCACGA---CTT-CT
G-TG-CCGCA-GCTAACGCA-TTAA-GCGCCCC-GC-CT-GGGGAG-TACGG-CC-GCAA
GG-C-T-AAAACT-CAAA-GGAAT-TGACG-G-GGG-CCCGC-ACAAG-C-GGC-G-GAG
CATGT-GGATTAATTCGATGCAACGCGAAG-AA-CCTTA-CCTGGGC-TTG-ACAT-GGA
CCGG----ATCGG-CGTAGAG-A-TAC-GTTT------TCCCTTGTGG------------
--TCGGTTCACAGGTGGTGCATGG-TT-GTCGTCAGCTCGTG-TCGTGAGATGTTGGG-T
TAAGT-CCCGCAA-CGAG-CGCAACCCTT-GT-CTTATG-TTGCC---AG-CACATTATG
G---------TGGGTAC-T-CAT-GAGAGACT-G-C-CGGG-G-TT-AA-CT-C-G----
--GA-GGAAGG-T-GGGGATG-ACGTC--AAAT--CATCA---TGCC-CCTTAT-GTCC-
A-GGGCT-TC-AC-ACATG-CTACAATGGTCGG-T-ACAGCGAGTT-GCC-ACACC-G-T
-GAGGT-GGA-GC-TAAT-CT-C-TTAAA--GCCG-GCCTCAGTTC-GGAT-TGGGGTCT
GCAAC-TCGACCCC-A-TGAAGTCGGAGTCGCTA-G-TAAT-CGCAGA-TCAGCAACGCT
G-C--GGTG-AA-TACGTTCC-CGGG-CCT-TGTACACACCG-C-CCG-TCA-CGTCA-T
GA-AA-G-TTGGT-AACACC-CGAAGC-CAGTGGCCCAACCTTTTAGGGGGGA-------
------------------------------------------------------------
--------------------------------------GCTGTC-GAA-GGTG-GGA--T
CGGCG-A-TT-GGGACGAAGT-CGTAACAA-GGTAGCCG----TACC-GGAA------GG
TGCGGCTGGATCACCTCC
>61611|Corynebacterium glutamicum|Corynebacterium|Actinobacteria|Actinobacteria|Corynebacterium glutamicum ATCC 13032|gi62388892|2687605|minus
AGAG-TT-T-GATCCTGG-CTCAGGACGAA--CGCTGGC-GGCG-TGCTT-AACACATGC
AAG-TC--GAACGCTGAAACCGGAGCTTGCTTTGGTGGATG-------------------
------------------------------------------------------------
---------------------------------------------------------AGT
---GGC-GAACGGG-T-G-AGTAACA-CGTGGGT--GATCTG-CCC-TACACTTT-GG-G
AT-AAGCCTGGGAAAC-T-GGGTCTAATA--CCGAATATT--CACA--CCACC--GTAGG
-GGTG-G--TGT-G--GAAA-GCCTTGT--------------------------------
------------------------------------------------------------
------------------------------------------------------------
------------------------------------------------GC-GGTGTGGG-
ATGA-GCCT-GCGGCCTAT-CA-GC-TTG-TT----GGTG-GGGT-AATGG-C-CTACCA
AGGCGTCGAC-GG-G-TAGCCGGCCTGAGA-GGGTGTAC-GGC-CACATTG-GGA-CTGA
GA-CACGGCCCAGA-CTCC-TACGGGAGGC-AGCA-GTGGGGAATATTGCACAAT-GGGC
-GCAA-----GCCTGA-TGCAGCGACGCC-GCGTG-GGGG-A-T-GA-AGG-CC-TTC--
G--GGTT-GTAAA-CTC-C--T-TT-C--GC--TAGG-GACGAAGCCTTATGG-------
--------------TGACG-GTA-CCT-G-GA-GAAGAA-GCACC-GGCTAACTACGTGC
CAGCAGCCGCGGTAATA-CGTAGGGT-GCGAG-C-GTTGTCCGGA-A-TTA-CT-GGGCG
TAAA-GAGCTCGT-A-GGT-GGT-TT-GTCGCGTCG-T--C-T-GTGAAAT-CCCG---G
GG-C-TTAA-CTTC-G-GG-CG-TG-CAG-G-CG-ATAC-GGGCATAACTT-G-AGTGCT
-GTAGG-GGAGACT-GG-AATTCCTGGT-GTAGC-GG-TGAAAT-GC-GCAGAT--ATCA
-GGAGGA-ACAC-CAA--T-G--GCG-AA-GGCAGGTCTC-TG-GGCAGTAAC-TGA-CG
CT-GAG-GAG-CG-AAAGC-ATGG-GTAG-C-GAAC-AGG-ATT-AGA-TAC-CCTGGTA
GTCCAT-GCCGTAAA-CGGTGGGCGCT--AGG-TGTAGGGGTCTTCCACGA---CTT-CT
G-TG-CCGCA-GCTAACGCA-TTAA-GCGCCCC-GC-CT-GGGGAG-TACGG-CC-GCAA
GG-C-T-AAAACT-CAAA-GGAAT-TGACG-G-GGG-CCCGC-ACAAG-C-GGC-G-GAG
CATGT-GGATTAATTCGATGCAACGCGAAG-AA-CCTTA-CCTGGGC-TTG-ACAT-GGA
CCGG----ATCGG-CGTAGAG-A-TAC-GTTT------TCCCTTGTGG------------
--TCGGTTCACAGGTGGTGCATGG-TT-GTCGTCAGCTCGTG-TCGTGAGATGTTGGG-T
TAAGT-CCCGCAA-CGAG-CGCAACCCTT-GT-CTTATG-TTGCC---AG-CACATTATG
G---------TGGGTAC-T-CAT-GAGAGACT-G-C-CGGG-G-TT-AA-CT-C-G----
--GA-GGAAGG-T-GGGGATG-ACGTC--AAAT--CATCA---TGCC-CCTTAT-GTCC-
A-GGGCT-TC-AC-ACATG-CTACAATGGTCGG-T-ACAGCGAGTT-GCC-ACACC-G-T
-GAGGT-GGA-GC-TAAT-CT-C-TTAAA--GCCG-GCCTCAGTTC-GGAT-TGGGGTCT
GCAAC-TCGACCCC-A-TGAAGTCGGAGTCGCTA-G-TAAT-CGCAGA-TCAGCAACGCT
G-C--GGTG-AA-TACGTTCC-CGGG-CCT-TGTACACACCG-C-CCG-TCA-CGTCA-T
GA-AA-G-TTGGT-AACACC-CGAAGC-CAGTGGCCCAACCTTTTAGGGGGGA-------
------------------------------------------------------------
--------------------------------------GCTGTC-GAA-GGTG-GGA--T
CGGCG-A-TT-GGGACGAAGT-CGTAACAA-GGTAGCCG----TACC-GGAA------GG
TGCGGCTGGATCACCTCC
>61611|Corynebacterium glutamicum|Corynebacterium|Actinobacteria|Actinobacteria|Corynebacterium glutamicum ATCC 13032|gi62388892|3122628|minus
AGAG-TT-T-GATCCTGG-CTCAGGACGAA--CGCTGGC-GGCG-TGCTT-AACACATGC
AAG-TC--GAACGCTGAAACCGGAGCTTGCTTTGGTGGATG-------------------
------------------------------------------------------------
---------------------------------------------------------AGT
---GGC-GAACGGG-T-G-AGTAACA-CGTGGGT--GATCTG-CCC-TACACTTT-GG-G
AT-AAGCCTGGGAAAC-T-GGGTCTAATA--CCGAATATT--CACA--CCACC--GTAGG
-GGTG-G--TGT-G--GAAA-GCCTTGT--------------------------------
------------------------------------------------------------
------------------------------------------------------------
------------------------------------------------GC-GGTGTGGG-
ATGA-GCCT-GCGGCCTAT-CA-GC-TTG-TT----GGTG-GGGT-AATGG-C-CTACCA
AGGCGTCGAC-GG-G-TAGCCGGCCTGAGA-GGGTGTAC-GGC-CACATTG-GGA-CTGA
GA-CACGGCCCAGA-CTCC-TACGGGAGGC-AGCA-GTGGGGAATATTGCACAAT-GGGC
-GCAA-----GCCTGA-TGCAGCGACGCC-GCGTG-GGGG-A-T-GA-AGG-CC-TTC--
G--GGTT-GTAAA-CTC-C--T-TT-C--GC--TAGG-GACGAAGCCTTATGG-------
--------------TGACG-GTA-CCT-G-GA-GAAGAA-GCACC-GGCTAACTACGTGC
CAGCAGCCGCGGTAATA-CGTAGGGT-GCGAG-C-GTTGTCCGGA-A-TTA-CT-GGGCG
TAAA-GAGCTCGT-A-GGT-GGT-TT-GTCGCGTCG-T--C-T-GTGAAAT-CCCG---G
GG-C-TTAA-CTTC-G-GG-CG-TG-CAG-G-CG-ATAC-GGGCATAACTT-G-AGTGCT
-GTAGG-GGAGACT-GG-AATTCCTGGT-GTAGC-GG-TGAAAT-GC-GCAGAT--ATCA
-GGAGGA-ACAC-CAA--T-G--GCG-AA-GGCAGGTCTC-TG-GGCAGTAAC-TGA-CG
CT-GAG-GAG-CG-AAAGC-ATGG-GTAG-C-GAAC-AGG-ATT-AGA-TAC-CCTGGTA
GTCCAT-GCCGTAAA-CGGTGGGCGCT--AGG-TGTAGGGGTCTTCCACGA---CTT-CT
G-TG-CCGCA-GCTAACGCA-TTAA-GCGCCCC-GC-CT-GGGGAG-TACGG-CC-GCAA
GG-C-T-AAAACT-CAAA-GGAAT-TGACG-G-GGG-CCCGC-ACAAG-C-GGC-G-GAG
CATGT-GGATTAATTCGATGCAACGCGAAG-AA-CCTTA-CCTGGGC-TTG-ACAT-GGA
CCGG----ATCGG-CGTAGAG-A-TAC-GTTT------TCCCTTGTGG------------
--TCGGTTCACAGGTGGTGCATGG-TT-GTCGTCAGCTCGTG-TCGTGAGATGTTGGG-T
TAAGT-CCCGCAA-CGAG-CGCAACCCTT-GT-CTTATG-TTGCC---AG-CACATTGTG
G---------TGGGTAC-T-CAT-GAGAGACT-G-C-CGGG-G-TT-AA-CT-C-G----
--GA-GGAAGG-T-GGGGATG-ACGTC--AAAT--CATCA---TGCC-CCTTAT-GTCC-
A-GGGCT-TC-AC-ACATG-CTACAATGGTCGG-T-ACAGCGAGTT-GCC-ACACC-G-T
-GAGGT-GGA-GC-TAAT-CT-C-TTAAA--GCCG-GCCTCAGTTC-GGAT-TGGGGTCT
GCAAC-TCGACCCC-A-TGAAGTCGGAGTCGCTA-G-TAAT-CGCAGA-TCAGCAACGCT
G-C--GGTG-AA-TACGTTCC-CGGG-CCT-TGTACACACCG-C-CCG-TCA-CGTCA-T
GA-AA-G-TTGGT-AACACC-CGAAGC-CAGTGGCCCAACCTTTTAGGGGGGA-------
------------------------------------------------------------
--------------------------------------GCTGTC-GAA-GGTG-GGA--T
CGGCG-A-TT-GGGACGAAGT-CGTAACAA-GGTAGCCG----TACC-GGAA------GG
TGCGGCTGGATCACCTCC
>61611|Corynebacterium glutamicum|Corynebacterium|Actinobacteria|Actinobacteria|Corynebacterium glutamicum ATCC 13032|gi62388892|76489|plus
AGAG-TT-T-GATCCTGG-CTCAGGACGAA--CGCTGGC-GGCG-TGCTT-AACACATGC
AAG-TC--GAACGCTGAAACCAGAGCTTGCTTTGGTGGATG-------------------
------------------------------------------------------------
---------------------------------------------------------AGT
---GGC-GAACGGG-T-G-AGTAACA-CGTGGGT--GATCTG-CCC-TACACTTT-GG-G
AT-AAGCCTGGGAAAC-T-GGGTCTAATA--CCGAATATT--CACA--CCACC--GTAGG
-GGTG-G--TGT-G--GAAA-GCTTTAT--------------------------------
------------------------------------------------------------
------------------------------------------------------------
------------------------------------------------GC-GGTGTGGG-
ATGA-GCCT-GCGGCCTAT-CA-GC-TTG-TT----GGTG-GGGT-AATGG-C-CTACCA
AGGCGTCGAC-GG-G-TAGCCGGCCTGAGA-GGGTGTAC-GGC-CACATTG-GGA-CTGA
GA-CACGGCCCAGA-CTCC-TACGGGAGGC-AGCA-GTGGGGAATATTGCACAAT-GGGC
-GCAA-----GCCTGA-TGCAGCGACGCC-GCGTG-GGGG-A-T-GA-AGG-CC-TTC--
G--GGTT-GTAAA-CTC-C--T-TT-C--GC--TAGG-GACGAAGCCTTATGG-------
--------------TGACG-GTA-CCT-G-GA-GAAGAA-GCACC-GGCTAACTACGTGC
CAGCAGCCGCGGTAATA-CGTAGGGT-GCGAG-C-GTTGTCCGGA-A-TTA-CT-GGGCG
TAAA-GAGCTCGT-A-GGT-GGT-TT-GTCGCGTCG-T--C-T-GTGAAAT-CCCG---G
GG-C-TTAA-CTTC-G-GG-CG-TG-CAG-G-CG-ATAC-GGGCATAACTT-G-AGTGCT
-GTAGG-GGAGACT-GG-AATTCCTGGT-GTAGC-GG-TGAAAT-GC-GCAGAT--ATCA
-GGAGGA-ACAC-CAA--T-G--GCG-AA-GGCAGGTCTC-TG-GGCAGTAAC-TGA-CG
CT-GAG-GAG-CG-AAAGC-ATGG-GTAG-C-GAAC-AGG-ATT-AGA-TAC-CCTGGTA
GTCCAT-GCCGTAAA-CGGTGGGCGCT--AGG-TGTAGGGGTCTTCCACGA---CTT-CT
G-TG-CCGCA-GCTAACGCA-TTAA-GCGCCCC-GC-CT-GGGGAG-TACGG-CC-GCAA
GG-C-T-AAAACT-CAAA-GGAAT-TGACG-G-GGG-CCCGC-ACAAG-C-GGC-G-GAG
CATGT-GGATTAATTCGATGCAACGCGAAG-AA-CCTTA-CCTGGGC-TTG-ACAT-GGA
CCGG----ATCGG-CGTAGAG-A-TAC-GTTT------TCCCTTGTGG------------
--TCGGTTCACAGGTGGTGCATGG-TT-GTCGTCAGCTCGTG-TCGTGAGATGTTGGG-T
TAAGT-CCCGCAA-CGAG-CGCAACCCTT-GT-CTTATG-TTGCC---AG-CACATTGTG
G---------TGGGTAC-T-CAT-GAGAGACT-G-C-CGGG-G-TT-AA-CT-C-G----
--GA-GGAAGG-T-GGGGATG-ACGTC--AAAT--CATCA---TGCC-CCTTAT-GTCC-
A-GGGCT-TC-AC-ACATG-CTACAATGGTCGG-T-ACAGCGAGTT-GCC-ACACC-G-T
-GAGGT-GGA-GC-TAAT-CT-C-TTAAA--GCCG-GCCTCAGTTC-GGAT-TGGGGTCT
GCAAC-TCGACCCC-A-TGAAGTCGGAGTCGCTA-G-TAAT-CGCAGA-TCAGCAACGCT
G-C--GGTG-AA-TACGTTCC-CGGG-CCT-TGTACACACCG-C-CCG-TCA-CGTCA-T
GA-AA-G-TTGGT-AACACC-CGAAGC-CAGTGGCCCAACCTTTTAGGGGGGA-------
------------------------------------------------------------
--------------------------------------GCTGTC-GAA-GGTG-GGA--T
CGGCG-A-TT-GGGACGAAGT-CGTAACAA-GGTAGCCG----TACC-GGAA------GG
TGCGGCTGGATCACCTCC
>61611|Corynebacterium glutamicum|Corynebacterium|Actinobacteria|Actinobacteria|Corynebacterium glutamicum ATCC 13032|gi62388892|857435|plus
AGAG-TT-T-GATCCTGG-CTCAGGACGAA--CGCTGGC-GGCG-TGCTT-AACACATGC
AAG-TC--GAACGCTGAAACCGGAGCTTGCTTTGGTGGATG-------------------
------------------------------------------------------------
---------------------------------------------------------AGT
---GGC-GAACGGG-T-G-AGTAACA-CGTGGGT--GATCTG-CCC-TACACTTT-GG-G
AT-AAGCCTGGGAAAC-T-GGGTCTAATA--CCGAATATT--CACA--CCACC--GTAGG
-GGTG-G--TGT-G--GAAA-GCCTTGT--------------------------------
------------------------------------------------------------
------------------------------------------------------------
------------------------------------------------GC-GGTGTGGG-
ATGA-GCCT-GCGGCCTAT-CA-GC-TTG-TT----GGTG-GGGT-AATGG-C-CTACCA
AGGCGTCGAC-GG-G-TAGCCGGCCTGAGA-GGGTGTAC-GGC-CACATTG-GGA-CTGA
GA-CACGGCCCAGA-CTCC-TACGGGAGGC-AGCA-GTGGGGAATATTGCACAAT-GGGC
-GCAA-----GCCTGA-TGCAGCGACGCC-GCGTG-GGGG-A-T-GA-AGG-CC-TTC--
G--GGTT-GTAAA-CTC-C--T-TT-C--GC--TAGG-GACGAAGCCTTTTAGG------
--------------TGACG-GTA-CCT-G-GA-GAAGAA-GCACC-GGCTAACTACGTGC
CAGCAGCCGCGGTAATA-CGTAGGGT-GCGAG-C-GTTGTCCGGA-A-TTA-CT-GGGCG
TAAA-GAGCTCGT-A-GGT-GGT-TT-GTCGCGTCG-T--C-T-GTGAAAT-CCCG---G
GG-C-TTAA-CTTC-G-GG-CG-TG-CAG-G-CG-ATAC-GGGCATAACTT-G-AGTGCT
-GTAGG-GGAGACT-GG-AATTCCTGGT-GTAGC-GG-TGAAAT-GC-GCAGAT--ATCA
-GGAGGA-ACAC-CAA--T-G--GCG-AA-GGCAGGTCTC-TG-GGCAGTAAC-TGA-CG
CT-GAG-GAG-CG-AAAGC-ATGG-GTAG-C-GAAC-AGG-ATT-AGA-TAC-CCTGGTA
GTCCAT-GCCGTAAA-CGGTGGGCGCT--AGG-TGTAGGGGTCTTCCACGA---CTT-CT
G-TG-CCGCA-GCTAACGCA-TTAA-GCGCCCC-GC-CT-GGGGAG-TACGG-CC-GCAA
GG-C-T-AAAACT-CAAA-GGAAT-TGACG-G-GGG-CCCGC-ACAAG-C-GGC-G-GAG
CATGT-GGATTAATTCGATGCAACGCGAAG-AA-CCTTA-CCTGGGC-TTG-ACAT-GGA
CCGG----ATCGG-CGTAGAG-A-TAC-GTTT------TCCCTTGTGG------------
--TCGGTTCACAGGTGGTGCATGG-TT-GTCGTCAGCTCGTG-TCGTGAGATGTTGGG-T
TAAGT-CCCGCAA-CGAG-CGCAACCCTT-GT-CTTATG-TTGCC---AG-CACATTGTG
G---------TGGGTAC-T-CAT-GAGAGACT-G-C-CGGG-G-TT-AA-CT-C-G----
--GA-GGAAGG-T-GGGGATG-ACGTC--AAAT--CATCA---TGCC-CCTTAT-GTCC-
A-GGGCT-TC-AC-ACATG-CTACAATGGTCGG-T-ACAGCGAGTT-GCC-ACACC-G-T
-GAGGT-GGA-GC-TAAT-CT-C-TTAAA--GCCG-GCCTCAGTTC-GGAT-TGGGGTCT
GCAAC-TCGACCCC-A-TGAAGTCGGAGTCGCTA-G-TAAT-CGCAGA-TCAGCAACGCT
G-C--GGTG-AA-TACGTTCC-CGGG-CCT-TGTACACACCG-C-CCG-TCA-CGTCA-T
GA-AA-G-TTGGT-AACACC-CGAAGC-CAGTGGCCCAACCTTTTAGGGGGGA-------
------------------------------------------------------------
--------------------------------------GCTGTC-GAA-GGTG-GGA--T
CGGCG-A-TT-GGGACGAAGT-CGTAACAA-GGTAGCCG----TACC-GGAA------GG
TGCGGCTGGATCACCTCC
>61613|Mycobacterium abscessus|Mycobacterium|Actinobacteria|Actinobacteria|Mycobacterium abscessus ATCC 19977|gi169627108|1462231|plus
AGAG-TT-T-GATCCTGG-CTCAGGACGAA--CGCTGGC-GGCG-TGCTT-AACACATGC
AAG-TC--GAACGGAAAGGCCCTTCGGGGTACTCG-------------------------
------------------------------------------------------------
---------------------------------------------------------AGT
---GGC-GAACGGG-T-G-AGTAACA-CGTGGGT--GATCTG-CCC-TGCACTCT-GG-G
AT-AAGCCTGGGAAAC-T-GGGTCTAATA--CCGGATAGG-ACCAC--ACACT--TCAT-
-GGTG-A--GTG-GTGCAAA-GCTTTT---------------------------------
------------------------------------------------------------
------------------------------------------------------------
------------------------------------------------GC-GGTGTGGG-
ATGA-GCCC-GCGGCCTAT-CA-GC-TTG-TT----GGTG-GGGT-AATGG-C-CCACCA
AGGCGACGAC-GG-G-TAGCCGGCCTGAGA-GGGTGACC-GGC-CACACTG-GGA-CTGA
GA-TACGGCCCAGA-CTCC-TACGGGAGGC-AGCA-GTGGGGAATATTGCACAAT-GGGC
-GCAA-----GCCTGA-TGCAGCGACGCC-GCGTG-AGGG-A-T-GA-CGG-CC-TTC--
G--GGTT-GTAAA-CCT-C--T-TT-C--AG--TAGG-GACGAAGCGAAAG---------
--------------TGACG-GTA-CCT-A-CA-GAAGAA-GGACC-GGCCAACTACGTGC
CAGCAGCCGCGGTAATA-CGTAGGGT-CCGAG-C-GTTGTCCGGA-A-TTA-CT-GGGCG
TAAA-GAGCTCGT-A-GGT-GGT-TT-GTCGCGTTG-T--T-C-GTGAAAA-CTCA---C
AG-C-TTAA-CTGT-G-GG-CG-TG-CGG-G-CG-ATAC-GGGCA-GACTA-G-AGTACT
-GCAGG-GGAGACT-GG-AATTCCTGGT-GTAGC-GG-TGGAAT-GC-GCAGAT--ATCA
-GGAGGA-ACAC-CGG--T-G--GCG-AA-GGCGGGTCTC-TG-GGCAGTAAC-TGA-CG
CT-GAG-GAG-CG-AAAGC-GTGG-GTAG-C-GAAC-AGG-ATT-AGA-TAC-CCTGGTA
GTCCAC-GCCGTAAA-CGGTGGGTACT--AGG-TGTGGGTTTCCTTCCTTGG--GAT-CC
G-TG-CCGTA-GCTAACGCA-TTAA-GTACCCC-GC-CT-GGGGAG-TACGG-TC-GCAA
GA-C-T-AAAACT-CAAA-GGAAT-TGACG-G-GGG-CCCGC-ACAAG-C-GGC-G-GAG
CATGT-GGATTAATTCGATGCAACGCGAAG-AA-CCTTA-CCTGGGT-TTG-ACAT-GCA
CAGG----ACGTA-CCTAGAG-A-TAG-GTAT------TCCCTTGTGG------------
--CCTGTGTGCAGGTGGTGCATGG-CT-GTCGTCAGCTCGTG-TCGTGAGATGTTGGG-T
TAAGT-CCCGCAA-CGAG-CGCAACCCTT-GT-CCTATG-TTGCC---AG-CGGGTAATG
C---------CGGGGAC-T-CGT-AGGAGACT-G-C-CGGG-G-TC-AA-CT-C-G----
--GA-GGAAGG-T-GGGGATG-ACGTC--AAGT--CATCA---TGCC-CCTTAT-GTCC-
A-GGGCT-TC-AC-ACATG-CTACAATGGCCAG-T-ACAGAGGGCT-GCG-AAGCC-G-T
-AAGGT-GGA-GC-GAAT-CC-C-TTAAA--GCTG-GTCTCAGTTC-GGAT-TGGGGTCT
GCAAC-TCGACCCC-A-TGAAGTCGGAGTCGCTA-G-TAAT-CGCAGA-TCAGCAACGCT
G-C--GGTG-AA-TACGTTCC-CGGG-CCT-TGTACACACCG-C-CCG-TCA-CGTCA-T
GA-AA-G-TCGGT-AACACC-CGAAGC-CAGTGGCCTAACCTTTTGGAGGGA--------
------------------------------------------------------------
--------------------------------------GCTGTC-GAA-GGTG-GGA--T
CGGCG-A-TT-GGGACGAAGT-CGTAACAA-GGTAGCCG----TACC-GGAA------GG
TGCGGCTGGATCACCTCC
>61615|Cupriavidus taiwanensis|Cupriavidus|Betaproteobacteria|Proteobacteria|Cupriavidus taiwanensis LMG 19424|gi188590795|1622701|plus
AGAG-TT-T-GATCCTGG-CTCAGATTGAA--CGCTGGC-GGCA-TGCCT-TACACATGC
AAG-TC--GAACGGCAGCGCGGGCTTCGGCCTGGCGGCG---------------------
------------------------------------------------------------
---------------------------------------------------------AGT
---GGC-GAACGGG-T-G-AGTAATA-CATCGGA---ACGTG-CCC-TGTCGTGG-GG-G
AT-AACTAGTCGAAAG-A-TTAGCTAATA--CCGCATACG----------ACC--TGAG-
-GGT------------GAAA-GCGGGGGACCGCAAGGCCTC-------------------
------------------------------------------------------------
------------------------------------------------------------
------------------------------------------------GC-GCGATAGG-
AGCG-GCCG-ATGTCTGAT-TA-GC-TAG-TT----GGTG-GGGT-AAAGG-C-CTACCA
AGGCGACGAT-CA-G-TAGCTGGTCTGAGA-GGACGATC-AGC-CACACTG-GGA-CTGA
GA-CACGGCCCAGA-CTCC-TACGGGAGGC-AGCA-GTGGGGAATTTTGGACAAT-GGGG
-GCAA-----CCCTGA-TCCAGCAATGCC-GCGTG-TGTG-A-A-GA-AGG-CC-TTC--
G--GGTT-GTAAA-GCA-C--T-TT-T--GT--CCGG-AAAGAAATGGCTCTGGCTAATA
CCCGGGGTCGA---TGACG-GTA-CCG-G-AA-GAATAA-GCACC-GGCTAACTACGTGC
CAGCAGCCGCGGTAATA-CGTAGGGT-GCGAG-C-GTTAATCGGA-A-TTA-CT-GGGCG
TAAA-GCGTGCGC-A-GGC-GGT-TT-GATAAGACA-G--G-C-GTGAAAT-CCCC---G
GG-C-TCAA-CCTG-G-GA-AT-GG-CGC-T-TG-TGAC-TGTCA-GGCTA-G-AGTGCG
-TCAGA-GGGGGGT-AG-AATTCCACGT-GTAGC-AG-TGAAAT-GC-GTAGAG--ATGT
-GGAGGA-ATAC-CGA--T-G--GCG-AA-GGCAGCCCCC-TG-GGACGTGAC-TGA-CG
CT-CAT-GCA-CG-AAAGC-GTGG-GGAG-C-AAAC-AGG-ATT-AGA-TAC-CCTGGTA
GTCCAC-GCCCTAAA-CGATGTCAACT--AGT-TGTTGGGGATTCATTT-----CTT-CA
G-TA-ACGTA-GCTAACGCG-TGAA-GTTGACC-GC-CT-GGGGAG-TACGG-TC-GCAA
GA-T-T-AAAACT-CAAA-GGAAT-TGACG-G-GGA-CCCGC-ACAAG-C-GGT-G-GAT
GATGT-GGATTAATTCGATGCAACGCGAAA-AA-CCTTA-CCTACCC-TTG-ACAT-G-C
CACT----AACGA-AGCAGAG-A-TGC-ATTAGGTGCCCGAAAGGGAA------------
--AGTGGACACAGGTGCTGCATGG-CT-GTCGTCAGCTCGTG-TCGTGAGATGTTGGG-T
TAAGT-CCCGCAA-CGAG-CGCAACCCTT-GT-CTCTAG-TTGCT---AC---GCAAG--
------------AGCAC-T-CTA-GAGAGACT-G-C-CGGT-G-AC-AA-AC-C-G----
--GA-GGAAGG-T-GGGGATG-ACGTC--AAGT--CCTCA---TGGC-CCTTAT-GGGT-
A-GGGCT-TC-AC-ACGTC-ATACAATGGTGCG-T-ACAGAGGGTT-GCC-AACCC-G-C
-GAGGG-GGA-GC-TAAT-CC-C-AGAAA--ACGC-ATCGTAGTCC-GGAT-CGTAGTCT
GCAAC-TCGACTAC-G-TGAAGCTGGAATCGCTA-G-TAAT-CGCGGA-TCAGC-ATGCC
G-C--GGTG-AA-TACGTTCC-CGGG-TCT-TGTACACACCG-C-CCG-TCA-CACCA-T
GG-GA-G-TGGGT-TTTGCC-AGAAGT-AGTTAGCCTAACCGCAAGGAGGGC--------
------------------------------------------------------------
--------------------------------------GATTAC-CAC-GGCA-GGG--T
TCATG-A-CT-GGGGTGAAGT-CGTAACAA-GGTAGCCG----TATC-GGAG------GG
TGCGGCTGGATCACCTCC
>61615|Cupriavidus taiwanensis|Cupriavidus|Betaproteobacteria|Proteobacteria|Cupriavidus taiwanensis LMG 19424|gi188590795|2924666|minus
AGAG-TT-T-GATCCTGG-CTCAGATTGAA--CGCTGGC-GGCA-TGCCT-TACACATGC
AAG-TC--GAACGGCAGCGCGGGCTTCGGCCTGGCGGCG---------------------
------------------------------------------------------------
---------------------------------------------------------AGT
---GGC-GAACGGG-T-G-AGTAATA-CATCGGA---ACGTG-CCC-TGTCGTGG-GG-G
AT-AACTAGTCGAAAG-A-TTAGCTAATA--CCGCATACG----------ACC--TGAG-
-GGT------------GAAA-GCGGGGGACCGCAAGGCCTC-------------------
------------------------------------------------------------
------------------------------------------------------------
------------------------------------------------GC-GCGATAGG-
AGCG-GCCG-ATGTCTGAT-TA-GC-TAG-TT----GGTG-GGGT-AAAGG-C-CTACCA
AGGCGACGAT-CA-G-TAGCTGGTCTGAGA-GGACGATC-AGC-CACACTG-GGA-CTGA
GA-CACGGCCCAGA-CTCC-TACGGGAGGC-AGCA-GTGGGGAATTTTGGACAAT-GGGG
-GCAA-----CCCTGA-TCCAGCAATGCC-GCGTG-TGTG-A-A-GA-AGG-CC-TTC--
G--GGTT-GTAAA-GCA-C--T-TT-T--GT--CCGG-AAAGAAATGGCCCTGGCTAATA
CCCGGGGTCGA---TGACG-GTA-CCG-G-AA-GAATAA-GCACC-GGCTAACTACGTGC
CAGCAGCCGCGGTAATA-CGTAGGGT-GCGAG-C-GTTAATCGGA-A-TTA-CT-GGGCG
TAAA-GCGTGCGC-A-GGC-GGT-TT-GATAAGACA-G--G-C-GTGAAAT-CCCC---G
GG-C-TCAA-CCTG-G-GA-AT-GG-CGC-T-TG-TGAC-TGTCA-GGCTA-G-AGTGCG
-TCAGA-GGGGGGT-AG-AATTCCACGT-GTAGC-AG-TGAAAT-GC-GTAGAG--ATGT
-GGAGGA-ATAC-CGA--T-G--GCG-AA-GGCAGCCCCC-TG-GGACGTGAC-TGA-CG
CT-CAT-GCA-CG-AAAGC-GTGG-GGAG-C-AAAC-AGG-ATT-AGA-TAC-CCTGGTA
GTCCAC-GCCCTAAA-CGATGTCAACT--AGT-TGTTGGGGATTCATTT-----CTT-CA
G-TA-ACGTA-GCTAACGCG-TGAA-GTTGACC-GC-CT-GGGGAG-TACGG-TC-GCAA
GA-T-T-AAAACT-CAAA-GGAAT-TGACG-G-GGA-CCCGC-ACAAG-C-GGT-G-GAT
GATGT-GGATTAATTCGATGCAACGCGAAA-AA-CCTTA-CCTACCC-TTG-ACAT-G-C
CACT----AACGA-AGCAGAG-A-TGC-ATTAGGTGCCCGAAAGGGAA------------
--AGTGGACACAGGTGCTGCATGG-CT-GTCGTCAGCTCGTG-TCGTGAGATGTTGGG-T
TAAGT-CCCGCAA-CGAG-CGCAACCCTT-GT-CTCTAG-TTGCT---AC---GCAAG--
------------AGCAC-T-CTA-GAGAGACT-G-C-CGGT-G-AC-AA-AC-C-G----
--GA-GGAAGG-T-GGGGATG-ACGTC--AAGT--CCTCA---TGGC-CCTTAT-GGGT-
A-GGGCT-TC-AC-ACGTC-ATACAATGGTGCG-T-ACAGAGGGTT-GCC-AACCC-G-C
-GAGGG-GGA-GC-TAAT-CC-C-AGAAA--ACGC-ATCGTAGTCC-GGAT-CGTAGTCT
GCAAC-TCGACTAC-G-TGAAGCTGGAATCGCTA-G-TAAT-CGCGGA-TCAGC-ATGCC
G-C--GGTG-AA-TACGTTCC-CGGG-TCT-TGTACACACCG-C-CCG-TCA-CACCA-T
GG-GA-G-TGGGT-TTTGCC-AGAAGT-AGTTAGCCTAACCGCAAGGAGGGC--------
------------------------------------------------------------
--------------------------------------GATTAC-CAC-GGCA-GGG--T
TCATG-A-CT-GGGGTGAAGT-CGTAACAA-GGTAGCCG----TATC-GGAA------GG
TGCGGCTGGATCACCTCC
>61615|Cupriavidus taiwanensis|Cupriavidus|Betaproteobacteria|Proteobacteria|Cupriavidus taiwanensis LMG 19424|gi188590795|3137040|minus
AGAG-TT-T-GATCCTGG-CTCAGATTGAA--CGCTGGC-GGCA-TGCCT-TACACATGC
AAG-TC--GAACGGCAGCGCGGGCTTCGGCCTGGCGGCG---------------------
------------------------------------------------------------
---------------------------------------------------------AGT
---GGC-GAACGGG-T-G-AGTAATA-CATCGGA---ACGTG-CCC-TGTCGTGG-GG-G
AT-AACTAGTCGAAAG-A-TTAGCTAATA--CCGCATACG----------ACC--TGAG-
-GGT------------GAAA-GCGGGGGACCGGTAACGGCCTC-----------------
------------------------------------------------------------
------------------------------------------------------------
------------------------------------------------GC-GCGATAGG-
AGCG-GCCG-ATGTCTGAT-TA-GC-TAG-TT----GGTG-GGGT-AAAGG-C-CTACCA
AGGCGACGAT-CA-G-TAGCTGGTCTGAGA-GGACGATC-AGC-CACACTG-GGA-CTGA
GA-CACGGCCCAGA-CTCC-TACGGGAGGC-AGCA-GTGGGGAATTTTGGACAAT-GGGG
-GCAA-----CCCTGA-TCCAGCAATGCC-GCGTG-TGTG-A-A-GA-AGG-CC-TTC--
G--GGTT-GTAAA-GCA-C--T-TT-T--GT--CCGG-AAAGAAATGGCCCTGGCTAATA
CCCGGGGTCGA---TGACG-GTA-CCG-G-AA-GAATAA-GCACC-GGCTAACTACGTGC
CAGCAGCCGCGGTAATA-CGTAGGGT-GCGAG-C-GTTAATCGGA-A-TTA-CT-GGGCG
TAAA-GCGTGCGC-A-GGC-GGT-TT-GATAAGACA-G--G-C-GTGAAAT-CCCC---G
GG-C-TCAA-CCTG-G-GA-AT-GG-CGC-T-TG-TGAC-TGTCA-GGCTA-G-AGTGCG
-TCAGA-GGGGGGT-AG-AATTCCACGT-GTAGC-AG-TGAAAT-GC-GTAGAG--ATGT
-GGAGGA-ATAC-CGA--T-G--GCG-AA-GGCAGCCCCC-TG-GGACGTGAC-TGA-CG
CT-CAT-GCA-CG-AAAGC-GTGG-GGAG-C-AAAC-AGG-ATT-AGA-TAC-CCTGGTA
GTCCAC-GCCCTAAA-CGATGTCAACT--AGT-TGTTGGGGATTCATTT-----CTT-CA
G-TA-ACGTA-GCTAACGCG-TGAA-GTTGACC-GC-CT-GGGGAG-TACGG-TC-GCAA
GA-T-T-AAAACT-CAAA-GGAAT-TGACG-G-GGA-CCCGC-ACAAG-C-GGT-G-GAT
GATGT-GGATTAATTCGATGCAACGCGAAA-AA-CCTTA-CCTACCC-TTG-ACAT-G-C
CACT----AACGA-AGCAGAG-A-TGC-ATTAGGTGCCCGAAAGGGAA------------
--AGTGGACACAGGTGCTGCATGG-CT-GTCGTCAGCTCGTG-TCGTGAGATGTTGGG-T
TAAGT-CCCGCAA-CGAG-CGCAACCCTT-GT-CTCTAG-TTGCT---AC---GCAAG--
------------AGCAC-T-CTA-GAGAGACT-G-C-CGGT-G-AC-AA-AC-C-G----
--GA-GGAAGG-T-GGGGATG-ACGTC--AAGT--CCTCA---TGGC-CCTTAT-GGGT-
A-GGGCT-TC-AC-ACGTC-ATACAATGGTGCG-T-ACAGAGGGTT-GCC-AACCC-G-C
-GAGGG-GGA-GC-TAAT-CC-C-AGAAA--ACGC-ATCGTAGTCC-GGAT-CGTAGTCT
GCAAC-TCGACTAC-G-TGAAGCTGGAATCGCTA-G-TAAT-CGCGGA-TCAGC-ATGCC
G-C--GGTG-AA-TACGTTCC-CGGG-TCT-TGTACACACCG-C-CCG-TCA-CACCA-T
GG-GA-G-TGGGT-TTTGCC-AGAAGT-AGTTAGCCTAACCGCAAGGAGGGC--------
------------------------------------------------------------
--------------------------------------GATTAC-CAC-GGCA-GGG--T
TCATG-A-CT-GGGGTGAAGT-CGTAACAA-GGTAGCCG----TATC-GGAA------GG
TGCGGCTGGATCACCTCC
>61615|Cupriavidus taiwanensis|Cupriavidus|Betaproteobacteria|Proteobacteria|Cupriavidus taiwanensis LMG 19424|gi188591847|177258|plus
AGAG-TT-T-GATCCTGG-CTCAGATTGAA--CGCTGGC-GGCA-TGCCT-TACACATGC
AAG-TC--GAACGGCAGCGCGGGCTTCGGCCTGGCGGCG---------------------
------------------------------------------------------------
---------------------------------------------------------AGT
---GGC-GAACGGG-T-G-AGTAATA-CATCGGA---ACGTG-CCC-TGTCGTGG-GG-G
AT-AACTAGTCGAAAG-A-TTAGCTAATA--CCGCATACG----------ACC--TGAG-
-GGT------------GAAA-GCGGGGGACCGGTAACGGCCTC-----------------
------------------------------------------------------------
------------------------------------------------------------
------------------------------------------------GC-GCGATAGG-
AGCG-GCCG-ATGTCTGAT-TA-GC-TAG-TT----GGTG-GGGT-AAAGG-C-CTACCA
AGGCGACGAT-CA-G-TAGCTGGTCTGAGA-GGACGATC-AGC-CACACTG-GGA-CTGA
GA-CACGGCCCAGA-CTCC-TACGGGAGGC-AGCA-GTGGGGAATTTTGGACAAT-GGGG
-GCAA-----CCCTGA-TCCAGCAATGCC-GCGTG-TGTG-A-A-GA-AGG-CC-TTC--
G--GGTT-GTAAA-GCA-C--T-TT-T--GT--CCGG-AAAGAAATGGCTCTGGCTAATA
CCCGGGGTCGA---TGACG-GTA-CCG-G-AA-GAATAA-GCACC-GGCTAACTACGTGC
CAGCAGCCGCGGTAATA-CGTAGGGT-GCGAG-C-GTTAATCGGA-A-TTA-CT-GGGCG
TAAA-GCGTGCGC-A-GGC-GGT-TT-GATAAGACA-G--G-C-GTGAAAT-CCCC---G
GG-C-TCAA-CCTG-G-GA-AT-GG-CGC-T-TG-TGAC-TGTCA-GGCTA-G-AGTGCG
-TCAGA-GGGGGGT-AG-AATTCCACGT-GTAGC-AG-TGAAAT-GC-GTAGAG--ATGT
-GGAGGA-ATAC-CGA--T-G--GCG-AA-GGCAGCCCCC-TG-GGACGTGAC-TGA-CG
CT-CAT-GCA-CG-AAAGC-GTGG-GGAG-C-AAAC-AGG-ATT-AGA-TAC-CCTGGTA
GTCCAC-GCCCTAAA-CGATGTCAACT--AGT-TGTTGGGGATTCATTT-----CTT-CA
G-TA-ACGTA-GCTAACGCG-TGAA-GTTGACC-GC-CT-GGGGAG-TACGG-TC-GCAA
GA-T-T-AAAACT-CAAA-GGAAT-TGACG-G-GGA-CCCGC-ACAAG-C-GGT-G-GAT
GATGT-GGATTAATTCGATGCAACGCGAAA-AA-CCTTA-CCTACCC-TTG-ACAT-G-C
CACT----AACGA-AGCAGAG-A-TGC-ATCAGGTGCCCGAAAGGGAA------------
--AGTGGACACAGGTGCTGCATGG-CT-GTCGTCAGCTCGTG-TCGTGAGATGTTGGG-T
TAAGT-CCCGCAA-CGAG-CGCAACCCTT-GT-CTCTAG-TTGCT---AC---GCAAG--
------------AGCAC-T-CTA-GAGAGACT-G-C-CGGT-G-AC-AA-AC-C-G----
--GA-GGAAGG-T-GGGGATG-ACGTC--AAGT--CCTCA---TGGC-CCTTAT-GGGT-
A-GGGCT-TC-AC-ACGTC-ATACAATGGTGCG-T-ACAGAGGGTT-GCC-AACCC-G-C
-GAGGG-GGA-GC-TAAT-CC-C-AGAAA--ACGC-ATCGTAGTCC-GGAT-CGTAGTCT
GCAAC-TCGACTAC-G-TGAAGCTGGAATCGCTA-G-TAAT-CGCGGA-TCAGC-ATGCC
G-C--GGTG-AA-TACGTTCC-CGGG-TCT-TGTACACACCG-C-CCG-TCA-CACCA-T
GG-GA-G-TGGGT-TTTGCC-AGAAGT-AGTTAGCCTAACCGCAAGGAGGGC--------
------------------------------------------------------------
--------------------------------------GATTAC-CAC-GGCA-GGG--T
TCATG-A-CT-GGGGTGAAGT-CGTAACAA-GGTAGCCG----TATC-GGAA------GG
TGCGGCTGGATCACCTCC
>61615|Cupriavidus taiwanensis|Cupriavidus|Betaproteobacteria|Proteobacteria|Cupriavidus taiwanensis LMG 19424|gi188591847|658490|plus
AGAG-TT-T-GATCCTGG-CTCAGATTGAA--CGCTGGC-GGCA-TGCCT-TACACATGC
AAG-TC--GAACGGCAGCGCGGGCTTCGGCCTGGCGGCG---------------------
------------------------------------------------------------
---------------------------------------------------------AGT
---GGC-GAACGGG-T-G-AGTAATA-CATCGGA---ACGTG-CCC-TGTCGTGG-GG-G
AT-AACTAGTCGAAAG-A-TTAGCTAATA--CCGCATACG----------ACC--TGAG-
-GGT------------GAAA-GCGGGGGACCGCAAGGCCTC-------------------
------------------------------------------------------------
------------------------------------------------------------
------------------------------------------------GC-GCGATAGG-
AGCG-GCCG-ATGTCTGAT-TA-GC-TAG-TT----GGTG-GGGT-AAAGG-C-CTACCA
AGGCGACGAT-CA-G-TAGCTGGTCTGAGA-GGACGATC-AGC-CACACTG-GGA-CTGA
GA-CACGGCCCAGA-CTCC-TACGGGAGGC-AGCA-GTGGGGAATTTTGGACAAT-GGGG
-GCAA-----CCCTGA-TCCAGCAATGCC-GCGTG-TGTG-A-A-GA-AGG-CC-TTC--
G--GGTT-GTAAA-GCA-C--T-TT-T--GT--CCGG-AAAGAAATGGCTCTGGCTAATA
CCCGGGGTCGA---TGACG-GTA-CCG-G-AA-GAATAA-GCACC-GGCTAACTACGTGC
CAGCAGCCGCGGTAATA-CGTAGGGT-GCGAG-C-GTTAATCGGA-A-TTA-CT-GGGCG
TAAA-GCGTGCGC-A-GGC-GGT-TT-GATAAGACA-G--G-C-GTGAAAT-CCCC---G
GG-C-TCAA-CCTG-G-GA-AT-GG-CGC-T-TG-TGAC-TGTCA-GGCTA-G-AGTGCG
-TCAGA-GGGGGGT-AG-AATTCCACGT-GTAGC-AG-TGAAAT-GC-GTAGAG--ATGT
-GGAGGA-ATAC-CGA--T-G--GCG-AA-GGCAGCCCCC-TG-GGACGTGAC-TGA-CG
CT-CAT-GCA-CG-AAAGC-GTGG-GGAG-C-AAAC-AGG-ATT-AGA-TAC-CCTGGTA
GTCCAC-GCCCTAAA-CGATGTCAACT--AGT-TGTTGGGGATTCATTT-----CTT-CA
G-TA-ACGTA-GCTAACGCG-TGAA-GTTGACC-GC-CT-GGGGAG-TACGG-TC-GCAA
GA-T-T-AAAACT-CAAA-GGAAT-TGACG-G-GGA-CCCGC-ACAAG-C-GGT-G-GAT
GATGT-GGATTAATTCGATGCAACGCGAAA-AA-CCTTA-CCTACCC-TTG-ACAT-G-C
CACT----AACGA-AGCAGAG-A-TGC-ATCAGGTGCCCGAAAGGGAA------------
--AGTGGACACAGGTGCTGCATGG-CT-GTCGTCAGCTCGTG-TCGTGAGATGTTGGG-T
TAAGT-CCCGCAA-CGAG-CGCAACCCTT-GT-CTCTAG-TTGCT---AC---GCAAG--
------------AGCAC-T-CTA-GAGAGACT-G-C-CGGT-G-AC-AA-AC-C-G----
--GA-GGAAGG-T-GGGGATG-ACGTC--AAGT--CCTCA---TGGC-CCTTAT-GGGT-
A-GGGCT-TC-AC-ACGTC-ATACAATGGTGCG-T-ACAGAGGGTT-GCC-AACCC-G-C
-GAGGG-GGA-GC-TAAT-CC-C-AGAAA--ACGC-ATCGTAGTCC-GGAT-CGTAGTCT
GCAAC-TCGACTAC-G-TGAAGCTGGAATCGCTA-G-TAAT-CGCGGA-TCAGC-ATGCC
G-C--GGTG-AA-TACGTTCC-CGGG-TCT-TGTACACACCG-C-CCG-TCA-CACCA-T
GG-GA-G-TGGGT-TTTGCC-AGAAGT-AGTTAGCCTAACCGCAAGGAGGGC--------
------------------------------------------------------------
--------------------------------------GATTAC-CAC-GGCA-GGG--T
TCATG-A-CT-GGGGTGAAGT-CGTAACAA-GGTAGCCG----TATC-GGAA------GG
TGCGGCTGGATCACCTCC
>61617|Methylobacterium extorquens|Methylobacterium|Alphaproteobacteria|Proteobacteria|Methylobacterium extorquens DM4|gi254558653|1338776|minus
AGAG-TT-T-GATCCTGG-CTCAGAGCGAA--CGCTGGC-GGCA-GGCTT-AACACATGC
AAG-TC--GAACGGGCACCTTCGGGTGTC-------------------------------
------------------------------------------------------------
---------------------------------------------------------AGT
---GGC-AGACGGG-T-G-AGTAACA-CGTGGGA---ACGTA-CCC-TTCGGTTC-GG-A
AT-AACTCAGGGAAAC-T-TGAGCTAATA--CCGGATACG----------CCC--TTTT-
-GGG------------GAAA-GGTTTA---------------------------------
------------------------------------------------------------
------------------------------------------------------------
------------------------------------------------CT-GCCGAAGG-
ATCG-GCCC-GCGTCTGAT-TA-GC-TTG-TT----GGTG-GGGT-AACGG-C-CTACCA
AGGCGACGAT-CA-G-TAGCTGGTCTGAGA-GGATGATC-AGC-CACACTG-GGA-CTGA
GA-CACGGCCCAGA-CTCC-TACGGGAGGC-AGCA-GTGGGGAATATTGGACAAT-GGGC
-GCAA-----GCCTGA-TCCAGCCATGCC-GCGTG-AGTG-A-T-GA-AGG-CC-TTA--
G--GGTT-GTAAA-GCT-C--T-TT-T--GT--CCGG-GACGATAA--------------
--------------TGACG-GTA-CCG-G-AA-GAATAA-GCCCC-GGCTAACTTCGTGC
CAGCAGCCGCGGTAATA-CGAAGGGG-GCTAG-C-GTTGCTCGGA-A-TCA-CT-GGGCG
TAAA-GGGCGCGT-A-GGC-GGC-CG-ATTAAGTCG-G--G-G-GTGAAAG-CCTG---T
GG-C-TCAA-CCAC-A-GA-AT-TG-CCT-T-CG-ATAC-TGGTT-GGCTT-G-AGACCG
-GAAGA-GGACAGC-GG-AACTGCGAGT-GTAGA-GG-TGAAAT-TC-GTAGAT--ATTC
-GCAAGA-ACAC-CAG--T-G--GCG-AA-GGCGGCTGTC-TG-GTCCGGTTC-TGA-CG
CT-GAG-GCG-CG-AAAGC-GTGG-GGAG-C-AAAC-AGG-ATT-AGA-TAC-CCTGGTA
GTCCAC-GCCGTAAA-CGATGAATGCC--AGC-CGTTGGCCTGCTTGCA-----GGT-CA
G-TG-GCGCC-GCTAACGCA-TTAA-GCATTCC-GC-CT-GGGGAG-TACGG-TC-GCAA
GA-T-T-AAAACT-CAAA-GGAAT-TGACG-G-GGG-CCCGC-ACAAG-C-GGT-G-GAG
CATGT-GGTTTAATTCGAAGCAACGCGCAG-AA-CCTTA-CCATCCC-TTG-ACAT-G-G
CATG----TTACC-TCGAGAG-A-TCG-GGGA---TCCTCTTCGGAGG------------
--CGTGCACACAGGTGCTGCATGG-CT-GTCGTCAGCTCGTG-TCGTGAGATGTTGGG-T
TAAGT-CCCGCAA-CGAG-CGCAACCCAC-GT-CCTTAG-TTGCC---AT-CATTCAGT-
----------TGGGCAC-T-CTA-GGGAGACT-G-C-CGGT-G-AT-AA-GC-C-GC---
--GA-GGAAGG-T-GTGGATG-ACGTC--AAGT--CCTCA---TGGC-CCTTAC-GGGA-
T-GGGCT-AC-AC-ACGTG-CTACAATGGCGGT-G-ACAGTGGGAC-GCG-AAGCC-G-C
-GAGGT-GGA-GC-AAAT-CC-C-C-AAA--AACC-GTCTCAGTTC-GGAT-TGCACTCT
GCAAC-TCGGGTGC-A-TGAAGGCGGAATCGCTA-G-TAAT-CGTGGA-TCAGC-ACGCC
A-C--GGTG-AA-TACGTTCC-CGGG-CCT-TGTACACACCG-C-CCG-TCA-CACCA-T
GG-GA-G-TTGGT-CTTACC-CGACGG-CGCTGCGCCAACCGCAAGGAGGCA--------
------------------------------------------------------------
--------------------------------------GGCGAC-CAC-GGTA-GGG--T
CAGCG-A-CT-GGGGTGAAGT-CGTAACAA-GGTAGCCG----TAGG-GGAA------CC
TGCGGCTGGATCACCTCC
>61617|Methylobacterium extorquens|Methylobacterium|Alphaproteobacteria|Proteobacteria|Methylobacterium extorquens DM4|gi254558653|1361033|minus
AGAG-TT-T-GATCCTGG-CTCAGAGCGAA--CGCTGGC-GGCA-GGCTT-AACACATGC
AAG-TC--GAACGGGCACCTTCGGGTGTC-------------------------------
------------------------------------------------------------
---------------------------------------------------------AGT
---GGC-AGACGGG-T-G-AGTAACA-CGTGGGA---ACGTA-CCC-TTCGGTTC-GG-A
AT-AACTCAGGGAAAC-T-TGAGCTAATA--CCGGATACG----------CCC--TTTT-
-GGG------------GAAA-GGTTTA---------------------------------
------------------------------------------------------------
------------------------------------------------------------
------------------------------------------------CT-GCCGAAGG-
ATCG-GCCC-GCGTCTGAT-TA-GC-TTG-TT----GGTG-GGGT-AACGG-C-CTACCA
AGGCGACGAT-CA-G-TAGCTGGTCTGAGA-GGATGATC-AGC-CACACTG-GGA-CTGA
GA-CACGGCCCAGA-CTCC-TACGGGAGGC-AGCA-GTGGGGAATATTGGACAAT-GGGC
-GCAA-----GCCTGA-TCCAGCCATGCC-GCGTG-AGTG-A-T-GA-AGG-CC-TTA--
G--GGTT-GTAAA-GCT-C--T-TT-T--GT--CCGG-GACGATAA--------------
--------------TGACG-GTA-CCG-G-AA-GAATAA-GCCCC-GGCTAACTTCGTGC
CAGCAGCCGCGGTAATA-CGAAGGGG-GCTAG-C-GTTGCTCGGA-A-TCA-CT-GGGCG
TAAA-GGGCGCGT-A-GGC-GGC-CG-ATTAAGTCG-G--G-G-GTGAAAG-CCTG---T
GG-C-TCAA-CCAC-A-GA-AT-TG-CCT-T-CG-ATAC-TGGTT-GGCTT-G-AGACCG
-GAAGA-GGACAGC-GG-AACTGCGAGT-GTAGA-GG-TGAAAT-TC-GTAGAT--ATTC
-GCAAGA-ACAC-CAG--T-G--GCG-AA-GGCGGCTGTC-TG-GTCCGGTTC-TGA-CG
CT-GAG-GCG-CG-AAAGC-GTGG-GGAG-C-AAAC-AGG-ATT-AGA-TAC-CCTGGTA
GTCCAC-GCCGTAAA-CGATGAATGCC--AGC-CGTTGGCCTGCTTGCA-----GGT-CA
G-TG-GCGCC-GCTAACGCA-TTAA-GCATTCC-GC-CT-GGGGAG-TACGG-TC-GCAA
GA-T-T-AAAACT-CAAA-GGAAT-TGACG-G-GGG-CCCGC-ACAAG-C-GGT-G-GAG
CATGT-GGTTTAATTCGAAGCAACGCGCAG-AA-CCTTA-CCATCCC-TTG-ACAT-G-G
CATG----TTACC-TCGAGAG-A-TCG-GGGA---TCCTCTTCGGAGG------------
--CGTGCACACAGGTGCTGCATGG-CT-GTCGTCAGCTCGTG-TCGTGAGATGTTGGG-T
TAAGT-CCCGCAA-CGAG-CGCAACCCAC-GT-CCTTAG-TTGCC---AT-CATTCAGT-
----------TGGGCAC-T-CTA-GGGAGACT-G-C-CGGT-G-AT-AA-GC-C-GC---
--GA-GGAAGG-T-GTGGATG-ACGTC--AAGT--CCTCA---TGGC-CCTTAC-GGGA-
T-GGGCT-AC-AC-ACGTG-CTACAATGGCGGT-G-ACAGTGGGAC-GCG-AAGCC-G-C
-GAGGT-GGA-GC-AAAT-CC-C-C-AAA--AACC-GTCTCAGTTC-GGAT-TGCACTCT
GCAAC-TCGGGTGC-A-TGAAGGCGGAATCGCTA-G-TAAT-CGTGGA-TCAGC-ACGCC
A-C--GGTG-AA-TACGTTCC-CGGG-CCT-TGTACACACCG-C-CCG-TCA-CACCA-T
GG-GA-G-TTGGT-CTTACC-CGACGG-CGCTGCGCCAACCGCAAGGAGGCA--------
------------------------------------------------------------
--------------------------------------GGCGAC-CAC-GGTA-GGG--T
CAGCG-A-CT-GGGGTGAAGT-CGTAACAA-GGTAGCCG----TAGG-GGAA------CC
TGCGGCTGGATCACCTCC
>61617|Methylobacterium extorquens|Methylobacterium|Alphaproteobacteria|Proteobacteria|Methylobacterium extorquens DM4|gi254558653|1902701|minus
AGAG-TT-T-GATCCTGG-CTCAGAGCGAA--CGCTGGC-GGCA-GGCTT-AACACATGC
AAG-TC--GAACGGGCACCTTCGGGTGTC-------------------------------
------------------------------------------------------------
---------------------------------------------------------AGT
---GGC-AGACGGG-T-G-AGTAACA-CGTGGGA---ACGTA-CCC-TTCGGTTC-GG-A
AT-AACTCAGGGAAAC-T-TGAGCTAATA--CCGGATACG----------CCC--TTTT-
-GGG------------GAAA-GGTTTA---------------------------------
------------------------------------------------------------
------------------------------------------------------------
------------------------------------------------CT-GCCGAAGG-
ATCG-GCCC-GCGTCTGAT-TA-GC-TTG-TT----GGTG-GGGT-AACGG-C-CTACCA
AGGCGACGAT-CA-G-TAGCTGGTCTGAGA-GGATGATC-AGC-CACACTG-GGA-CTGA
GA-CACGGCCCAGA-CTCC-TACGGGAGGC-AGCA-GTGGGGAATATTGGACAAT-GGGC
-GCAA-----GCCTGA-TCCAGCCATGCC-GCGTG-AGTG-A-T-GA-AGG-CC-TTA--
G--GGTT-GTAAA-GCT-C--T-TT-T--GT--CCGG-GACGATAA--------------
--------------TGACG-GTA-CCG-G-AA-GAATAA-GCCCC-GGCTAACTTCGTGC
CAGCAGCCGCGGTAATA-CGAAGGGG-GCTAG-C-GTTGCTCGGA-A-TCA-CT-GGGCG
TAAA-GGGCGCGT-A-GGC-GGC-CG-ATTAAGTCG-G--G-G-GTGAAAG-CCTG---T
GG-C-TCAA-CCAC-A-GA-AT-TG-CCT-T-CG-ATAC-TGGTT-GGCTT-G-AGACCG
-GAAGA-GGACAGC-GG-AACTGCGAGT-GTAGA-GG-TGAAAT-TC-GTAGAT--ATTC
-GCAAGA-ACAC-CAG--T-G--GCG-AA-GGCGGCTGTC-TG-GTCCGGTTC-TGA-CG
CT-GAG-GCG-CG-AAAGC-GTGG-GGAG-C-AAAC-AGG-ATT-AGA-TAC-CCTGGTA
GTCCAC-GCCGTAAA-CGATGAATGCC--AGC-CGTTGGCCTGCTTGCA-----GGT-CA
G-TG-GCGCC-GCTAACGCA-TTAA-GCATTCC-GC-CT-GGGGAG-TACGG-TC-GCAA
GA-T-T-AAAACT-CAAA-GGAAT-TGACG-G-GGG-CCCGC-ACAAG-C-GGT-G-GAG
CATGT-GGTTTAATTCGAAGCAACGCGCAG-AA-CCTTA-CCATCCC-TTG-ACAT-G-G
CATG----TTACC-TCGAGAG-A-TCG-GGGA---TCCTCTTCGGAGG------------
--CGTGCACACAGGTGCTGCATGG-CT-GTCGTCAGCTCGTG-TCGTGAGATGTTGGG-T
TAAGT-CCCGCAA-CGAG-CGCAACCCAC-GT-CCTTAG-TTGCC---AT-CATTCAGT-
----------TGGGCAC-T-CTA-GGGAGACT-G-C-CGGT-G-AT-AA-GC-C-GC---
--GA-GGAAGG-T-GTGGATG-ACGTC--AAGT--CCTCA---TGGC-CCTTAC-GGGA-
T-GGGCT-AC-AC-ACGTG-CTACAATGGCGGT-G-ACAGTGGGAC-GCG-AAGCC-G-C
-GAGGT-GGA-GC-AAAT-CC-C-C-AAA--AACC-GTCTCAGTTC-GGAT-TGCACTCT
GCAAC-TCGGGTGC-A-TGAAGGCGGAATCGCTA-G-TAAT-CGTGGA-TCAGC-ACGCC
A-C--GGTG-AA-TACGTTCC-CGGG-CCT-TGTACACACCG-C-CCG-TCA-CACCA-T
GG-GA-G-TTGGT-CTTACC-CGACGG-CGCTGCGCCAACCGCAAGGAGGCA--------
------------------------------------------------------------
--------------------------------------GGCGAC-CAC-GGTA-GGG--T
CAGCG-A-CT-GGGGTGAAGT-CGTAACAA-GGTAGCCG----TAGG-GGAA------CC
TGCGGCTGGATCACCTCC
>61617|Methylobacterium extorquens|Methylobacterium|Alphaproteobacteria|Proteobacteria|Methylobacterium extorquens DM4|gi254558653|529654|minus
AGAG-TT-T-GATCCTGG-CTCAGAGCGAA--CGCTGGC-GGCA-GGCTT-AACACATGC
AAG-TC--GAACGGGCACCTTCGGGTGTC-------------------------------
------------------------------------------------------------
---------------------------------------------------------AGT
---GGC-AGACGGG-T-G-AGTAACA-CGTGGGA---ACGTA-CCC-TTCGGTTC-GG-A
AT-AACTCAGGGAAAC-T-TGAGCTAATA--CCGGATACG----------CCC--TTTT-
-GGG------------GAAA-GGTTTA---------------------------------
------------------------------------------------------------
------------------------------------------------------------
------------------------------------------------CT-GCCGAAGG-
ATCG-GCCC-GCGTCTGAT-TA-GC-TTG-TT----GGTG-GGGT-AACGG-C-CTACCA
AGGCGACGAT-CA-G-TAGCTGGTCTGAGA-GGATGATC-AGC-CACACTG-GGA-CTGA
GA-CACGGCCCAGA-CTCC-TACGGGAGGC-AGCA-GTGGGGAATATTGGACAAT-GGGC
-GCAA-----GCCTGA-TCCAGCCATGCC-GCGTG-AGTG-A-T-GA-AGG-CC-TTA--
G--GGTT-GTAAA-GCT-C--T-TT-T--GT--CCGG-GACGATAA--------------
--------------TGACG-GTA-CCG-G-AA-GAATAA-GCCCC-GGCTAACTTCGTGC
CAGCAGCCGCGGTAATA-CGAAGGGG-GCTAG-C-GTTGCTCGGA-A-TCA-CT-GGGCG
TAAA-GGGCGCGT-A-GGC-GGC-CG-ATTAAGTCG-G--G-G-GTGAAAG-CCTG---T
GG-C-TCAA-CCAC-A-GA-AT-TG-CCT-T-CG-ATAC-TGGTT-GGCTT-G-AGACCG
-GAAGA-GGACAGC-GG-AACTGCGAGT-GTAGA-GG-TGAAAT-TC-GTAGAT--ATTC
-GCAAGA-ACAC-CAG--T-G--GCG-AA-GGCGGCTGTC-TG-GTCCGGTTC-TGA-CG
CT-GAG-GCG-CG-AAAGC-GTGG-GGAG-C-AAAC-AGG-ATT-AGA-TAC-CCTGGTA
GTCCAC-GCCGTAAA-CGATGAATGCC--AGC-CGTTGGCCTGCTTGCA-----GGT-CA
G-TG-GCGCC-GCTAACGCA-TTAA-GCATTCC-GC-CT-GGGGAG-TACGG-TC-GCAA
GA-T-T-AAAACT-CAAA-GGAAT-TGACG-G-GGG-CCCGC-ACAAG-C-GGT-G-GAG
CATGT-GGTTTAATTCGAAGCAACGCGCAG-AA-CCTTA-CCATCCC-TTG-ACAT-G-G
CATG----TTACC-TCGAGAG-A-TCG-GGGA---TCCTCTTCGGAGG------------
--CGTGCACACAGGTGCTGCATGG-CT-GTCGTCAGCTCGTG-TCGTGAGATGTTGGG-T
TAAGT-CCCGCAA-CGAG-CGCAACCCAC-GT-CCTTAG-TTGCC---AT-CATTCAGT-
----------TGGGCAC-T-CTA-GGGAGACT-G-C-CGGT-G-AT-AA-GC-C-GC---
--GA-GGAAGG-T-GTGGATG-ACGTC--AAGT--CCTCA---TGGC-CCTTAC-GGGA-
T-GGGCT-AC-AC-ACGTG-CTACAATGGCGGT-G-ACAGTGGGAC-GCG-AAGCC-G-C
-GAGGT-GGA-GC-AAAT-CC-C-C-AAA--AACC-GTCTCAGTTC-GGAT-TGCACTCT
GCAAC-TCGGGTGC-A-TGAAGGCGGAATCGCTA-G-TAAT-CGTGGA-TCAGC-ACGCC
A-C--GGTG-AA-TACGTTCC-CGGG-CCT-TGTACACACCG-C-CCG-TCA-CACCA-T
GG-GA-G-TTGGT-CTTACC-CGACGG-CGCTGCGCCAACCGCAAGGAGGCA--------
------------------------------------------------------------
--------------------------------------GGCGAC-CAC-GGTA-GGG--T
CAGCG-A-CT-GGGGTGAAGT-CGTAACAA-GGTAGCCG----TAGG-GGAA------CC
TGCGGCTGGATCACCTCC
>61617|Methylobacterium extorquens|Methylobacterium|Alphaproteobacteria|Proteobacteria|Methylobacterium extorquens DM4|gi254558653|860582|minus
AGAG-TT-T-GATCCTGG-CTCAGAGCGAA--CGCTGGC-GGCA-GGCTT-AACACATGC
AAG-TC--GAACGGGCACCTTCGGGTGTC-------------------------------
------------------------------------------------------------
---------------------------------------------------------AGT
---GGC-AGACGGG-T-G-AGTAACA-CGTGGGA---ACGTA-CCC-TTCGGTTC-GG-A
AT-AACTCAGGGAAAC-T-TGAGCTAATA--CCGGATACG----------CCC--TTTT-
-GGG------------GAAA-GGTTTA---------------------------------
------------------------------------------------------------
------------------------------------------------------------
------------------------------------------------CT-GCCGAAGG-
ATCG-GCCC-GCGTCTGAT-TA-GC-TTG-TT----GGTG-GGGT-AACGG-C-CTACCA
AGGCGACGAT-CA-G-TAGCTGGTCTGAGA-GGATGATC-AGC-CACACTG-GGA-CTGA
GA-CACGGCCCAGA-CTCC-TACGGGAGGC-AGCA-GTGGGGAATATTGGACAAT-GGGC
-GCAA-----GCCTGA-TCCAGCCATGCC-GCGTG-AGTG-A-T-GA-AGG-CC-TTA--
G--GGTT-GTAAA-GCT-C--T-TT-T--GT--CCGG-GACGATAA--------------
--------------TGACG-GTA-CCG-G-AA-GAATAA-GCCCC-GGCTAACTTCGTGC
CAGCAGCCGCGGTAATA-CGAAGGGG-GCTAG-C-GTTGCTCGGA-A-TCA-CT-GGGCG
TAAA-GGGCGCGT-A-GGC-GGC-CG-ATTAAGTCG-G--G-G-GTGAAAG-CCTG---T
GG-C-TCAA-CCAC-A-GA-AT-TG-CCT-T-CG-ATAC-TGGTT-GGCTT-G-AGACCG
-GAAGA-GGACAGC-GG-AACTGCGAGT-GTAGA-GG-TGAAAT-TC-GTAGAT--ATTC
-GCAAGA-ACAC-CAG--T-G--GCG-AA-GGCGGCTGTC-TG-GTCCGGTTC-TGA-CG
CT-GAG-GCG-CG-AAAGC-GTGG-GGAG-C-AAAC-AGG-ATT-AGA-TAC-CCTGGTA
GTCCAC-GCCGTAAA-CGATGAATGCC--AGC-CGTTGGCCTGCTTGCA-----GGT-CA
G-TG-GCGCC-GCTAACGCA-TTAA-GCATTCC-GC-CT-GGGGAG-TACGG-TC-GCAA
GA-T-T-AAAACT-CAAA-GGAAT-TGACG-G-GGG-CCCGC-ACAAG-C-GGT-G-GAG
CATGT-GGTTTAATTCGAAGCAACGCGCAG-AA-CCTTA-CCATCCC-TTG-ACAT-G-G
CATG----TTACC-TCGAGAG-A-TCG-GGGA---TCCTCTTCGGAGG------------
--CGTGCACACAGGTGCTGCATGG-CT-GTCGTCAGCTCGTG-TCGTGAGATGTTGGG-T
TAAGT-CCCGCAA-CGAG-CGCAACCCAC-GT-CCTTAG-TTGCC---AT-CATTCAGT-
----------TGGGCAC-T-CTA-GGGAGACT-G-C-CGGT-G-AT-AA-GC-C-GC---
--GA-GGAAGG-T-GTGGATG-ACGTC--AAGT--CCTCA---TGGC-CCTTAC-GGGA-
T-GGGCT-AC-AC-ACGTG-CTACAATGGCGGT-G-ACAGTGGGAC-GCG-AAGCC-G-C
-GAGGT-GGA-GC-AAAT-CC-C-C-AAA--AACC-GTCTCAGTTC-GGAT-TGCACTCT
GCAAC-TCGGGTGC-A-TGAAGGCGGAATCGCTA-G-TAAT-CGTGGA-TCAGC-ACGCC
A-C--GGTG-AA-TACGTTCC-CGGG-CCT-TGTACACACCG-C-CCG-TCA-CACCA-T
GG-GA-G-TTGGT-CTTACC-CGACGG-CGCTGCGCCAACCGCAAGGAGGCA--------
------------------------------------------------------------
--------------------------------------GGCGAC-CAC-GGTA-GGG--T
CAGCG-A-CT-GGGGTGAAGT-CGTAACAA-GGTAGCCG----TAGG-GGAA------CC
TGCGGCTGGATCACCTCC
>61619|Mycoplasma agalactiae|Mycoplasma|Mollicutes|Tenericutes|Mycoplasma agalactiae PG2|gi148377268|614639|minus
AGAG-TT-T-GATCCTGG-CTCAGGATGAA--CGCTGGC-TGTG-TGCCT-AATACATGC
ATG-TC--GAGCGATGATAGCAATATCAT-------------------------------
------------------------------------------------------------
---------------------------------------------------------AGC
---GGC-GAATGGG-T-G-AGTAACA-CGTACTC--AACGTA-CCT-TTTAGATT-GG-G
AT-AGCGGATGGAAAC-A-TCCGATAATA--CAGAATACT-TATTA--TTTTT--GCAT-
-GAAA-G--TAA-TATAAAA-GGAAGCGTTTGCT--------------------------
------------------------------------------------------------
------------------------------------------------------------
------------------------------------------------TC-GCTAGAAG-
ATCG-GAGT-GCGCAACAT-TA-GC-TAG-TT----GGTG-AGGT-AACGG-C-CCACCA
AGGCGATGAT-GT-T-TAGCGGGGTTGAGA-GATTGATC-CGC-CACACTG-GGA-CTGA
GA-TACGGCCCAGA-CTCC-TACGGGAGGC-AGCA-GTAGGGAATATTCCACAAT-GGAC
-GAAA-----GTCTGA-TGGAGCGACACA-GCGTG-CAGG-A-T-GA-AGG-CCCTAT--
G--GGTT-GTAAA-CTG-C--T-GT-G--GT--TAGG-GAAGAAAAAGTAGCGTAGGAAA
TGACGCTACCT---TGACG-GTA-CCT-G-AT-TAGAAA-GCAAC-GGCTAACTATGTGC
CAGCAGCCGCGGTAATA-CATAGGTT-GCAAG-C-GTTATCCGAA-A-TTA-TT-GGGCG
TAAA-GCGTCTGT-A-GGT-TGT-TT-GTTAAGTCT-G--G-C-GTTAAAT-TTTG---G
GG-C-TCAA-CCCC-A-AA-AC--G-CGT-T-GG-ATAC-TGGCA-GACTA-G-AGTTAT
-GTAGA-GGTTAGC-GG-AATTCCTTGT-GAAGC-GG-TGAAAT-GC-GTAGAT--ATAA
-GGAAGA-ACAT-CAATAT-G--GCG-AA-GGCAGCTAAC-TG-GGCATACAC-TGA-CA
CT-GAG-AGA-CG-AAAGC-GTGG-GGAG-C-AAAC-AGG-ATT-AGA-TAC-CCTGGTA
GTCCAC-GCCCTAAA-CGATGATCATT--AGT-TGATGGGGA------------ACT-CA
T-CG-ACGCA-GCTAACGCA-TTAA-ATGATCC-GC-CT-GAGTAG-TACGT-TC-GCAA
GA-A-T-AAAACT-TAAA-GGAAT-TGACG-G-GGA-TCCGC-ACAAG-C-GGT-G-GAG
CATGT-GGTTTAATTTGAAGATACGCGTAG-AA-CCTTA-CCCACTC-TTG-ACAT-C-T
TCTGC---AAAGC-TATGGAG-A-CAT-AGTG--------GAGGTTAA------------
--CAGAATGACAGATGGTGCATGG-TT-GTCGTCAGCTCGTG-TCGTGAGATGTTCGG-T
TAAGT-CCTACAA-CGAG-CGCAACCCTT-AT-CCTTAG-TTACT---AC-CATTTAGT-
----------TGAGCAC-T-CTA-AGGAGACT-G-C-CCGA---GT-AA-TT-G-G----
--GA-GGAAGG-T-GGGGACG-ACGTC--AAAT--CATCA---TGCC-TCTTAC-GAGT-
G-GGGCT-AC-AC-ACGTG-CTACAATGGACGG-T-ACAAAGAGAA-GCG-AAGTG-G-T
-GACAT-GGA-GC-AAAC-CT-C-AAAAA--ACCG-TTCTCAGTTC-GGAT-TGAAGTCT
GCAAC-TCGACTTC-A-TGAAGTCGGAATCGCTA-G-TAAT-CGTAGA-TCAGCTACGCT
A-C--GGTG-AA-TACGTTCT-CGGG-TCT-TGTACACACCG-C-CCG-TCA-AACCA-T
GG-GA-G-CTGGT-AATGCC-CGAAGT-CGGTTTATTAAGAA------------------
------------------------------------------------------------
--------------------------------------ACTGCC-TAA-GGCA-GGA--C
TGGTG-A-CT-GGGGTTAAGT-CGTAACAA-GGTATCCC----TACG-AGAA------CG
TGGGGATGGATTACCTCC
>61619|Mycoplasma agalactiae|Mycoplasma|Mollicutes|Tenericutes|Mycoplasma agalactiae PG2|gi148377268|619641|minus
AGAG-TT-T-GATCCTGG-CTCAGGATGAA--CGCTGGC-TGTG-TGCCT-AATACATGC
ATG-TC--GAGCGATGATAGCAATATCAT-------------------------------
------------------------------------------------------------
---------------------------------------------------------AGC
---GGC-GAATGGG-T-G-AGTAACA-CGTACTC--AACGTA-CCT-TTTAGATT-GG-G
AT-AGCGGATGGAAAC-A-TCCGATAATA--CCGAATACT-TATTA--TTTTT--GCAT-
-GAAA-G--TAA-TATAAAA-GGAAGCGCTTGCT--------------------------
------------------------------------------------------------
------------------------------------------------------------
------------------------------------------------TC-GCTAGAAG-
ATCG-GAGT-GCGCAACAT-TA-GC-TAG-TT----GGTG-AGGT-AACGG-C-CCACCA
AGGCGATGAT-GT-T-TAGCGGGGTTGAGA-GATTGATC-CGC-CACACTG-GGA-CTGA
GA-TACGGCCCAGA-CTCC-TACGGGAGGC-AGCA-GTAGGGAATATTCCACAAT-GGAC
-GAAA-----GTCTGA-TGGAGCGACACA-GCGTG-CAGG-A-T-GA-ATG-CCCTAT--
G--GGTT-GTAAA-CTG-C--T-GT-G--GT--TAGG-GAAGAAAAAGTAGCGTAGGAAA
TGACGCTACCT---TGACG-GTA-CCT-G-AT-TAGAAA-GCAAC-GGCTAACTATGTGC
CAGCAGCCGCGGTAATA-CATAGGTT-GCAAG-C-GTTATCCGAA-A-TTA-TT-GGGCG
TAAA-GCGTCTGT-A-GGT-TGT-TT-GTTAAGTCT-G--G-C-GTTAAAT-TTTG---G
GG-C-TCAA-CCCC-A-AA-AC--G-CGT-T-GG-ATAC-TGGCA-GACTA-G-AGTTAT
-GTAGA-GGTTAGC-GG-AATTCCTTGT-GAAGC-GG-TGAAAT-GC-GTAGAT--AAAA
-GGAAGA-ACAT-CAATAT-G--GCG-AA-GGCAGCTAAC-TG-GGCATACAC-TGA-CA
CT-GAG-AGA-CG-AAAGC-GTGG-GGAG-C-AAAC-AGG-ATT-AGA-TAC-CCTGGTA
GTCCAC-GCCCTAAA-CGATGATCATT--AGT-TGATGGGGA------------ACT-CA
T-CG-ACGCA-GCTAACGCA-TTAA-ATGATCC-GC-CT-GAGTAG-TACGT-TC-GCAA
GA-A-T-AAAACT-TAAA-GGAAT-TGACG-G-GGA-TCCGC-ACAAG-C-GGT-G-GAG
CATGT-GGTTTAATTTGAAGATACGCGTAG-AA-CCTTA-CCCACTC-TTG-ACAT-C-T
TCTGC---AAAGC-TATGGAG-A-CAT-AGTG--------GAGGTTAA------------
--CAGAATGACAGATGGTGCATGG-TT-GTCGTCAGCTCGTG-TCGTGAGACGTTCGG-T
[truncated: 17,471,647 more chars]
